# Supplementary material for: The Proteomic Landscape of Parkin-Deficient and Parkin-Overexpressing Rat Nucleus Accumbens: An Insight into the Role of Parkin in Methamphetamine Use Disorder
Source: Biomolecules. 2025 Jul 3;15(7):958. doi: 10.3390/biom15070958 (PMC12292523; doi:10.3390/biom15070958)
Supplement: Supplementary file 1 [file biomolecules-15-00958-s001.zip]

Archive with 3 entries (3 files):
- biomolecules-3431917-supplementary.xlsx
- Original blots_Moszczynska.pdf
- Revised Suppl. Data2_Final.pdf
