# Supplementary material for: The Proteomic Landscape of Parkin-Deficient and Parkin-Overexpressing Rat Nucleus Accumbens: An Insight into the Role of Parkin in Methamphetamine Use Disorder
Source: Biomolecules. 2025 Jul 3;15(7):958. doi: 10.3390/biom15070958 (PMC12292523; doi:10.3390/biom15070958)
Supplement: Supplementary file 1 [file biomolecules-15-00958-s001.zip › biomolecules-3431917-supplementary.xlsx]

## Sheet: Table S1
List of proteins detected in parkin-deficient (PKO) and wild-type (WT) nucleus accumbens by label-free proteomics.
Accession	Peptide count	Unique peptides	Confidence score	Anova (p)	Mass	Description	Gene Names
ALD1	6	5	351.86	4.04505e-06	36099	Aldo-keto reductase family 1 member B7 OS=Rattus norvegicus OX=10116 GN=Akr1b7 PE=1 SV=1	Akr1b7
ITPA	7	7	471.74	2.4404e-05	21913	Inosine triphosphate pyrophosphatase OS=Rattus norvegicus OX=10116 GN=Itpa PE=3 SV=1	Itpa
TPP1	3	3	99.85	4.48397e-05	61294	Tripeptidyl-peptidase 1 OS=Rattus norvegicus OX=10116 GN=Tpp1 PE=1 SV=1	Tpp1
PRKN	20	19	1163.23	0.000267219	51675	E3 ubiquitin-protein ligase parkin OS=Rattus norvegicus OX=10116 GN=Prkn PE=1 SV=1	Prkn
ATP5L	7	7	458.36	0.000296135	11426	ATP synthase subunit g, mitochondrial OS=Rattus norvegicus OX=10116 GN=Atp5mg PE=1 SV=2	Atp5mg
ALDR	13	12	822.97	0.00078327	35774	Aldo-keto reductase family 1 member B1 OS=Rattus norvegicus OX=10116 GN=Akr1b1 PE=1 SV=3	Akr1b1
CISD1	7	7	554.94	0.000793024	12089	CDGSH iron-sulfur domain-containing protein 1 OS=Rattus norvegicus OX=10116 GN=Cisd1 PE=3 SV=1	Cisd1
SDC4	1	1	42.09	0.000965816	21948	Syndecan-4 OS=Rattus norvegicus OX=10116 GN=Sdc4 PE=1 SV=1	Sdc4
BCR	6	5	169.78	0.00124438	120038	Breakpoint cluster region protein OS=Rattus norvegicus OX=10116 GN=Bcr PE=1 SV=3	Bcr
CDV3	3	3	89.12	0.00132852	24296	Protein CDV3 homolog OS=Rattus norvegicus OX=10116 GN=Cdv3 PE=1 SV=1	Cdv3
HDHD2	2	2	95.08	0.001502	28761	Haloacid dehalogenase-like hydrolase domain-containing protein 2 OS=Rattus norvegicus OX=10116 GN=Hdhd2 PE=2 SV=1	Hdhd2
ANGT	6	6	330.27	0.00153486	51949	Angiotensinogen OS=Rattus norvegicus OX=10116 GN=Agt PE=1 SV=1	Agt
ARPC2	16	16	677.65	0.00200775	34370	Actin-related protein 2/3 complex subunit 2 OS=Rattus norvegicus OX=10116 GN=Arpc2 PE=1 SV=1	Arpc2
GLNA	22	21	1527.06	0.00207046	42240	Glutamine synthetase OS=Rattus norvegicus OX=10116 GN=Glul PE=1 SV=3	Glul
DNJC3	2	1	43.06	0.00262689	57525	DnaJ homolog subfamily C member 3 OS=Rattus norvegicus OX=10116 GN=Dnajc3 PE=1 SV=3	Dnajc3
WIPF3	3	2	88.83	0.00274736	49350	WAS/WASL-interacting protein family member 3 OS=Rattus norvegicus OX=10116 GN=Wipf3 PE=1 SV=1	Wipf3
ARSB	2	1	44.68	0.00302649	58922	Arylsulfatase B OS=Rattus norvegicus OX=10116 GN=Arsb PE=2 SV=2	Arsb
STRN3	5	5	155.5	0.00308447	87057	Striatin-3 OS=Rattus norvegicus OX=10116 GN=Strn3 PE=1 SV=2	Strn3
GSTP1	15	15	1207.54	0.00321172	23424	Glutathione S-transferase P OS=Rattus norvegicus OX=10116 GN=Gstp1 PE=1 SV=2	Gstp1
SUCA	16	16	952.89	0.00323559	36125	Succinate--CoA ligase [ADP/GDP-forming] subunit alpha, mitochondrial OS=Rattus norvegicus OX=10116 GN=Suclg1 PE=2 SV=2	Suclg1
BL1S1	1	1	43.12	0.00350085	14302	Biogenesis of lysosome-related organelles complex 1 subunit 1 OS=Rattus norvegicus OX=10116 GN=Bloc1s1 PE=3 SV=1	Bloc1s1
SEPT2	14	13	702.33	0.00354321	41566	Septin-2 OS=Rattus norvegicus OX=10116 GN=Septin2 PE=1 SV=1	Septin2
CTTB2	7	5	292.52	0.00371892	178656	Cortactin-binding protein 2 OS=Rattus norvegicus OX=10116 GN=Cttnbp2 PE=1 SV=1	Cttnbp2
CSDC2	1	1	39.15	0.0040154	16866	Cold shock domain-containing protein C2 OS=Rattus norvegicus OX=10116 GN=Csdc2 PE=1 SV=3	Csdc2
ENPP6	12	11	806.95	0.00406161	50668	Glycerophosphocholine cholinephosphodiesterase ENPP6 OS=Rattus norvegicus OX=10116 GN=Enpp6 PE=1 SV=1	Enpp6
RRAS	3	3	176.72	0.00428907	23894	Ras-related protein R-Ras OS=Rattus norvegicus OX=10116 GN=Rras PE=1 SV=1	Rras
PDIA6	9	9	516.66	0.0044642	48143	Protein disulfide-isomerase A6 OS=Rattus norvegicus OX=10116 GN=Pdia6 PE=1 SV=2	Pdia6
PDE4B	6	6	235.87	0.00491414	83322	cAMP-specific 3',5'-cyclic phosphodiesterase 4B OS=Rattus norvegicus OX=10116 GN=Pde4b PE=1 SV=4	Pde4b
HINT3	5	5	137.55	0.00503288	19681	Histidine triad nucleotide-binding protein 3 OS=Rattus norvegicus OX=10116 GN=Hint3 PE=2 SV=2	Hint3
GABR2	5	5	146.16	0.0051198	105684	Gamma-aminobutyric acid type B receptor subunit 2 OS=Rattus norvegicus OX=10116 GN=Gabbr2 PE=1 SV=2	Gabbr2
QCR2	27	27	1948.77	0.0051832	48366	Cytochrome b-c1 complex subunit 2, mitochondrial OS=Rattus norvegicus OX=10116 GN=Uqcrc2 PE=1 SV=2	Uqcrc2
PCCB	7	7	264.32	0.00534696	58589	Propionyl-CoA carboxylase beta chain, mitochondrial OS=Rattus norvegicus OX=10116 GN=Pccb PE=2 SV=1	Pccb
EFTS	5	5	223.88	0.00536865	35156	Elongation factor Ts, mitochondrial OS=Rattus norvegicus OX=10116 GN=Tsfm PE=2 SV=1	Tsfm
SYT3	3	3	102.43	0.00545399	63274	Synaptotagmin-3 OS=Rattus norvegicus OX=10116 GN=Syt3 PE=1 SV=1	Syt3
LGI1	14	14	768.13	0.00548373	63687	Leucine-rich glioma-inactivated protein 1 OS=Rattus norvegicus OX=10116 GN=Lgi1 PE=1 SV=1	Lgi1
TAM41	3	3	97.26	0.00570598	37762	Phosphatidate cytidylyltransferase, mitochondrial OS=Rattus norvegicus OX=10116 GN=Tamm41 PE=1 SV=1	Tamm41
VGLU2	7	5	399.53	0.00589797	64534	Vesicular glutamate transporter 2 OS=Rattus norvegicus OX=10116 GN=Slc17a6 PE=1 SV=1	Slc17a6
FRIH	7	7	377.69	0.00596773	21113	Ferritin heavy chain OS=Rattus norvegicus OX=10116 GN=Fth1 PE=1 SV=3	Fth1
GFAP	33	28	2130.22	0.00601268	49927	Glial fibrillary acidic protein OS=Rattus norvegicus OX=10116 GN=Gfap PE=1 SV=2	Gfap
RHOB	9	7	531.64	0.0060426	22109	Rho-related GTP-binding protein RhoB OS=Rattus norvegicus OX=10116 GN=Rhob PE=1 SV=1	Rhob
NQO1	1	1	30.94	0.00605081	30927	NAD(P)H dehydrogenase [quinone] 1 OS=Rattus norvegicus OX=10116 GN=Nqo1 PE=1 SV=4	Nqo1
NFASC	39	39	2265.14	0.00681975	137918	Neurofascin OS=Rattus norvegicus OX=10116 GN=Nfasc PE=1 SV=2	Nfasc
IQEC3	5	3	197.17	0.00690373	128937	IQ motif and SEC7 domain-containing protein 3 OS=Rattus norvegicus OX=10116 GN=Iqsec3 PE=1 SV=1	Iqsec3
PI4KA	24	24	887.18	0.00694476	236767	Phosphatidylinositol 4-kinase alpha OS=Rattus norvegicus OX=10116 GN=Pi4ka PE=1 SV=2	Pi4ka
MDHM	22	22	1782.28	0.00703392	35661	Malate dehydrogenase, mitochondrial OS=Rattus norvegicus OX=10116 GN=Mdh2 PE=1 SV=2	Mdh2
C99L2	1	1	80.12	0.00707748	26058	CD99 antigen-like protein 2 OS=Rattus norvegicus OX=10116 GN=Cd99l2 PE=2 SV=1	Cd99l2
EIF3E	5	5	153.46	0.00709892	52187	Eukaryotic translation initiation factor 3 subunit E OS=Rattus norvegicus OX=10116 GN=Eif3e PE=2 SV=1	Eif3e
CX6C2	6	6	245.23	0.00761622	8449	Cytochrome c oxidase subunit 6C-2 OS=Rattus norvegicus OX=10116 GN=Cox6c2 PE=1 SV=3	Cox6c2
MYO9A	2	2	49.3	0.00792291	301193	Unconventional myosin-IXa OS=Rattus norvegicus OX=10116 GN=Myo9a PE=1 SV=1	Myo9a
CLD11	3	3	233.79	0.00822339	22031	Claudin-11 OS=Rattus norvegicus OX=10116 GN=Cldn11 PE=1 SV=1	Cldn11
VDAC2	16	15	1138.31	0.00854172	31726	Voltage-dependent anion-selective channel protein 2 OS=Rattus norvegicus OX=10116 GN=Vdac2 PE=1 SV=2	Vdac2
PRDX6	21	21	1544.84	0.00859197	24803	Peroxiredoxin-6 OS=Rattus norvegicus OX=10116 GN=Prdx6 PE=1 SV=3	Prdx6
COX41	12	12	545.79	0.00888412	19502	Cytochrome c oxidase subunit 4 isoform 1, mitochondrial OS=Rattus norvegicus OX=10116 GN=Cox4i1 PE=1 SV=1	Cox4i1
FETUA	5	5	224.41	0.00888924	37958	Alpha-2-HS-glycoprotein OS=Rattus norvegicus OX=10116 GN=Ahsg PE=1 SV=2	Ahsg
SDHB	15	15	711.67	0.00894464	31809	Succinate dehydrogenase [ubiquinone] iron-sulfur subunit, mitochondrial OS=Rattus norvegicus OX=10116 GN=Sdhb PE=2 SV=2	Sdhb
ISOC1	4	3	223.51	0.00910539	31982	Isochorismatase domain-containing protein 1 OS=Rattus norvegicus OX=10116 GN=Isoc1 PE=1 SV=1	Isoc1
UD2B1	1	1	33.31	0.00967147	60445	UDP-glucuronosyltransferase 2B1 OS=Rattus norvegicus OX=10116 GN=Ugt2b1 PE=1 SV=1	Ugt2b1
ALR	2	1	64.05	0.00979054	22822	FAD-linked sulfhydryl oxidase ALR OS=Rattus norvegicus OX=10116 GN=Gfer PE=1 SV=2	Gfer
PDLI5	3	3	91.59	0.0100923	63161	PDZ and LIM domain protein 5 OS=Rattus norvegicus OX=10116 GN=Pdlim5 PE=1 SV=2	Pdlim5
AL1A1	16	7	626.02	0.0103413	54424	Retinal dehydrogenase 1 OS=Rattus norvegicus OX=10116 GN=Aldh1a1 PE=1 SV=3	Aldh1a1
PLVAP	2	1	44.78	0.0103662	50002	Plasmalemma vesicle-associated protein OS=Rattus norvegicus OX=10116 GN=Plvap PE=1 SV=1	Plvap
FNBP1	2	2	74.3	0.0107188	71248	Formin-binding protein 1 OS=Rattus norvegicus OX=10116 GN=Fnbp1 PE=1 SV=2	Fnbp1
GET1	2	2	60.77	0.0107893	19886	Guided entry of tail-anchored proteins factor 1 OS=Rattus norvegicus OX=10116 GN=Get1 PE=1 SV=1	Get1
CHID1	3	3	124.22	0.0107909	44846	Chitinase domain-containing protein 1 OS=Rattus norvegicus OX=10116 GN=Chid1 PE=2 SV=2	Chid1
LPAR1	2	2	81.53	0.0112528	41092	Lysophosphatidic acid receptor 1 OS=Rattus norvegicus OX=10116 GN=Lpar1 PE=1 SV=1	Lpar1
TTHY	4	4	200.31	0.0112804	15710	Transthyretin OS=Rattus norvegicus OX=10116 GN=Ttr PE=1 SV=1	Ttr
RAE1L	2	2	49.19	0.0115377	40893	mRNA export factor OS=Rattus norvegicus OX=10116 GN=Rae1 PE=1 SV=1	Rae1
PACN1	25	23	1822.33	0.0117999	50418	Protein kinase C and casein kinase substrate in neurons protein 1 OS=Rattus norvegicus OX=10116 GN=Pacsin1 PE=1 SV=1	Pacsin1
CD81	6	6	426.44	0.0118298	25871	CD81 antigen OS=Rattus norvegicus OX=10116 GN=Cd81 PE=1 SV=1	Cd81
CSAD	1	1	36.25	0.012	55214	Cysteine sulfinic acid decarboxylase OS=Rattus norvegicus OX=10116 GN=Csad PE=1 SV=1	Csad
SORT	4	4	92.66	0.0127445	91111	Sortilin OS=Rattus norvegicus OX=10116 GN=Sort1 PE=1 SV=3	Sort1
AP2B1	46	22	3032.67	0.0129562	104486	AP-2 complex subunit beta OS=Rattus norvegicus OX=10116 GN=Ap2b1 PE=1 SV=1	Ap2b1
SYRC	12	12	373.32	0.0130423	75762	Arginine--tRNA ligase, cytoplasmic OS=Rattus norvegicus OX=10116 GN=Rars1 PE=1 SV=2	Rars1
NSF	57	55	3666.95	0.0132978	82600	Vesicle-fusing ATPase OS=Rattus norvegicus OX=10116 GN=Nsf PE=1 SV=1	Nsf
RTN3	25	23	1220.09	0.0135081	101454	Reticulon-3 OS=Rattus norvegicus OX=10116 GN=Rtn3 PE=1 SV=1	Rtn3
AKA12	14	13	695.04	0.0136481	181001	A-kinase anchor protein 12 OS=Rattus norvegicus OX=10116 GN=Akap12 PE=1 SV=1	Akap12
P2RX7	2	2	57.1	0.0138395	68347	P2X purinoceptor 7 OS=Rattus norvegicus OX=10116 GN=P2rx7 PE=1 SV=1	P2rx7
ADT1	26	12	1530.48	0.0140477	32968	ADP/ATP translocase 1 OS=Rattus norvegicus OX=10116 GN=Slc25a4 PE=1 SV=3	Slc25a4
ATAT	4	4	156.76	0.0145231	47298	Alpha-tubulin N-acetyltransferase 1 OS=Rattus norvegicus OX=10116 GN=Atat1 PE=1 SV=1	Atat1
DPYL3	33	21	2377.71	0.0147167	61928	Dihydropyrimidinase-related protein 3 OS=Rattus norvegicus OX=10116 GN=Dpysl3 PE=1 SV=2	Dpysl3
TCP4	4	4	177.48	0.0147546	14432	Activated RNA polymerase II transcriptional coactivator p15 OS=Rattus norvegicus OX=10116 GN=Sub1 PE=1 SV=3	Sub1
A1AT	4	4	146.64	0.0150812	46107	Alpha-1-antiproteinase OS=Rattus norvegicus OX=10116 GN=Serpina1 PE=1 SV=2	Serpina1
UN13A	5	3	199.9	0.0152884	196232	Protein unc-13 homolog A OS=Rattus norvegicus OX=10116 GN=Unc13a PE=1 SV=1	Unc13a
SDHA	25	25	1740.83	0.0154151	71570	Succinate dehydrogenase [ubiquinone] flavoprotein subunit, mitochondrial OS=Rattus norvegicus OX=10116 GN=Sdha PE=1 SV=1	Sdha
PPAL	2	2	49.72	0.0154948	48288	Lysosomal acid phosphatase OS=Rattus norvegicus OX=10116 GN=Acp2 PE=1 SV=1	Acp2
APBB1	2	1	56.93	0.015612	77608	Amyloid-beta A4 precursor protein-binding family B member 1 OS=Rattus norvegicus OX=10116 GN=Apbb1 PE=1 SV=3	Apbb1
BPNT1	11	11	611.61	0.0157292	33153	3'(2'),5'-bisphosphate nucleotidase 1 OS=Rattus norvegicus OX=10116 GN=Bpnt1 PE=1 SV=1	Bpnt1
CXA1	7	7	341.46	0.0158817	43004	Gap junction alpha-1 protein OS=Rattus norvegicus OX=10116 GN=Gja1 PE=1 SV=2	Gja1
QCR8	6	6	264.5	0.0159944	9843	Cytochrome b-c1 complex subunit 8 OS=Rattus norvegicus OX=10116 GN=Uqcrq PE=3 SV=1	Uqcrq
ERMIN	8	8	418.5	0.0163402	32208	Ermin OS=Rattus norvegicus OX=10116 GN=Ermn PE=1 SV=1	Ermn
SCPDL	10	10	491	0.016348	47058	Saccharopine dehydrogenase-like oxidoreductase OS=Rattus norvegicus OX=10116 GN=Sccpdh PE=1 SV=1	Sccpdh
MAP1B	85	84	5298.38	0.0166206	269477	Microtubule-associated protein 1B OS=Rattus norvegicus OX=10116 GN=Map1b PE=1 SV=3	Map1b
TRFE	23	23	1499.91	0.0168762	76346	Serotransferrin OS=Rattus norvegicus OX=10116 GN=Tf PE=1 SV=3	Tf
ERC2	17	9	712.17	0.0170466	110550	ERC protein 2 OS=Rattus norvegicus OX=10116 GN=Erc2 PE=1 SV=1	Erc2
FKB1A	9	9	844.44	0.0171073	11915	Peptidyl-prolyl cis-trans isomerase FKBP1A OS=Rattus norvegicus OX=10116 GN=Fkbp1a PE=1 SV=3	Fkbp1a
LMBD1	1	1	80.89	0.0171259	60979	Lysosomal cobalamin transport escort protein LMBD1 OS=Rattus norvegicus OX=10116 GN=Lmbrd1 PE=1 SV=1	Lmbrd1
CMBL	3	3	96.01	0.0184108	27885	Carboxymethylenebutenolidase homolog OS=Rattus norvegicus OX=10116 GN=Cmbl PE=2 SV=1	Cmbl
ODO2	12	11	861.36	0.0190637	48894	Dihydrolipoyllysine-residue succinyltransferase component of 2-oxoglutarate dehydrogenase complex, mitochondrial OS=Rattus norvegicus OX=10116 GN=Dlst PE=1 SV=2	Dlst
SV2C	7	5	378.13	0.0192697	82196	Synaptic vesicle glycoprotein 2C OS=Rattus norvegicus OX=10116 GN=Sv2c PE=1 SV=1	Sv2c
INO1	6	6	219.72	0.019548	60845	Inositol-3-phosphate synthase 1 OS=Rattus norvegicus OX=10116 GN=Isyna1 PE=3 SV=2	Isyna1
IMA5	6	6	214.38	0.0196077	60098	Importin subunit alpha-5 OS=Rattus norvegicus OX=10116 GN=Kpna1 PE=1 SV=1	Kpna1
CRKL	4	4	118.23	0.0201462	33844	Crk-like protein OS=Rattus norvegicus OX=10116 GN=Crkl PE=1 SV=1	Crkl
KPCA	16	4	877.32	0.0202395	76742	Protein kinase C alpha type OS=Rattus norvegicus OX=10116 GN=Prkca PE=1 SV=3	Prkca
MPP3	7	7	281.67	0.0203799	66547	MAGUK p55 subfamily member 3 OS=Rattus norvegicus OX=10116 GN=Mpp3 PE=1 SV=3	Mpp3
SIR2	19	19	1486.43	0.0209589	39294	NAD-dependent protein deacetylase sirtuin-2 OS=Rattus norvegicus OX=10116 GN=Sirt2 PE=1 SV=1	Sirt2
FABPH	6	6	335.35	0.0211142	14766	Fatty acid-binding protein, heart OS=Rattus norvegicus OX=10116 GN=Fabp3 PE=1 SV=2	Fabp3
HIBCH	9	9	378.27	0.0213645	42997	3-hydroxyisobutyryl-CoA hydrolase, mitochondrial OS=Rattus norvegicus OX=10116 GN=Hibch PE=1 SV=2	Hibch
EAA2	25	25	1908.09	0.0214011	62066	Excitatory amino acid transporter 2 OS=Rattus norvegicus OX=10116 GN=Slc1a2 PE=1 SV=2	Slc1a2
ERMP1	3	3	110.11	0.0215301	99833	Endoplasmic reticulum metallopeptidase 1 OS=Rattus norvegicus OX=10116 GN=Ermp1 PE=1 SV=1	Ermp1
SEP11	26	18	1412.96	0.0215708	49663	Septin-11 OS=Rattus norvegicus OX=10116 GN=Septin11 PE=1 SV=1	Septin11
PGCB	15	15	603.08	0.0222437	95997	Brevican core protein OS=Rattus norvegicus OX=10116 GN=Bcan PE=1 SV=2	Bcan
DPP2	3	3	146.11	0.0225946	55079	Dipeptidyl peptidase 2 OS=Rattus norvegicus OX=10116 GN=Dpp7 PE=1 SV=1	Dpp7
GSTO1	10	10	522.08	0.0226101	27651	Glutathione S-transferase omega-1 OS=Rattus norvegicus OX=10116 GN=Gsto1 PE=1 SV=2	Gsto1
KPYM	49	48	4053.98	0.0230059	57781	Pyruvate kinase PKM OS=Rattus norvegicus OX=10116 GN=Pkm PE=1 SV=3	Pkm
NB5R1	6	6	228.04	0.0230558	34201	NADH-cytochrome b5 reductase 1 OS=Rattus norvegicus OX=10116 GN=Cyb5r1 PE=2 SV=1	Cyb5r1
PRRT2	6	6	451.73	0.0231673	35799	Proline-rich transmembrane protein 2 OS=Rattus norvegicus OX=10116 GN=Prrt2 PE=1 SV=1	Prrt2
MDGA2	1	1	37.89	0.0232824	106652	MAM domain-containing glycosylphosphatidylinositol anchor protein 2 OS=Rattus norvegicus OX=10116 GN=Mdga2 PE=2 SV=1	Mdga2
ABI1	8	7	350.26	0.023377	51673	Abl interactor 1 OS=Rattus norvegicus OX=10116 GN=Abi1 PE=1 SV=3	Abi1
BCAS1	8	8	562.57	0.0236033	62344	Breast carcinoma-amplified sequence 1 homolog OS=Rattus norvegicus OX=10116 GN=Bcas1 PE=1 SV=3	Bcas1
CPLX2	6	4	462.41	0.0236501	15385	Complexin-2 OS=Rattus norvegicus OX=10116 GN=Cplx2 PE=1 SV=1	Cplx2
GPM6B	5	4	203.48	0.0238639	28953	Neuronal membrane glycoprotein M6-b OS=Rattus norvegicus OX=10116 GN=Gpm6b PE=1 SV=1	Gpm6b
GSH1	11	11	435.47	0.0244434	72573	Glutamate--cysteine ligase catalytic subunit OS=Rattus norvegicus OX=10116 GN=Gclc PE=1 SV=2	Gclc
GTR1	6	5	302.51	0.0244596	53927	Solute carrier family 2, facilitated glucose transporter member 1 OS=Rattus norvegicus OX=10116 GN=Slc2a1 PE=1 SV=1	Slc2a1
DPP6	19	17	1204.56	0.0252823	97241	Dipeptidyl aminopeptidase-like protein 6 OS=Rattus norvegicus OX=10116 GN=Dpp6 PE=1 SV=1	Dpp6
HCD2	11	11	707.85	0.0253328	27229	3-hydroxyacyl-CoA dehydrogenase type-2 OS=Rattus norvegicus OX=10116 GN=Hsd17b10 PE=1 SV=3	Hsd17b10
MYO1D	35	33	1482.01	0.0257069	116021	Unconventional myosin-Id OS=Rattus norvegicus OX=10116 GN=Myo1d PE=1 SV=3	Myo1d
ACAD9	15	14	663.28	0.0259025	68800	Complex I assembly factor ACAD9, mitochondrial OS=Rattus norvegicus OX=10116 GN=Acad9 PE=1 SV=1	Acad9
MAP4	18	16	899	0.0259796	110233	Microtubule-associated protein 4 OS=Rattus norvegicus OX=10116 GN=Map4 PE=1 SV=1	Map4
LAT1	4	4	215.12	0.0259876	55867	Large neutral amino acids transporter small subunit 1 OS=Rattus norvegicus OX=10116 GN=Slc7a5 PE=1 SV=2	Slc7a5
S14L2	7	7	247.31	0.0260116	46137	SEC14-like protein 2 OS=Rattus norvegicus OX=10116 GN=Sec14l2 PE=1 SV=1	Sec14l2
QCR1	23	22	1461.96	0.0264907	52815	Cytochrome b-c1 complex subunit 1, mitochondrial OS=Rattus norvegicus OX=10116 GN=Uqcrc1 PE=1 SV=1	Uqcrc1
CISY	22	22	1132.5	0.0268998	51833	Citrate synthase, mitochondrial OS=Rattus norvegicus OX=10116 GN=Cs PE=1 SV=1	Cs
UB2D3	4	4	224.38	0.0269817	16676	Ubiquitin-conjugating enzyme E2 D3 OS=Rattus norvegicus OX=10116 GN=Ube2d3 PE=2 SV=1	Ube2d3
HCN2	3	2	115.96	0.0271439	94859	Potassium/sodium hyperpolarization-activated cyclic nucleotide-gated channel 2 OS=Rattus norvegicus OX=10116 GN=Hcn2 PE=1 SV=3	Hcn2
PICAL	8	4	394.12	0.0272041	69242	Phosphatidylinositol-binding clathrin assembly protein OS=Rattus norvegicus OX=10116 GN=Picalm PE=1 SV=1	Picalm
KKCC2	4	4	88.66	0.0274921	64405	Calcium/calmodulin-dependent protein kinase kinase 2 OS=Rattus norvegicus OX=10116 GN=Camkk2 PE=1 SV=1	Camkk2
FXYD6	4	4	187.19	0.0275072	10381	FXYD domain-containing ion transport regulator 6 OS=Rattus norvegicus OX=10116 GN=Fxyd6 PE=1 SV=1	Fxyd6
CRYL1	5	5	247.04	0.0275885	35318	Lambda-crystallin homolog OS=Rattus norvegicus OX=10116 GN=Cryl1 PE=1 SV=3	Cryl1
NPT2B	1	1	31.8	0.0276077	75942	Sodium-dependent phosphate transport protein 2B OS=Rattus norvegicus OX=10116 GN=Slc34a2 PE=1 SV=1	Slc34a2
ECH1	4	4	97.41	0.0285019	36148	Delta(3,5)-Delta(2,4)-dienoyl-CoA isomerase, mitochondrial OS=Rattus norvegicus OX=10116 GN=Ech1 PE=1 SV=2	Ech1
SNPC3	2	2	36	0.0286103	46200	snRNA-activating protein complex subunit 3 OS=Rattus norvegicus OX=10116 GN=Snapc3 PE=2 SV=1	Snapc3
5NTD	7	7	268.03	0.0288628	63928	5'-nucleotidase OS=Rattus norvegicus OX=10116 GN=Nt5e PE=1 SV=1	Nt5e
NMT1	3	3	85.54	0.0292738	56824	Glycylpeptide N-tetradecanoyltransferase 1 OS=Rattus norvegicus OX=10116 GN=Nmt1 PE=1 SV=1	Nmt1
JUPI1	3	3	106.84	0.0295805	15566	Jupiter microtubule associated homolog 1 OS=Rattus norvegicus OX=10116 GN=JPT1 PE=1 SV=3	JPT1
ANK3	49	47	2291.31	0.0303896	284266	Ankyrin-3 OS=Rattus norvegicus OX=10116 GN=Ank3 PE=1 SV=3	Ank3
SYPH	10	10	595.41	0.0305624	33289	Synaptophysin OS=Rattus norvegicus OX=10116 GN=Syp PE=1 SV=1	Syp
CSN8	4	4	208.35	0.030645	23221	COP9 signalosome complex subunit 8 OS=Rattus norvegicus OX=10116 GN=Cops8 PE=2 SV=1	Cops8
GNAO	27	25	1867.83	0.0307529	40043	Guanine nucleotide-binding protein G(o) subunit alpha OS=Rattus norvegicus OX=10116 GN=Gnao1 PE=1 SV=2	Gnao1
NAKD2	3	3	116.95	0.0318965	48087	NAD kinase 2, mitochondrial OS=Rattus norvegicus OX=10116 GN=Nadk2 PE=1 SV=1	Nadk2
GNL1	6	6	200.7	0.0319286	68664	Guanine nucleotide-binding protein-like 1 OS=Rattus norvegicus OX=10116 GN=Gnl1 PE=1 SV=1	Gnl1
GELS	11	11	539.76	0.0320632	86014	Gelsolin OS=Rattus norvegicus OX=10116 GN=Gsn PE=1 SV=1	Gsn
MOBP	6	5	341.11	0.0323887	19091	Myelin-associated oligodendrocyte basic protein OS=Rattus norvegicus OX=10116 GN=Mobp PE=1 SV=1	Mobp
LRC59	3	3	115.9	0.0329265	34848	Leucine-rich repeat-containing protein 59 OS=Rattus norvegicus OX=10116 GN=Lrrc59 PE=1 SV=1	Lrrc59
PCP4	4	4	329.62	0.0330744	6803	Calmodulin regulator protein PCP4 OS=Rattus norvegicus OX=10116 GN=Pcp4 PE=1 SV=2	Pcp4
CLCA	8	7	346.63	0.0330768	26964	Clathrin light chain A OS=Rattus norvegicus OX=10116 GN=Clta PE=1 SV=1	Clta
3HIDH	6	5	428.25	0.0331945	35280	3-hydroxyisobutyrate dehydrogenase, mitochondrial OS=Rattus norvegicus OX=10116 GN=Hibadh PE=1 SV=3	Hibadh
GSLG1	7	7	287.34	0.0334778	133469	Golgi apparatus protein 1 OS=Rattus norvegicus OX=10116 GN=Glg1 PE=1 SV=1	Glg1
PSMD1	11	11	471.07	0.0335124	105681	26S proteasome non-ATPase regulatory subunit 1 OS=Rattus norvegicus OX=10116 GN=Psmd1 PE=1 SV=1	Psmd1
SEPT5	22	21	1329.43	0.033624	42825	Septin-5 OS=Rattus norvegicus OX=10116 GN=Septin5 PE=1 SV=2	Septin5
TM9S2	2	2	81.01	0.0340777	75536	Transmembrane 9 superfamily member 2 OS=Rattus norvegicus OX=10116 GN=Tm9sf2 PE=2 SV=1	Tm9sf2
RET4	1	1	34.54	0.0343104	23205	Retinol-binding protein 4 OS=Rattus norvegicus OX=10116 GN=Rbp4 PE=1 SV=1	Rbp4
S27A1	8	8	350.88	0.0345554	71238	Long-chain fatty acid transport protein 1 OS=Rattus norvegicus OX=10116 GN=Slc27a1 PE=2 SV=1	Slc27a1
SNPH	6	6	268.79	0.0347083	54460	Syntaphilin OS=Rattus norvegicus OX=10116 GN=Snph PE=1 SV=1	Snph
BLMH	6	6	286.76	0.0347088	52289	Bleomycin hydrolase OS=Rattus norvegicus OX=10116 GN=Blmh PE=1 SV=1	Blmh
B2CL1	1	1	56.22	0.0356505	26142	Bcl-2-like protein 1 OS=Rattus norvegicus OX=10116 GN=Bcl2l1 PE=1 SV=2	Bcl2l1
SPTN1	177	175	13299.4	0.0358843	284462	Spectrin alpha chain, non-erythrocytic 1 OS=Rattus norvegicus OX=10116 GN=Sptan1 PE=1 SV=2	Sptan1
NF1	12	11	492.99	0.0360051	316880	Neurofibromin OS=Rattus norvegicus OX=10116 GN=Nf1 PE=1 SV=1	Nf1
CBS	6	5	218.12	0.0364367	61415	Cystathionine beta-synthase OS=Rattus norvegicus OX=10116 GN=Cbs PE=1 SV=3	Cbs
SSDH	19	19	1096.11	0.0369362	56096	Succinate-semialdehyde dehydrogenase, mitochondrial OS=Rattus norvegicus OX=10116 GN=Aldh5a1 PE=1 SV=2	Aldh5a1
PIPNB	5	2	167.42	0.0371387	31430	Phosphatidylinositol transfer protein beta isoform OS=Rattus norvegicus OX=10116 GN=Pitpnb PE=1 SV=2	Pitpnb
DPYL5	38	38	2257.96	0.0372889	61501	Dihydropyrimidinase-related protein 5 OS=Rattus norvegicus OX=10116 GN=Dpysl5 PE=1 SV=1	Dpysl5
NDUS2	15	14	976.32	0.0373307	52528	NADH dehydrogenase [ubiquinone] iron-sulfur protein 2, mitochondrial OS=Rattus norvegicus OX=10116 GN=Ndufs2 PE=1 SV=1	Ndufs2
IGG2A	3	3	119.04	0.0373622	35163	Ig gamma-2A chain C region OS=Rattus norvegicus OX=10116 GN=Igg-2a PE=1 SV=1	Igg-2a
FAAA	8	8	356.38	0.037368	45946	Fumarylacetoacetase OS=Rattus norvegicus OX=10116 GN=Fah PE=1 SV=1	Fah
SEPT8	18	10	974.85	0.0374842	51220	Septin-8 OS=Rattus norvegicus OX=10116 GN=Septin8 PE=1 SV=1	Septin8
RS12	4	4	120.48	0.0375963	14516	40S ribosomal protein S12 OS=Rattus norvegicus OX=10116 GN=Rps12 PE=1 SV=2	Rps12
MCCA	8	8	234.24	0.0382728	79279	Methylcrotonoyl-CoA carboxylase subunit alpha, mitochondrial OS=Rattus norvegicus OX=10116 GN=Mccc1 PE=1 SV=1	Mccc1
CGT	1	1	44.73	0.0384959	61087	2-hydroxyacylsphingosine 1-beta-galactosyltransferase OS=Rattus norvegicus OX=10116 GN=Ugt8 PE=1 SV=1	Ugt8
GSHB	4	4	135.89	0.0387604	52312	Glutathione synthetase OS=Rattus norvegicus OX=10116 GN=Gss PE=1 SV=1	Gss
ODPB	20	20	1622.67	0.0393157	38957	Pyruvate dehydrogenase E1 component subunit beta, mitochondrial OS=Rattus norvegicus OX=10116 GN=Pdhb PE=1 SV=2	Pdhb
PIMT	10	9	665.45	0.0393407	24626	Protein-L-isoaspartate(D-aspartate) O-methyltransferase OS=Rattus norvegicus OX=10116 GN=Pcmt1 PE=1 SV=2	Pcmt1
NRX2A	6	4	169.3	0.0393477	185053	Neurexin-2 OS=Rattus norvegicus OX=10116 GN=Nrxn2 PE=1 SV=3	Nrxn2
ANXA5	8	8	386.35	0.0393741	35722	Annexin A5 OS=Rattus norvegicus OX=10116 GN=Anxa5 PE=1 SV=3	Anxa5
CTBP1	10	10	555.48	0.0395474	46599	C-terminal-binding protein 1 OS=Rattus norvegicus OX=10116 GN=Ctbp1 PE=1 SV=3	Ctbp1
RFIP1	1	1	33.54	0.0395586	71100	Rab11 family-interacting protein 1 OS=Rattus norvegicus OX=10116 GN=Rab11fip1 PE=1 SV=1	Rab11fip1
PHB2	18	18	940.7	0.0396033	33292	Prohibitin-2 OS=Rattus norvegicus OX=10116 GN=Phb2 PE=1 SV=1	Phb2
PHB	12	11	862.34	0.0397576	29802	Prohibitin OS=Rattus norvegicus OX=10116 GN=Phb PE=1 SV=1	Phb
FIBG	3	3	70.13	0.0400504	50600	Fibrinogen gamma chain OS=Rattus norvegicus OX=10116 GN=Fgg PE=1 SV=3	Fgg
ARMT1	4	4	128.43	0.0400935	50151	Damage-control phosphatase ARMT1 OS=Rattus norvegicus OX=10116 GN=Armt1 PE=1 SV=1	Armt1
PRUN2	3	3	87.12	0.0403435	36956	Protein prune homolog 2 OS=Rattus norvegicus OX=10116 GN=Prune2 PE=1 SV=1	Prune2
IDH3A	14	14	873.65	0.0404693	39588	Isocitrate dehydrogenase [NAD] subunit alpha, mitochondrial OS=Rattus norvegicus OX=10116 GN=Idh3a PE=1 SV=1	Idh3a
MTPN	5	5	364.54	0.0404924	12853	Myotrophin OS=Rattus norvegicus OX=10116 GN=Mtpn PE=1 SV=2	Mtpn
7B2	3	3	149.4	0.0406897	23669	Neuroendocrine protein 7B2 OS=Rattus norvegicus OX=10116 GN=Scg5 PE=1 SV=1	Scg5
EIF3B	8	7	260.02	0.0413649	90854	Eukaryotic translation initiation factor 3 subunit B OS=Rattus norvegicus OX=10116 GN=Eif3b PE=1 SV=1	Eif3b
SERA	12	11	735.71	0.0415167	56457	D-3-phosphoglycerate dehydrogenase OS=Rattus norvegicus OX=10116 GN=Phgdh PE=1 SV=3	Phgdh
SYYC	20	16	696.45	0.0416153	59078	Tyrosine--tRNA ligase, cytoplasmic OS=Rattus norvegicus OX=10116 GN=Yars1 PE=2 SV=3	Yars1
DJB11	2	2	112.51	0.0417785	40470	DnaJ homolog subfamily B member 11 OS=Rattus norvegicus OX=10116 GN=Dnajb11 PE=2 SV=1	Dnajb11
MAG	14	14	966.68	0.0418832	69309	Myelin-associated glycoprotein OS=Rattus norvegicus OX=10116 GN=Mag PE=1 SV=1	Mag
SARNP	5	4	149.48	0.0421332	23590	SAP domain-containing ribonucleoprotein OS=Rattus norvegicus OX=10116 GN=Sarnp PE=1 SV=3	Sarnp
ARPC5	5	5	278.72	0.0425299	16310	Actin-related protein 2/3 complex subunit 5 OS=Rattus norvegicus OX=10116 GN=Arpc5 PE=1 SV=3	Arpc5
HPLN1	10	10	489.99	0.0428204	40236	Hyaluronan and proteoglycan link protein 1 OS=Rattus norvegicus OX=10116 GN=Hapln1 PE=1 SV=2	Hapln1
MERB1	2	2	61.7	0.0430637	23405	bMERB domain-containing protein 1 OS=Rattus norvegicus OX=10116 GN=Bmerb1 PE=2 SV=1	Bmerb1
RTCB	11	10	460.89	0.043173	55214	RNA-splicing ligase RtcB homolog OS=Rattus norvegicus OX=10116 GN=Rtcb PE=2 SV=1	Rtcb
MLP3A	5	3	190.65	0.0438218	14263	Microtubule-associated proteins 1A/1B light chain 3A OS=Rattus norvegicus OX=10116 GN=Map1lc3a PE=1 SV=1	Map1lc3a
APOE	15	15	869.79	0.0446923	35731	Apolipoprotein E OS=Rattus norvegicus OX=10116 GN=Apoe PE=1 SV=2	Apoe
TYB10	1	1	57.42	0.0448585	5023	Thymosin beta-10 OS=Rattus norvegicus OX=10116 GN=Tmsb10 PE=1 SV=2	Tmsb10
RAB14	13	11	842.59	0.044938	23912	Ras-related protein Rab-14 OS=Rattus norvegicus OX=10116 GN=Rab14 PE=1 SV=3	Rab14
PADI2	9	8	525.92	0.0450302	75308	Protein-arginine deiminase type-2 OS=Rattus norvegicus OX=10116 GN=Padi2 PE=1 SV=1	Padi2
SNAB	25	20	1870.84	0.045285	33448	Beta-soluble NSF attachment protein OS=Rattus norvegicus OX=10116 GN=Napb PE=1 SV=1	Napb
AP2A2	42	42	2442.98	0.0458095	103979	AP-2 complex subunit alpha-2 OS=Rattus norvegicus OX=10116 GN=Ap2a2 PE=1 SV=3	Ap2a2
PRDX4	5	2	164.83	0.0459313	30988	Peroxiredoxin-4 OS=Rattus norvegicus OX=10116 GN=Prdx4 PE=2 SV=1	Prdx4
DYL1	6	2	515.39	0.0459331	10359	Dynein light chain 1, cytoplasmic OS=Rattus norvegicus OX=10116 GN=Dynll1 PE=1 SV=1	Dynll1
LHPP	5	5	220.24	0.0459858	29172	Phospholysine phosphohistidine inorganic pyrophosphate phosphatase OS=Rattus norvegicus OX=10116 GN=Lhpp PE=2 SV=1	Lhpp
RINI	12	12	564.05	0.0460722	49942	Ribonuclease inhibitor OS=Rattus norvegicus OX=10116 GN=Rnh1 PE=1 SV=2	Rnh1
UBP15	4	3	116.87	0.0461121	109185	Ubiquitin carboxyl-terminal hydrolase 15 OS=Rattus norvegicus OX=10116 GN=Usp15 PE=1 SV=1	Usp15
CLCN3	2	2	44.53	0.0464721	90796	H(+)/Cl(-) exchange transporter 3 OS=Rattus norvegicus OX=10116 GN=Clcn3 PE=2 SV=2	Clcn3
CAV1	3	3	77.74	0.0468429	20539	Caveolin-1 OS=Rattus norvegicus OX=10116 GN=Cav1 PE=1 SV=3	Cav1
2ABA	16	10	770.19	0.0468753	51645	Serine/threonine-protein phosphatase 2A 55 kDa regulatory subunit B alpha isoform OS=Rattus norvegicus OX=10116 GN=Ppp2r2a PE=2 SV=1	Ppp2r2a
CLC2L	2	2	52.67	0.0475186	23608	C-type lectin domain family 2 member L OS=Rattus norvegicus OX=10116 GN=Clec2l PE=1 SV=2	Clec2l
GALM	2	2	92.11	0.0476931	37869	Galactose mutarotase OS=Rattus norvegicus OX=10116 GN=Galm PE=1 SV=1	Galm
RTN4	30	28	2083.08	0.0478536	126310	Reticulon-4 OS=Rattus norvegicus OX=10116 GN=Rtn4 PE=1 SV=1	Rtn4
RL21	2	2	111.96	0.0479371	18454	60S ribosomal protein L21 OS=Rattus norvegicus OX=10116 GN=Rpl21 PE=1 SV=3	Rpl21
ARC1B	2	1	95.08	0.0480183	41030	Actin-related protein 2/3 complex subunit 1B OS=Rattus norvegicus OX=10116 GN=Arpc1b PE=1 SV=3	Arpc1b
S4A7	2	1	66.99	0.0482058	135867	Sodium bicarbonate cotransporter 3 OS=Rattus norvegicus OX=10116 GN=Slc4a7 PE=1 SV=1	Slc4a7
COQ6	3	3	75.58	0.0485527	51463	Ubiquinone biosynthesis monooxygenase COQ6, mitochondrial OS=Rattus norvegicus OX=10116 GN=Coq6 PE=2 SV=1	Coq6
FEZ1	2	2	40.66	0.0485941	45216	Fasciculation and elongation protein zeta-1 OS=Rattus norvegicus OX=10116 GN=Fez1 PE=1 SV=1	Fez1
WDR44	8	8	293.1	0.0493586	100885	WD repeat-containing protein 44 OS=Rattus norvegicus OX=10116 GN=Wdr44 PE=1 SV=1	Wdr44
TMM11	3	3	106.56	0.0497647	21328	Transmembrane protein 11, mitochondrial OS=Rattus norvegicus OX=10116 GN=Tmem11 PE=2 SV=1	Tmem11
CLCB	9	8	503.59	0.050196	25102	Clathrin light chain B OS=Rattus norvegicus OX=10116 GN=Cltb PE=1 SV=1	Cltb
RL9	7	7	375.73	0.0507365	21880	60S ribosomal protein L9 OS=Rattus norvegicus OX=10116 GN=Rpl9 PE=1 SV=1	Rpl9
THIKA	3	3	101.68	0.0509334	44811	3-ketoacyl-CoA thiolase A, peroxisomal OS=Rattus norvegicus OX=10116 GN=Acaa1a PE=1 SV=3	Acaa1a
DLDH	21	20	1440.16	0.0512566	54004	Dihydrolipoyl dehydrogenase, mitochondrial OS=Rattus norvegicus OX=10116 GN=Dld PE=1 SV=1	Dld
TECR	6	4	160.45	0.0516076	36099	Very-long-chain enoyl-CoA reductase OS=Rattus norvegicus OX=10116 GN=Tecr PE=1 SV=1	Tecr
GRIP2	1	1	30.05	0.0519398	112419	Glutamate receptor-interacting protein 2 OS=Rattus norvegicus OX=10116 GN=Grip2 PE=1 SV=1	Grip2
ECHM	10	10	695.77	0.0522425	31496	Enoyl-CoA hydratase, mitochondrial OS=Rattus norvegicus OX=10116 GN=Echs1 PE=1 SV=1	Echs1
FIBA	2	2	44.89	0.0526808	86632	Fibrinogen alpha chain OS=Rattus norvegicus OX=10116 GN=Fga PE=1 SV=3	Fga
EZRI	10	6	345.53	0.0527247	69348	Ezrin OS=Rattus norvegicus OX=10116 GN=Ezr PE=1 SV=3	Ezr
PXL2A	8	8	270.58	0.0529258	25746	Peroxiredoxin-like 2A OS=Rattus norvegicus OX=10116 GN=Prxl2a PE=1 SV=1	Prxl2a
ACSL6	17	14	651.84	0.0532734	78130	Long-chain-fatty-acid--CoA ligase 6 OS=Rattus norvegicus OX=10116 GN=Acsl6 PE=1 SV=1	Acsl6
FBX3	2	2	61.55	0.0533643	55320	F-box only protein 3 OS=Rattus norvegicus OX=10116 GN=Fbxo3 PE=3 SV=1	Fbxo3
CNTFR	4	4	156.62	0.0534126	40797	Ciliary neurotrophic factor receptor subunit alpha OS=Rattus norvegicus OX=10116 GN=Cntfr PE=2 SV=2	Cntfr
SYT1	28	15	1972.04	0.0534886	47369	Synaptotagmin-1 OS=Rattus norvegicus OX=10116 GN=Syt1 PE=1 SV=3	Syt1
AL7A1	14	13	661.88	0.0535214	58711	Alpha-aminoadipic semialdehyde dehydrogenase OS=Rattus norvegicus OX=10116 GN=Aldh7a1 PE=1 SV=2	Aldh7a1
DCX	2	1	77.91	0.0536359	40534	Neuronal migration protein doublecortin OS=Rattus norvegicus OX=10116 GN=Dcx PE=1 SV=2	Dcx
RAB3A	14	6	1261.1	0.053676	24954	Ras-related protein Rab-3A OS=Rattus norvegicus OX=10116 GN=Rab3a PE=1 SV=1	Rab3a
CACB4	7	2	287.27	0.0538269	57928	Voltage-dependent L-type calcium channel subunit beta-4 OS=Rattus norvegicus OX=10116 GN=Cacnb4 PE=1 SV=2	Cacnb4
RAB18	5	5	272.09	0.0538432	22962	Ras-related protein Rab-18 OS=Rattus norvegicus OX=10116 GN=Rab18 PE=2 SV=1	Rab18
ARF6	7	5	282.42	0.0538814	20069	ADP-ribosylation factor 6 OS=Rattus norvegicus OX=10116 GN=Arf6 PE=1 SV=2	Arf6
MOGS	1	1	73.74	0.0540351	91814	Mannosyl-oligosaccharide glucosidase OS=Rattus norvegicus OX=10116 GN=Mogs PE=1 SV=1	Mogs
DC1I1	6	6	330.29	0.0541114	72709	Cytoplasmic dynein 1 intermediate chain 1 OS=Rattus norvegicus OX=10116 GN=Dync1i1 PE=1 SV=1	Dync1i1
ATPG	13	12	843.52	0.0541323	30172	ATP synthase subunit gamma, mitochondrial OS=Rattus norvegicus OX=10116 GN=Atp5f1c PE=1 SV=2	Atp5f1c
MYADM	5	5	226.01	0.0551089	35125	Myeloid-associated differentiation marker OS=Rattus norvegicus OX=10116 GN=Myadm PE=1 SV=1	Myadm
FBRL	1	1	51.91	0.0556179	34201	rRNA 2'-O-methyltransferase fibrillarin OS=Rattus norvegicus OX=10116 GN=Fbl PE=1 SV=2	Fbl
SYQ	8	8	344.14	0.0562967	87645	Glutamine--tRNA ligase OS=Rattus norvegicus OX=10116 GN=Qars1 PE=1 SV=1	Qars1
CDC42	4	4	318.71	0.0566227	21245	Cell division control protein 42 homolog OS=Rattus norvegicus OX=10116 GN=Cdc42 PE=1 SV=2	Cdc42
SARM1	4	4	124.46	0.0569593	79638	NAD(+) hydrolase SARM1 OS=Rattus norvegicus OX=10116 GN=Sarm1 PE=1 SV=1	Sarm1
DPP10	15	14	543.39	0.05734	90833	Inactive dipeptidyl peptidase 10 OS=Rattus norvegicus OX=10116 GN=Dpp10 PE=1 SV=1	Dpp10
CLH1	115	114	8956.93	0.0574912	191477	Clathrin heavy chain 1 OS=Rattus norvegicus OX=10116 GN=Cltc PE=1 SV=3	Cltc
PRVA	5	5	183.6	0.0576308	11918	Parvalbumin alpha OS=Rattus norvegicus OX=10116 GN=Pvalb PE=1 SV=2	Pvalb
ADRM1	5	5	187.48	0.0580547	42076	Proteasomal ubiquitin receptor ADRM1 OS=Rattus norvegicus OX=10116 GN=Adrm1 PE=1 SV=2	Adrm1
G6PI	41	41	2541.85	0.0583113	62787	Glucose-6-phosphate isomerase OS=Rattus norvegicus OX=10116 GN=Gpi PE=1 SV=1	Gpi
MYH9	26	19	1312.1	0.059638	226197	Myosin-9 OS=Rattus norvegicus OX=10116 GN=Myh9 PE=1 SV=3	Myh9
ARC1A	16	15	1094.1	0.0597566	41573	Actin-related protein 2/3 complex subunit 1A OS=Rattus norvegicus OX=10116 GN=Arpc1a PE=2 SV=1	Arpc1a
GSTA3	8	6	299.2	0.0604436	25303	Glutathione S-transferase alpha-3 OS=Rattus norvegicus OX=10116 GN=Gsta3 PE=1 SV=3	Gsta3
TPM4	7	4	424.82	0.0606214	28492	Tropomyosin alpha-4 chain OS=Rattus norvegicus OX=10116 GN=Tpm4 PE=1 SV=3	Tpm4
PP1R7	21	21	1344.26	0.0606459	41271	Protein phosphatase 1 regulatory subunit 7 OS=Rattus norvegicus OX=10116 GN=Ppp1r7 PE=1 SV=1	Ppp1r7
PSD13	8	8	242.35	0.0610067	42790	26S proteasome non-ATPase regulatory subunit 13 OS=Rattus norvegicus OX=10116 GN=Psmd13 PE=1 SV=1	Psmd13
NCKP1	36	35	1866.05	0.0611748	128781	Nck-associated protein 1 OS=Rattus norvegicus OX=10116 GN=Nckap1 PE=2 SV=1	Nckap1
RCAN1	2	2	45.28	0.0617805	22933	Calcipressin-1 OS=Rattus norvegicus OX=10116 GN=Rcan1 PE=2 SV=1	Rcan1
NDUA9	16	16	867.07	0.0627013	42532	NADH dehydrogenase [ubiquinone] 1 alpha subcomplex subunit 9, mitochondrial OS=Rattus norvegicus OX=10116 GN=Ndufa9 PE=1 SV=2	Ndufa9
RABP1	4	4	162.44	0.0627128	15582	Cellular retinoic acid-binding protein 1 OS=Rattus norvegicus OX=10116 GN=Crabp1 PE=1 SV=3	Crabp1
RIPR2	7	7	314.33	0.0627256	144619	Rho family-interacting cell polarization regulator 2 OS=Rattus norvegicus OX=10116 GN=Ripor2 PE=1 SV=1	Ripor2
NFM	58	48	4342.9	0.063453	95734	Neurofilament medium polypeptide OS=Rattus norvegicus OX=10116 GN=Nefm PE=1 SV=4	Nefm
KCC4	11	10	582.11	0.0635377	53118	Calcium/calmodulin-dependent protein kinase type IV OS=Rattus norvegicus OX=10116 GN=Camk4 PE=1 SV=3	Camk4
DHB8	2	2	73.42	0.0642478	26774	(3R)-3-hydroxyacyl-CoA dehydrogenase OS=Rattus norvegicus OX=10116 GN=Hsd17b8 PE=1 SV=1	Hsd17b8
PPP6	2	2	59.29	0.0645263	35136	Serine/threonine-protein phosphatase 6 catalytic subunit OS=Rattus norvegicus OX=10116 GN=Ppp6c PE=2 SV=2	Ppp6c
CLAP2	32	32	1411.75	0.0646909	140551	CLIP-associating protein 2 OS=Rattus norvegicus OX=10116 GN=Clasp2 PE=1 SV=1	Clasp2
GDIB	36	22	2173.44	0.0647824	50505	Rab GDP dissociation inhibitor beta OS=Rattus norvegicus OX=10116 GN=Gdi2 PE=1 SV=2	Gdi2
ATPA	41	41	3573.89	0.0650956	59717	ATP synthase subunit alpha, mitochondrial OS=Rattus norvegicus OX=10116 GN=Atp5f1a PE=1 SV=2	Atp5f1a
MUC18	2	2	64.38	0.0661122	71282	Cell surface glycoprotein MUC18 OS=Rattus norvegicus OX=10116 GN=Mcam PE=1 SV=2	Mcam
CDS1	1	1	51.89	0.066376	52935	Phosphatidate cytidylyltransferase 1 OS=Rattus norvegicus OX=10116 GN=Cds1 PE=1 SV=2	Cds1
M2OM	12	12	750.26	0.0673057	34222	Mitochondrial 2-oxoglutarate/malate carrier protein OS=Rattus norvegicus OX=10116 GN=Slc25a11 PE=1 SV=3	Slc25a11
MK01	20	14	1177.66	0.0676554	41249	Mitogen-activated protein kinase 1 OS=Rattus norvegicus OX=10116 GN=Mapk1 PE=1 SV=3	Mapk1
CATA	10	10	390.89	0.0678388	59719	Catalase OS=Rattus norvegicus OX=10116 GN=Cat PE=1 SV=3	Cat
CUL5	14	13	531.63	0.0680031	90832	Cullin-5 OS=Rattus norvegicus OX=10116 GN=Cul5 PE=1 SV=3	Cul5
VP26A	7	7	263.93	0.0684065	38091	Vacuolar protein sorting-associated protein 26A OS=Rattus norvegicus OX=10116 GN=Vps26a PE=1 SV=1	Vps26a
NFL	42	32	2623.65	0.0687792	61298	Neurofilament light polypeptide OS=Rattus norvegicus OX=10116 GN=Nefl PE=1 SV=3	Nefl
CDK18	7	5	229.74	0.0687817	51849	Cyclin-dependent kinase 18 OS=Rattus norvegicus OX=10116 GN=Cdk18 PE=1 SV=1	Cdk18
SPCS3	1	1	33.43	0.0705295	20148	Signal peptidase complex subunit 3 OS=Rattus norvegicus OX=10116 GN=Spcs3 PE=2 SV=1	Spcs3
DTNB	4	3	143.5	0.0705719	73830	Dystrobrevin beta OS=Rattus norvegicus OX=10116 GN=Dtnb PE=1 SV=2	Dtnb
AP2S1	6	6	269.73	0.0712865	17007	AP-2 complex subunit sigma OS=Rattus norvegicus OX=10116 GN=Ap2s1 PE=1 SV=1	Ap2s1
HMCS1	6	5	253	0.0715854	57397	Hydroxymethylglutaryl-CoA synthase, cytoplasmic OS=Rattus norvegicus OX=10116 GN=Hmgcs1 PE=1 SV=1	Hmgcs1
TIM23	1	1	41.62	0.0716773	21893	Mitochondrial import inner membrane translocase subunit Tim23 OS=Rattus norvegicus OX=10116 GN=Timm23 PE=2 SV=1	Timm23
EMC2	3	3	160.22	0.071739	34847	ER membrane protein complex subunit 2 OS=Rattus norvegicus OX=10116 GN=Emc2 PE=2 SV=1	Emc2
CH10	6	6	328.29	0.0727197	10895	10 kDa heat shock protein, mitochondrial OS=Rattus norvegicus OX=10116 GN=Hspe1 PE=1 SV=3	Hspe1
RIN1	4	2	136.27	0.072893	84674	Ras and Rab interactor 1 OS=Rattus norvegicus OX=10116 GN=Rin1 PE=2 SV=2	Rin1
CARM1	2	2	62.45	0.073349	70296	Histone-arginine methyltransferase CARM1 OS=Rattus norvegicus OX=10116 GN=Carm1 PE=1 SV=1	Carm1
PACN2	8	7	407.23	0.0738899	55943	Protein kinase C and casein kinase substrate in neurons 2 protein OS=Rattus norvegicus OX=10116 GN=Pacsin2 PE=1 SV=2	Pacsin2
AT1A1	66	32	5063.38	0.0741358	112982	Sodium/potassium-transporting ATPase subunit alpha-1 OS=Rattus norvegicus OX=10116 GN=Atp1a1 PE=1 SV=1	Atp1a1
HEMO	9	9	255.81	0.0742352	51318	Hemopexin OS=Rattus norvegicus OX=10116 GN=Hpx PE=1 SV=3	Hpx
MP2K1	19	12	1167.56	0.0743848	43437	Dual specificity mitogen-activated protein kinase kinase 1 OS=Rattus norvegicus OX=10116 GN=Map2k1 PE=1 SV=2	Map2k1
NDUA5	6	5	454.16	0.074531	13403	NADH dehydrogenase [ubiquinone] 1 alpha subcomplex subunit 5 OS=Rattus norvegicus OX=10116 GN=Ndufa5 PE=1 SV=3	Ndufa5
NLGN2	7	6	313.79	0.0745874	90904	Neuroligin-2 OS=Rattus norvegicus OX=10116 GN=Nlgn2 PE=1 SV=1	Nlgn2
CPLX1	8	6	387.6	0.0746025	15112	Complexin-1 OS=Rattus norvegicus OX=10116 GN=Cplx1 PE=1 SV=1	Cplx1
RS28	2	2	124.59	0.0748026	7836	40S ribosomal protein S28 OS=Rattus norvegicus OX=10116 GN=Rps28 PE=1 SV=1	Rps28
ACM1	1	1	49.05	0.0750438	51335	Muscarinic acetylcholine receptor M1 OS=Rattus norvegicus OX=10116 GN=Chrm1 PE=1 SV=1	Chrm1
SIR5	7	7	331.03	0.0750502	34076	NAD-dependent protein deacylase sirtuin-5, mitochondrial OS=Rattus norvegicus OX=10116 GN=Sirt5 PE=2 SV=1	Sirt5
LYAG	6	6	288.18	0.0756121	106139	Lysosomal alpha-glucosidase OS=Rattus norvegicus OX=10116 GN=Gaa PE=2 SV=1	Gaa
CN37	47	46	3075.26	0.0757221	47239	2',3'-cyclic-nucleotide 3'-phosphodiesterase OS=Rattus norvegicus OX=10116 GN=Cnp PE=1 SV=2	Cnp
IMPA1	10	10	481.34	0.0757859	30491	Inositol monophosphatase 1 OS=Rattus norvegicus OX=10116 GN=Impa1 PE=1 SV=2	Impa1
PUR6	9	9	363.98	0.0758099	47066	Multifunctional protein ADE2 OS=Rattus norvegicus OX=10116 GN=Paics PE=1 SV=3	Paics
LXN	1	1	44.23	0.0760559	25564	Latexin OS=Rattus norvegicus OX=10116 GN=Lxn PE=1 SV=1	Lxn
MACF1	50	47	2023.36	0.0765851	619216	Microtubule-actin cross-linking factor 1 OS=Rattus norvegicus OX=10116 GN=Macf1 PE=1 SV=1	Macf1
KCJ10	3	3	126.18	0.0770783	42453	ATP-sensitive inward rectifier potassium channel 10 OS=Rattus norvegicus OX=10116 GN=Kcnj10 PE=2 SV=1	Kcnj10
GPM6A	16	15	927.94	0.0773867	31174	Neuronal membrane glycoprotein M6-a OS=Rattus norvegicus OX=10116 GN=Gpm6a PE=1 SV=1	Gpm6a
D2HDH	4	4	176.99	0.077932	58767	D-2-hydroxyglutarate dehydrogenase, mitochondrial OS=Rattus norvegicus OX=10116 GN=D2hgdh PE=3 SV=1	D2hgdh
AT5F1	13	13	795.45	0.0779934	28850	ATP synthase F(0) complex subunit B1, mitochondrial OS=Rattus norvegicus OX=10116 GN=Atp5pb PE=1 SV=1	Atp5pb
ATP5H	11	11	672.28	0.0781617	18752	ATP synthase subunit d, mitochondrial OS=Rattus norvegicus OX=10116 GN=Atp5pd PE=1 SV=3	Atp5pd
EFHD2	9	9	514.58	0.0783174	26743	EF-hand domain-containing protein D2 OS=Rattus norvegicus OX=10116 GN=Efhd2 PE=1 SV=1	Efhd2
PLST	16	16	729.75	0.078482	70635	Plastin-3 OS=Rattus norvegicus OX=10116 GN=Pls3 PE=1 SV=2	Pls3
CDS2	5	5	339.59	0.0785762	51289	Phosphatidate cytidylyltransferase 2 OS=Rattus norvegicus OX=10116 GN=Cds2 PE=1 SV=1	Cds2
ITPR2	5	1	132.67	0.0787168	306862	Inositol 1,4,5-trisphosphate receptor type 2 OS=Rattus norvegicus OX=10116 GN=Itpr2 PE=1 SV=1	Itpr2
AIMP2	1	1	44.73	0.0790149	35420	Aminoacyl tRNA synthase complex-interacting multifunctional protein 2 OS=Rattus norvegicus OX=10116 GN=Aimp2 PE=2 SV=1	Aimp2
CNKR2	5	5	142.48	0.0794399	117317	Connector enhancer of kinase suppressor of ras 2 OS=Rattus norvegicus OX=10116 GN=Cnksr2 PE=1 SV=1	Cnksr2
TPC13	3	3	83.76	0.0794801	46490	Trafficking protein particle complex subunit 13 OS=Rattus norvegicus OX=10116 GN=Trappc13 PE=2 SV=2	Trappc13
MARE1	7	3	307.95	0.0797558	29985	Microtubule-associated protein RP/EB family member 1 OS=Rattus norvegicus OX=10116 GN=Mapre1 PE=1 SV=3	Mapre1
PNPO	7	7	232.33	0.0799783	30165	Pyridoxine-5'-phosphate oxidase OS=Rattus norvegicus OX=10116 GN=Pnpo PE=1 SV=1	Pnpo
GRB2	11	10	430.56	0.0802226	25190	Growth factor receptor-bound protein 2 OS=Rattus norvegicus OX=10116 GN=Grb2 PE=1 SV=1	Grb2
NDUB1	3	3	154.16	0.0802773	6994	NADH dehydrogenase [ubiquinone] 1 beta subcomplex subunit 1 OS=Rattus norvegicus OX=10116 GN=Ndufb1 PE=3 SV=1	Ndufb1
MSRA	2	2	90.75	0.0807028	25835	Mitochondrial peptide methionine sulfoxide reductase OS=Rattus norvegicus OX=10116 GN=Msra PE=1 SV=1	Msra
MIC60	25	25	2008.72	0.0808121	67135	MICOS complex subunit Mic60 (Fragment) OS=Rattus norvegicus OX=10116 GN=Immt PE=1 SV=1	Immt
GLTP	6	6	195.09	0.0808174	23688	Glycolipid transfer protein OS=Rattus norvegicus OX=10116 GN=GLTP PE=2 SV=1	GLTP
TFR1	1	1	32.09	0.0808177	85822	Transferrin receptor protein 1 OS=Rattus norvegicus OX=10116 GN=Tfrc PE=1 SV=2	Tfrc
RAB15	4	2	213.48	0.0813983	24268	Ras-related protein Rab-15 OS=Rattus norvegicus OX=10116 GN=Rab15 PE=2 SV=1	Rab15
GPC1	4	4	152.26	0.0815659	61695	Glypican-1 OS=Rattus norvegicus OX=10116 GN=Gpc1 PE=1 SV=1	Gpc1
UCRI	9	7	507.44	0.0818177	29427	Cytochrome b-c1 complex subunit Rieske, mitochondrial OS=Rattus norvegicus OX=10116 GN=Uqcrfs1 PE=1 SV=2	Uqcrfs1
ACBP	4	4	289	0.0818449	10021	Acyl-CoA-binding protein OS=Rattus norvegicus OX=10116 GN=Dbi PE=1 SV=3	Dbi
RPGF4	4	4	191.41	0.081917	50085	Rap guanine nucleotide exchange factor 4 (Fragment) OS=Rattus norvegicus OX=10116 GN=Rapgef4 PE=2 SV=1	Rapgef4
CREL1	2	2	82.28	0.0824026	45666	Protein disulfide isomerase Creld1 OS=Rattus norvegicus OX=10116 GN=Creld1 PE=2 SV=1	Creld1
UBP7	5	5	147.47	0.0827125	128349	Ubiquitin carboxyl-terminal hydrolase 7 OS=Rattus norvegicus OX=10116 GN=Usp7 PE=1 SV=1	Usp7
PDPK1	5	5	197.51	0.0828314	63553	3-phosphoinositide-dependent protein kinase 1 OS=Rattus norvegicus OX=10116 GN=Pdpk1 PE=1 SV=2	Pdpk1
CADM3	6	6	456.81	0.0830575	42879	Cell adhesion molecule 3 OS=Rattus norvegicus OX=10116 GN=Cadm3 PE=1 SV=1	Cadm3
ES1	11	11	715.42	0.0832304	28155	ES1 protein homolog, mitochondrial OS=Rattus norvegicus OX=10116 PE=1 SV=2	#VALUE!
GTR3	7	6	495.36	0.0840455	53546	Solute carrier family 2, facilitated glucose transporter member 3 OS=Rattus norvegicus OX=10116 GN=Slc2a3 PE=1 SV=1	Slc2a3
RIMS1	9	8	229.83	0.0840894	179544	Regulating synaptic membrane exocytosis protein 1 OS=Rattus norvegicus OX=10116 GN=Rims1 PE=1 SV=1	Rims1
PGAM1	20	20	1427.96	0.0843087	28814	Phosphoglycerate mutase 1 OS=Rattus norvegicus OX=10116 GN=Pgam1 PE=1 SV=4	Pgam1
DHB11	2	2	76.45	0.0843494	32917	Estradiol 17-beta-dehydrogenase 11 OS=Rattus norvegicus OX=10116 GN=Hsd17b11 PE=2 SV=1	Hsd17b11
ENOPH	4	4	167.31	0.0843849	28857	Enolase-phosphatase E1 OS=Rattus norvegicus OX=10116 GN=Enoph1 PE=2 SV=1	Enoph1
RASN	9	1	470.19	0.0851608	21230	GTPase NRas OS=Rattus norvegicus OX=10116 GN=Nras PE=1 SV=1	Nras
VISL1	19	13	1134.07	0.0851611	22128	Visinin-like protein 1 OS=Rattus norvegicus OX=10116 GN=Vsnl1 PE=1 SV=2	Vsnl1
NDRG2	17	16	1058.88	0.0852986	40753	Protein NDRG2 OS=Rattus norvegicus OX=10116 GN=Ndrg2 PE=1 SV=1	Ndrg2
S10A1	1	1	73.93	0.0858204	10553	Protein S100-A1 OS=Rattus norvegicus OX=10116 GN=S100a1 PE=1 SV=3	S100a1
HINT1	8	8	669.06	0.0863992	13768	Histidine triad nucleotide-binding protein 1 OS=Rattus norvegicus OX=10116 GN=Hint1 PE=1 SV=5	Hint1
MBP	33	32	1866.05	0.0865057	21489	Myelin basic protein OS=Rattus norvegicus OX=10116 GN=Mbp PE=1 SV=3	Mbp
HSP13	5	5	149.99	0.0873834	51763	Heat shock 70 kDa protein 13 OS=Rattus norvegicus OX=10116 GN=Hspa13 PE=1 SV=2	Hspa13
ESTD	8	8	423.5	0.0878021	31343	S-formylglutathione hydrolase OS=Rattus norvegicus OX=10116 GN=Esd PE=2 SV=1	Esd
PLBL2	2	2	62.44	0.0883692	65414	Putative phospholipase B-like 2 OS=Rattus norvegicus OX=10116 GN=Plbd2 PE=1 SV=2	Plbd2
ACL6B	1	1	56.12	0.088396	46861	Actin-like protein 6B OS=Rattus norvegicus OX=10116 GN=Actl6b PE=1 SV=2	Actl6b
EIF3C	5	5	225.5	0.0886635	105369	Eukaryotic translation initiation factor 3 subunit C OS=Rattus norvegicus OX=10116 GN=Eif3c PE=1 SV=1	Eif3c
NCAN	6	6	335.32	0.08913	135460	Neurocan core protein OS=Rattus norvegicus OX=10116 GN=Ncan PE=1 SV=1	Ncan
ANXA3	13	10	478.11	0.0898925	36341	Annexin A3 OS=Rattus norvegicus OX=10116 GN=Anxa3 PE=1 SV=4	Anxa3
DJC10	1	1	36.58	0.0900139	90689	DnaJ homolog subfamily C member 10 OS=Rattus norvegicus OX=10116 GN=Dnajc10 PE=2 SV=2	Dnajc10
TPM1	6	2	351.74	0.0901206	32661	Tropomyosin alpha-1 chain OS=Rattus norvegicus OX=10116 GN=Tpm1 PE=1 SV=3	Tpm1
ILF3	5	4	254.43	0.0905315	95875	Interleukin enhancer-binding factor 3 OS=Rattus norvegicus OX=10116 GN=Ilf3 PE=1 SV=2	Ilf3
DESM	4	1	126.77	0.09192	53424	Desmin OS=Rattus norvegicus OX=10116 GN=Des PE=1 SV=2	Des
FIBB	4	3	130.51	0.0919427	54201	Fibrinogen beta chain OS=Rattus norvegicus OX=10116 GN=Fgb PE=1 SV=4	Fgb
TOM70	29	28	1469.56	0.0925795	67402	Mitochondrial import receptor subunit TOM70 OS=Rattus norvegicus OX=10116 GN=Tomm70 PE=1 SV=1	Tomm70
EXOC4	11	11	444.64	0.0928037	110483	Exocyst complex component 4 OS=Rattus norvegicus OX=10116 GN=Exoc4 PE=1 SV=1	Exoc4
KHDR1	3	2	99.23	0.0928046	48285	KH domain-containing, RNA-binding, signal transduction-associated protein 1 OS=Rattus norvegicus OX=10116 GN=Khdrbs1 PE=1 SV=1	Khdrbs1
PP1G	13	3	770.42	0.0928783	36960	Serine/threonine-protein phosphatase PP1-gamma catalytic subunit OS=Rattus norvegicus OX=10116 GN=Ppp1cc PE=1 SV=1	Ppp1cc
GLOD4	10	10	479.18	0.0929269	33246	Glyoxalase domain-containing protein 4 OS=Rattus norvegicus OX=10116 GN=Glod4 PE=1 SV=1	Glod4
S1PR5	1	1	47.06	0.0932576	42342	Sphingosine 1-phosphate receptor 5 OS=Rattus norvegicus OX=10116 GN=S1pr5 PE=1 SV=1	S1pr5
CTL1	7	7	366.57	0.093729	73043	Choline transporter-like protein 1 OS=Rattus norvegicus OX=10116 GN=Slc44a1 PE=1 SV=1	Slc44a1
A1I3	18	4	973.71	0.0941998	163670	Alpha-1-inhibitor 3 OS=Rattus norvegicus OX=10116 GN=A1i3 PE=1 SV=1	A1i3
MPPB	5	4	173.87	0.0944174	54230	Mitochondrial-processing peptidase subunit beta OS=Rattus norvegicus OX=10116 GN=Pmpcb PE=1 SV=3	Pmpcb
PLCL1	11	10	507.13	0.0945719	122694	Inactive phospholipase C-like protein 1 OS=Rattus norvegicus OX=10116 GN=Plcl1 PE=1 SV=1	Plcl1
ITB1	4	3	115.19	0.0951161	88436	Integrin beta-1 OS=Rattus norvegicus OX=10116 GN=Itgb1 PE=2 SV=1	Itgb1
NU2M	1	1	34.86	0.0957319	38627	NADH-ubiquinone oxidoreductase chain 2 OS=Rattus norvegicus OX=10116 GN=Mtnd2 PE=3 SV=3	Mtnd2
STA5A	2	2	68.83	0.0959371	90776	Signal transducer and activator of transcription 5A OS=Rattus norvegicus OX=10116 GN=Stat5a PE=1 SV=1	Stat5a
VAC14	5	5	230.18	0.0961088	88012	Protein VAC14 homolog OS=Rattus norvegicus OX=10116 GN=Vac14 PE=1 SV=1	Vac14
UBR4	10	8	319.33	0.0974128	573427	E3 ubiquitin-protein ligase UBR4 OS=Rattus norvegicus OX=10116 GN=Ubr4 PE=1 SV=2	Ubr4
SAHH	17	16	804.03	0.0976575	47507	Adenosylhomocysteinase OS=Rattus norvegicus OX=10116 GN=Ahcy PE=1 SV=3	Ahcy
MPC2	6	6	184.37	0.0980398	14249	Mitochondrial pyruvate carrier 2 OS=Rattus norvegicus OX=10116 GN=Mpc2 PE=2 SV=1	Mpc2
1433Z	33	22	2303.77	0.0982739	27754	14-3-3 protein zeta/delta OS=Rattus norvegicus OX=10116 GN=Ywhaz PE=1 SV=1	Ywhaz
ABHGA	3	3	96.69	0.0984262	62998	Phosphatidylserine lipase ABHD16A OS=Rattus norvegicus OX=10116 GN=Abhd16a PE=2 SV=1	Abhd16a
EI2BE	3	3	60.1	0.0985181	80156	Translation initiation factor eIF-2B subunit epsilon OS=Rattus norvegicus OX=10116 GN=Eif2b5 PE=1 SV=2	Eif2b5
AL9A1	17	17	730.71	0.0985496	53618	4-trimethylaminobutyraldehyde dehydrogenase OS=Rattus norvegicus OX=10116 GN=Aldh9a1 PE=1 SV=1	Aldh9a1
THIC	7	7	340.15	0.0990119	41082	Acetyl-CoA acetyltransferase, cytosolic OS=Rattus norvegicus OX=10116 GN=Acat2 PE=1 SV=1	Acat2
PARVA	1	1	40.43	0.0992066	42265	Alpha-parvin OS=Rattus norvegicus OX=10116 GN=Parva PE=1 SV=2	Parva
KPCD	10	8	407.09	0.0999929	77470	Protein kinase C delta type OS=Rattus norvegicus OX=10116 GN=Prkcd PE=1 SV=1	Prkcd
PCCA	13	13	537.48	0.100067	81571	Propionyl-CoA carboxylase alpha chain, mitochondrial OS=Rattus norvegicus OX=10116 GN=Pcca PE=1 SV=3	Pcca
ILEUA	1	1	37.98	0.100904	42700	Leukocyte elastase inhibitor A OS=Rattus norvegicus OX=10116 GN=Serpinb1a PE=1 SV=1	Serpinb1a
CYH2	6	4	223.55	0.100962	46542	Cytohesin-2 OS=Rattus norvegicus OX=10116 GN=Cyth2 PE=1 SV=1	Cyth2
MYG1	5	4	165.94	0.10152	42862	MYG1 exonuclease OS=Rattus norvegicus OX=10116 GN=Myg1 PE=1 SV=1	Myg1
RLA0	13	13	687.77	0.101875	34194	60S acidic ribosomal protein P0 OS=Rattus norvegicus OX=10116 GN=Rplp0 PE=1 SV=2	Rplp0
PAK1	14	10	641.03	0.102689	60540	Serine/threonine-protein kinase PAK 1 OS=Rattus norvegicus OX=10116 GN=Pak1 PE=1 SV=3	Pak1
LPPRC	27	26	987.41	0.102883	156554	Leucine-rich PPR motif-containing protein, mitochondrial OS=Rattus norvegicus OX=10116 GN=Lrpprc PE=1 SV=1	Lrpprc
AMPB	18	17	851.2	0.103059	72573	Aminopeptidase B OS=Rattus norvegicus OX=10116 GN=Rnpep PE=1 SV=2	Rnpep
GGPPS	2	2	58.09	0.103131	34756	Geranylgeranyl pyrophosphate synthase OS=Rattus norvegicus OX=10116 GN=Ggps1 PE=2 SV=1	Ggps1
KAP3	18	15	1223.49	0.103185	46094	cAMP-dependent protein kinase type II-beta regulatory subunit OS=Rattus norvegicus OX=10116 GN=Prkar2b PE=1 SV=3	Prkar2b
TAGL2	4	2	175.32	0.10362	22379	Transgelin-2 OS=Rattus norvegicus OX=10116 GN=Tagln2 PE=1 SV=1	Tagln2
LRC57	2	2	69.11	0.103682	26707	Leucine-rich repeat-containing protein 57 OS=Rattus norvegicus OX=10116 GN=Lrrc57 PE=2 SV=1	Lrrc57
ODP2	22	22	1466.71	0.104197	67123	Dihydrolipoyllysine-residue acetyltransferase component of pyruvate dehydrogenase complex, mitochondrial OS=Rattus norvegicus OX=10116 GN=Dlat PE=1 SV=3	Dlat
CHKB	1	1	48.66	0.104577	45071	Choline/ethanolamine kinase OS=Rattus norvegicus OX=10116 GN=Chkb PE=1 SV=3	Chkb
SPA3L	1	1	49.53	0.104669	46248	Serine protease inhibitor A3L OS=Rattus norvegicus OX=10116 GN=Serpina3l PE=1 SV=3	Serpina3l
RL18A	5	4	144.09	0.104705	20719	60S ribosomal protein L18a OS=Rattus norvegicus OX=10116 GN=Rpl18a PE=2 SV=1	Rpl18a
COQ5	3	3	161.3	0.106894	37277	2-methoxy-6-polyprenyl-1,4-benzoquinol methylase, mitochondrial OS=Rattus norvegicus OX=10116 GN=Coq5 PE=2 SV=1	Coq5
PPIB	9	9	514.42	0.106956	23788	Peptidyl-prolyl cis-trans isomerase B OS=Rattus norvegicus OX=10116 GN=Ppib PE=1 SV=3	Ppib
NRX3A	20	15	759.48	0.107275	173883	Neurexin-3 OS=Rattus norvegicus OX=10116 GN=Nrxn3 PE=1 SV=1	Nrxn3
PRS6B	10	10	300.51	0.10753	47379	26S proteasome regulatory subunit 6B OS=Rattus norvegicus OX=10116 GN=Psmc4 PE=1 SV=1	Psmc4
CSPG2	16	16	960.37	0.107965	299821	Versican core protein (Fragments) OS=Rattus norvegicus OX=10116 GN=Vcan PE=2 SV=2	Vcan
ROCK2	16	15	732.14	0.108006	160287	Rho-associated protein kinase 2 OS=Rattus norvegicus OX=10116 GN=Rock2 PE=1 SV=2	Rock2
GLRA3	2	2	63.46	0.108595	53637	Glycine receptor subunit alpha-3 OS=Rattus norvegicus OX=10116 GN=Glra3 PE=1 SV=1	Glra3
ETFD	14	14	565.89	0.108626	68155	Electron transfer flavoprotein-ubiquinone oxidoreductase, mitochondrial OS=Rattus norvegicus OX=10116 GN=Etfdh PE=1 SV=1	Etfdh
NRX1A	13	10	626.74	0.108626	167816	Neurexin-1 OS=Rattus norvegicus OX=10116 GN=Nrxn1 PE=1 SV=3	Nrxn1
ACSL4	5	3	152.31	0.108634	79014	Long-chain-fatty-acid--CoA ligase 4 OS=Rattus norvegicus OX=10116 GN=Acsl4 PE=1 SV=2	Acsl4
BRCC3	2	2	62.21	0.108979	32995	Lys-63-specific deubiquitinase BRCC36 OS=Rattus norvegicus OX=10116 GN=Brcc3 PE=2 SV=1	Brcc3
NDUAB	5	5	374.45	0.109059	14844	NADH dehydrogenase [ubiquinone] 1 alpha subcomplex subunit 11 OS=Rattus norvegicus OX=10116 GN=Ndufa11 PE=2 SV=1	Ndufa11
CALB1	19	16	1071.58	0.109124	29975	Calbindin OS=Rattus norvegicus OX=10116 GN=Calb1 PE=1 SV=2	Calb1
AAPK1	3	3	118.89	0.109587	63933	5'-AMP-activated protein kinase catalytic subunit alpha-1 OS=Rattus norvegicus OX=10116 GN=Prkaa1 PE=1 SV=2	Prkaa1
CPNE9	7	6	372.55	0.10965	61772	Copine-9 OS=Rattus norvegicus OX=10116 GN=Cpne9 PE=2 SV=1	Cpne9
ACOT8	1	1	30.46	0.109658	35980	Acyl-coenzyme A thioesterase 8 OS=Rattus norvegicus OX=10116 GN=Acot8 PE=1 SV=1	Acot8
ATPO	11	10	664.04	0.110783	23383	ATP synthase subunit O, mitochondrial OS=Rattus norvegicus OX=10116 GN=Atp5po PE=1 SV=1	Atp5po
PTPRA	1	1	40.23	0.110792	90203	Receptor-type tyrosine-protein phosphatase alpha OS=Rattus norvegicus OX=10116 GN=Ptpra PE=1 SV=1	Ptpra
TANC2	5	5	156.46	0.111491	219674	Protein TANC2 OS=Rattus norvegicus OX=10116 GN=Tanc2 PE=1 SV=2	Tanc2
AATM	32	31	2096.27	0.111921	47284	Aspartate aminotransferase, mitochondrial OS=Rattus norvegicus OX=10116 GN=Got2 PE=1 SV=2	Got2
CHSP1	4	4	177.59	0.112014	15896	Calcium-regulated heat stable protein 1 OS=Rattus norvegicus OX=10116 GN=Carhsp1 PE=1 SV=1	Carhsp1
OSBL1	5	4	116.67	0.112694	107697	Oxysterol-binding protein-related protein 1 OS=Rattus norvegicus OX=10116 GN=Osbpl1a PE=1 SV=1	Osbpl1a
ZNT3	7	6	317.01	0.112787	41871	Zinc transporter 3 OS=Rattus norvegicus OX=10116 GN=Slc30a3 PE=1 SV=1	Slc30a3
ODBB	4	3	161.68	0.113377	42796	2-oxoisovalerate dehydrogenase subunit beta, mitochondrial OS=Rattus norvegicus OX=10116 GN=Bckdhb PE=1 SV=3	Bckdhb
KCC2A	28	20	1940.06	0.113454	54081	Calcium/calmodulin-dependent protein kinase type II subunit alpha OS=Rattus norvegicus OX=10116 GN=Camk2a PE=1 SV=1	Camk2a
WASF1	7	6	336.54	0.113567	61477	Wiskott-Aldrich syndrome protein family member 1 OS=Rattus norvegicus OX=10116 GN=Wasf1 PE=1 SV=1	Wasf1
SVEP1	2	1	40.47	0.114179	387101	Sushi, von Willebrand factor type A, EGF and pentraxin domain-containing protein 1 OS=Rattus norvegicus OX=10116 GN=Svep1 PE=1 SV=1	Svep1
ATG7	4	4	95.29	0.114586	77386	Ubiquitin-like modifier-activating enzyme ATG7 OS=Rattus norvegicus OX=10116 GN=Atg7 PE=2 SV=1	Atg7
VAMP3	5	2	451.04	0.114603	11473	Vesicle-associated membrane protein 3 OS=Rattus norvegicus OX=10116 GN=Vamp3 PE=1 SV=1	Vamp3
NAC2	21	20	1277.82	0.114757	100459	Sodium/calcium exchanger 2 OS=Rattus norvegicus OX=10116 GN=Slc8a2 PE=1 SV=1	Slc8a2
LRRC7	5	4	203.84	0.115175	166774	Leucine-rich repeat-containing protein 7 OS=Rattus norvegicus OX=10116 GN=Lrrc7 PE=1 SV=2	Lrrc7
VDAC3	19	17	1198.65	0.115785	30778	Voltage-dependent anion-selective channel protein 3 OS=Rattus norvegicus OX=10116 GN=Vdac3 PE=1 SV=2	Vdac3
CD47	6	5	291.8	0.116316	32974	Leukocyte surface antigen CD47 OS=Rattus norvegicus OX=10116 GN=Cd47 PE=1 SV=1	Cd47
SYT6	2	2	56.17	0.117207	57142	Synaptotagmin-6 OS=Rattus norvegicus OX=10116 GN=Syt6 PE=1 SV=1	Syt6
UFM1	2	2	94.87	0.117559	9112	Ubiquitin-fold modifier 1 OS=Rattus norvegicus OX=10116 GN=Ufm1 PE=3 SV=1	Ufm1
SC6A9	7	7	305.35	0.117569	71014	Sodium- and chloride-dependent glycine transporter 1 OS=Rattus norvegicus OX=10116 GN=Slc6a9 PE=1 SV=2	Slc6a9
MARC2	9	8	301.84	0.117599	38224	Mitochondrial amidoxime reducing component 2 OS=Rattus norvegicus OX=10116 GN=Mtarc2 PE=2 SV=1	Mtarc2
PI42A	10	5	627.54	0.117757	46181	Phosphatidylinositol 5-phosphate 4-kinase type-2 alpha OS=Rattus norvegicus OX=10116 GN=Pip4k2a PE=1 SV=1	Pip4k2a
FHIT	4	4	160.93	0.118159	17337	Bis(5'-adenosyl)-triphosphatase OS=Rattus norvegicus OX=10116 GN=Fhit PE=1 SV=1	Fhit
CCKN	2	2	55.4	0.118503	12833	Cholecystokinin OS=Rattus norvegicus OX=10116 GN=Cck PE=1 SV=1	Cck
RBM8A	1	1	36.46	0.1188	19877	RNA-binding protein 8A OS=Rattus norvegicus OX=10116 GN=Rbm8a PE=1 SV=1	Rbm8a
BDH	11	11	532.71	0.118887	38177	D-beta-hydroxybutyrate dehydrogenase, mitochondrial OS=Rattus norvegicus OX=10116 GN=Bdh1 PE=1 SV=2	Bdh1
EXOC7	6	6	160.21	0.118951	74999	Exocyst complex component 7 OS=Rattus norvegicus OX=10116 GN=Exoc7 PE=1 SV=1	Exoc7
PLAP	10	10	476.48	0.119129	87028	Phospholipase A-2-activating protein OS=Rattus norvegicus OX=10116 GN=Plaa PE=1 SV=3	Plaa
ENPP5	7	7	243.67	0.119175	54255	Ectonucleotide pyrophosphatase/phosphodiesterase family member 5 OS=Rattus norvegicus OX=10116 GN=Enpp5 PE=1 SV=2	Enpp5
AASD1	2	2	116.1	0.119205	45065	Alanyl-tRNA editing protein Aarsd1 OS=Rattus norvegicus OX=10116 GN=Aarsd1 PE=1 SV=1	Aarsd1
PSB5	6	6	434.92	0.119269	28567	Proteasome subunit beta type-5 OS=Rattus norvegicus OX=10116 GN=Psmb5 PE=1 SV=3	Psmb5
PGTB2	4	4	140.76	0.119416	36832	Geranylgeranyl transferase type-2 subunit beta OS=Rattus norvegicus OX=10116 GN=Rabggtb PE=1 SV=1	Rabggtb
PHYIP	14	11	731.53	0.119601	37530	Phytanoyl-CoA hydroxylase-interacting protein OS=Rattus norvegicus OX=10116 GN=Phyhip PE=2 SV=1	Phyhip
PRDX3	14	13	777.22	0.119892	28277	Thioredoxin-dependent peroxide reductase, mitochondrial OS=Rattus norvegicus OX=10116 GN=Prdx3 PE=1 SV=2	Prdx3
ODPA	27	27	1550.01	0.119893	43199	Pyruvate dehydrogenase E1 component subunit alpha, somatic form, mitochondrial OS=Rattus norvegicus OX=10116 GN=Pdha1 PE=1 SV=2	Pdha1
CYBP	9	8	427.79	0.120006	26525	Calcyclin-binding protein OS=Rattus norvegicus OX=10116 GN=Cacybp PE=1 SV=1	Cacybp
MRCKA	8	6	274.94	0.120073	196940	Serine/threonine-protein kinase MRCK alpha OS=Rattus norvegicus OX=10116 GN=Cdc42bpa PE=1 SV=1	Cdc42bpa
ARHG7	6	6	250.75	0.120191	73094	Rho guanine nucleotide exchange factor 7 OS=Rattus norvegicus OX=10116 GN=Arhgef7 PE=1 SV=1	Arhgef7
VPP1	32	31	2229.5	0.120387	96265	V-type proton ATPase 116 kDa subunit a1 OS=Rattus norvegicus OX=10116 GN=Atp6v0a1 PE=1 SV=1	Atp6v0a1
KCRS	9	1	420.35	0.122181	47355	Creatine kinase S-type, mitochondrial OS=Rattus norvegicus OX=10116 GN=Ckmt2 PE=1 SV=2	Ckmt2
DECR	3	3	126.01	0.122194	36110	2,4-dienoyl-CoA reductase [(3E)-enoyl-CoA-producing], mitochondrial OS=Rattus norvegicus OX=10116 GN=Decr1 PE=1 SV=2	Decr1
KPCG	34	25	1617.64	0.122198	78307	Protein kinase C gamma type OS=Rattus norvegicus OX=10116 GN=Prkcg PE=1 SV=1	Prkcg
PEBP1	20	20	1679.86	0.122207	20788	Phosphatidylethanolamine-binding protein 1 OS=Rattus norvegicus OX=10116 GN=Pebp1 PE=1 SV=3	Pebp1
BIG1	6	3	159.28	0.122326	207758	Brefeldin A-inhibited guanine nucleotide-exchange protein 1 OS=Rattus norvegicus OX=10116 GN=Arfgef1 PE=1 SV=1	Arfgef1
ITPR3	5	1	152.58	0.122822	304092	Inositol 1,4,5-trisphosphate receptor type 3 OS=Rattus norvegicus OX=10116 GN=Itpr3 PE=1 SV=1	Itpr3
EF2	34	33	1562.88	0.123274	95223	Elongation factor 2 OS=Rattus norvegicus OX=10116 GN=Eef2 PE=1 SV=4	Eef2
IDH3B	30	30	1803.27	0.123619	42327	Isocitrate dehydrogenase [NAD] subunit beta, mitochondrial OS=Rattus norvegicus OX=10116 GN=Idh3B PE=2 SV=1	Idh3B
SV2B	14	11	627.58	0.124058	77451	Synaptic vesicle glycoprotein 2B OS=Rattus norvegicus OX=10116 GN=Sv2b PE=1 SV=1	Sv2b
CAP2	21	18	1064.95	0.124135	52879	Adenylyl cyclase-associated protein 2 OS=Rattus norvegicus OX=10116 GN=Cap2 PE=1 SV=1	Cap2
RAP1A	9	2	584.59	0.124363	20974	Ras-related protein Rap-1A OS=Rattus norvegicus OX=10116 GN=Rap1a PE=1 SV=1	Rap1a
GBB4	11	4	788.55	0.124398	37339	Guanine nucleotide-binding protein subunit beta-4 OS=Rattus norvegicus OX=10116 GN=Gnb4 PE=2 SV=4	Gnb4
FAK2	13	12	438.95	0.124656	115710	Protein-tyrosine kinase 2-beta OS=Rattus norvegicus OX=10116 GN=Ptk2b PE=1 SV=1	Ptk2b
MIRO2	4	4	148.74	0.124747	69109	Mitochondrial Rho GTPase 2 OS=Rattus norvegicus OX=10116 GN=Rhot2 PE=1 SV=1	Rhot2
FXL16	8	8	449.65	0.124751	51818	F-box/LRR-repeat protein 16 OS=Rattus norvegicus OX=10116 GN=Fbxl16 PE=2 SV=1	Fbxl16
FRDA	2	2	76.01	0.124867	23052	Frataxin, mitochondrial OS=Rattus norvegicus OX=10116 GN=Fxn PE=1 SV=1	Fxn
SRBS2	3	3	118.88	0.12555	133974	Sorbin and SH3 domain-containing protein 2 OS=Rattus norvegicus OX=10116 GN=Sorbs2 PE=1 SV=2	Sorbs2
BORG5	4	4	141.08	0.1256	41004	Cdc42 effector protein 1 OS=Rattus norvegicus OX=10116 GN=Cdc42ep1 PE=1 SV=1	Cdc42ep1
KCNK1	1	1	33.01	0.125794	38204	Potassium channel subfamily K member 1 OS=Rattus norvegicus OX=10116 GN=Kcnk1 PE=1 SV=1	Kcnk1
SRGP2	4	4	179.03	0.126547	120802	SLIT-ROBO Rho GTPase-activating protein 2 OS=Rattus norvegicus OX=10116 GN=Srgap2 PE=1 SV=1	Srgap2
KINH	15	9	853.04	0.127056	109463	Kinesin-1 heavy chain OS=Rattus norvegicus OX=10116 GN=Kif5b PE=1 SV=1	Kif5b
GEPH	17	17	1010.4	0.127724	83213	Gephyrin OS=Rattus norvegicus OX=10116 GN=Gphn PE=1 SV=3	Gphn
6PGD	11	11	608.26	0.12811	53202	6-phosphogluconate dehydrogenase, decarboxylating OS=Rattus norvegicus OX=10116 GN=Pgd PE=1 SV=1	Pgd
GPDM	15	15	643.45	0.128317	80921	Glycerol-3-phosphate dehydrogenase, mitochondrial OS=Rattus norvegicus OX=10116 GN=Gpd2 PE=1 SV=1	Gpd2
PDE1B	24	22	1429.76	0.128393	61221	Calcium/calmodulin-dependent 3',5'-cyclic nucleotide phosphodiesterase 1B OS=Rattus norvegicus OX=10116 GN=Pde1b PE=1 SV=1	Pde1b
AN32A	8	7	325.57	0.128772	28547	Acidic leucine-rich nuclear phosphoprotein 32 family member A OS=Rattus norvegicus OX=10116 GN=Anp32a PE=2 SV=1	Anp32a
ADDG	13	13	705.1	0.129754	78755	Gamma-adducin OS=Rattus norvegicus OX=10116 GN=Add3 PE=1 SV=2	Add3
STRBP	2	1	49.24	0.129913	73958	Spermatid perinuclear RNA-binding protein OS=Rattus norvegicus OX=10116 GN=Strbp PE=1 SV=1	Strbp
SNG1	4	4	217.33	0.130064	25652	Synaptogyrin-1 OS=Rattus norvegicus OX=10116 GN=Syngr1 PE=1 SV=1	Syngr1
TR150	2	2	138.09	0.130624	108188	Thyroid hormone receptor-associated protein 3 OS=Rattus norvegicus OX=10116 GN=Thrap3 PE=1 SV=1	Thrap3
PHIPL	16	13	674.27	0.130642	42385	Phytanoyl-CoA hydroxylase-interacting protein-like OS=Rattus norvegicus OX=10116 GN=Phyhipl PE=1 SV=2	Phyhipl
NPTN	12	12	648.45	0.130815	43904	Neuroplastin OS=Rattus norvegicus OX=10116 GN=Nptn PE=1 SV=2	Nptn
NCLN	2	2	100.68	0.131566	62952	Nicalin OS=Rattus norvegicus OX=10116 GN=Ncln PE=2 SV=1	Ncln
PP2BA	28	18	1651.68	0.131833	58606	Serine/threonine-protein phosphatase 2B catalytic subunit alpha isoform OS=Rattus norvegicus OX=10116 GN=Ppp3ca PE=1 SV=1	Ppp3ca
STABP	3	3	142.02	0.13305	48481	STAM-binding protein OS=Rattus norvegicus OX=10116 GN=Stambp PE=2 SV=1	Stambp
CNDP2	15	15	812.55	0.133172	52660	Cytosolic non-specific dipeptidase OS=Rattus norvegicus OX=10116 GN=Cndp2 PE=1 SV=1	Cndp2
EMAL1	6	6	207.62	0.133308	89746	Echinoderm microtubule-associated protein-like 1 OS=Rattus norvegicus OX=10116 GN=Eml1 PE=1 SV=2	Eml1
TP4A2	2	2	53.8	0.133675	19115	Protein tyrosine phosphatase type IVA 2 OS=Rattus norvegicus OX=10116 GN=Ptp4a2 PE=2 SV=1	Ptp4a2
STXB1	53	49	3699.92	0.134033	67526	Syntaxin-binding protein 1 OS=Rattus norvegicus OX=10116 GN=Stxbp1 PE=1 SV=1	Stxbp1
MAP1S	9	9	438.73	0.134051	102742	Microtubule-associated protein 1S OS=Rattus norvegicus OX=10116 GN=Map1s PE=1 SV=1	Map1s
PABP1	14	13	620.37	0.134063	70656	Polyadenylate-binding protein 1 OS=Rattus norvegicus OX=10116 GN=Pabpc1 PE=1 SV=1	Pabpc1
IP3KA	12	12	434.23	0.134708	50839	Inositol-trisphosphate 3-kinase A OS=Rattus norvegicus OX=10116 GN=Itpka PE=1 SV=3	Itpka
FAHD2	14	13	671.06	0.135128	34559	Fumarylacetoacetate hydrolase domain-containing protein 2 OS=Rattus norvegicus OX=10116 GN=Fahd2 PE=1 SV=1	Fahd2
CELF2	7	6	413.26	0.135281	54236	CUGBP Elav-like family member 2 OS=Rattus norvegicus OX=10116 GN=Celf2 PE=2 SV=1	Celf2
NAC1	7	5	242.3	0.135319	108116	Sodium/calcium exchanger 1 OS=Rattus norvegicus OX=10116 GN=Slc8a1 PE=1 SV=3	Slc8a1
PACS1	15	14	623.07	0.13572	104635	Phosphofurin acidic cluster sorting protein 1 OS=Rattus norvegicus OX=10116 GN=Pacs1 PE=1 SV=1	Pacs1
KGP2	2	2	50.19	0.135813	87127	cGMP-dependent protein kinase 2 OS=Rattus norvegicus OX=10116 GN=Prkg2 PE=1 SV=1	Prkg2
ALBU	36	36	2319.11	0.136122	68686	Albumin OS=Rattus norvegicus OX=10116 GN=Alb PE=1 SV=2	Alb
DYHC1	162	157	8392.36	0.136495	531916	Cytoplasmic dynein 1 heavy chain 1 OS=Rattus norvegicus OX=10116 GN=Dync1h1 PE=1 SV=1	Dync1h1
DDB1	17	17	621.69	0.137402	126781	DNA damage-binding protein 1 OS=Rattus norvegicus OX=10116 GN=Ddb1 PE=1 SV=1	Ddb1
S2551	6	5	190.31	0.137628	33753	Mitochondrial nicotinamide adenine dinucleotide transporter SLC25A51 OS=Rattus norvegicus OX=10116 GN=Slc25a51 PE=2 SV=1	Slc25a51
RGS7	9	8	447.89	0.138194	55656	Regulator of G-protein signaling 7 OS=Rattus norvegicus OX=10116 GN=Rgs7 PE=1 SV=2	Rgs7
DPYL4	31	29	2028.13	0.140026	61047	Dihydropyrimidinase-related protein 4 (Fragment) OS=Rattus norvegicus OX=10116 GN=Dpysl4 PE=1 SV=1	Dpysl4
KC1A	3	3	112.32	0.140037	37471	Casein kinase I isoform alpha OS=Rattus norvegicus OX=10116 GN=Csnk1a1 PE=2 SV=1	Csnk1a1
SNP29	3	3	120.21	0.140927	29053	Synaptosomal-associated protein 29 OS=Rattus norvegicus OX=10116 GN=Snap29 PE=1 SV=1	Snap29
NNRE	7	7	332.68	0.140952	30871	NAD(P)H-hydrate epimerase OS=Rattus norvegicus OX=10116 GN=Naxe PE=2 SV=1	Naxe
STIM1	5	5	141.38	0.14107	77401	Stromal interaction molecule 1 OS=Rattus norvegicus OX=10116 GN=Stim1 PE=1 SV=1	Stim1
HXK1	55	54	3542.59	0.141107	102342	Hexokinase-1 OS=Rattus norvegicus OX=10116 GN=Hk1 PE=1 SV=4	Hk1
GPR85	2	2	46.66	0.141121	41967	Probable G-protein coupled receptor 85 OS=Rattus norvegicus OX=10116 GN=Gpr85 PE=2 SV=1	Gpr85
LAMP2	2	2	64.39	0.142534	45127	Lysosome-associated membrane glycoprotein 2 OS=Rattus norvegicus OX=10116 GN=Lamp2 PE=1 SV=3	Lamp2
LDHA	31	24	1679.6	0.142602	36427	L-lactate dehydrogenase A chain OS=Rattus norvegicus OX=10116 GN=Ldha PE=1 SV=1	Ldha
SAFB1	3	3	97.5	0.142689	104504	Scaffold attachment factor B1 OS=Rattus norvegicus OX=10116 GN=Safb PE=1 SV=2	Safb
AP2M1	23	22	1336.18	0.142863	49623	AP-2 complex subunit mu OS=Rattus norvegicus OX=10116 GN=Ap2m1 PE=1 SV=1	Ap2m1
H2A4	7	1	474.67	0.142918	14275	Histone H2A type 4 OS=Rattus norvegicus OX=10116 PE=2 SV=2	#VALUE!
TIM9	2	2	95.43	0.143176	10369	Mitochondrial import inner membrane translocase subunit Tim9 OS=Rattus norvegicus OX=10116 GN=Timm9 PE=1 SV=3	Timm9
KAPCB	12	6	573.68	0.143223	40682	cAMP-dependent protein kinase catalytic subunit beta OS=Rattus norvegicus OX=10116 GN=Prkacb PE=1 SV=2	Prkacb
AT2C1	1	1	48.59	0.143932	100435	Calcium-transporting ATPase type 2C member 1 OS=Rattus norvegicus OX=10116 GN=Atp2c1 PE=2 SV=1	Atp2c1
GMFB	7	6	357.01	0.144173	16726	Glia maturation factor beta OS=Rattus norvegicus OX=10116 GN=Gmfb PE=1 SV=2	Gmfb
ACACA	5	4	169.76	0.144336	265025	Acetyl-CoA carboxylase 1 OS=Rattus norvegicus OX=10116 GN=Acaca PE=1 SV=1	Acaca
MUG1	16	2	838.07	0.144754	165221	Murinoglobulin-1 OS=Rattus norvegicus OX=10116 GN=Mug1 PE=2 SV=1	Mug1
GBRL2	3	3	138.31	0.145932	13658	Gamma-aminobutyric acid receptor-associated protein-like 2 OS=Rattus norvegicus OX=10116 GN=Gabarapl2 PE=3 SV=1	Gabarapl2
MYPR	20	20	1223.86	0.146152	30057	Myelin proteolipid protein OS=Rattus norvegicus OX=10116 GN=Plp1 PE=1 SV=2	Plp1
RASH	12	3	642.17	0.14682	21285	GTPase HRas OS=Rattus norvegicus OX=10116 GN=Hras PE=1 SV=2	Hras
CAVN1	4	4	144.56	0.146978	43882	Caveolae-associated protein 1 OS=Rattus norvegicus OX=10116 GN=Cavin1 PE=1 SV=1	Cavin1
FOLH1	14	13	466.85	0.147205	84487	Glutamate carboxypeptidase 2 OS=Rattus norvegicus OX=10116 GN=Folh1 PE=1 SV=1	Folh1
PLCB1	34	33	1740.59	0.147488	138257	1-phosphatidylinositol 4,5-bisphosphate phosphodiesterase beta-1 OS=Rattus norvegicus OX=10116 GN=Plcb1 PE=1 SV=1	Plcb1
RAP1B	9	2	618.46	0.147817	20785	Ras-related protein Rap-1b OS=Rattus norvegicus OX=10116 GN=Rap1b PE=1 SV=2	Rap1b
CD166	14	14	947.76	0.148733	64981	CD166 antigen OS=Rattus norvegicus OX=10116 GN=Alcam PE=1 SV=1	Alcam
SGTA	7	7	425.46	0.149169	34136	Small glutamine-rich tetratricopeptide repeat-containing protein alpha OS=Rattus norvegicus OX=10116 GN=Sgta PE=1 SV=1	Sgta
UQCC2	1	1	30.04	0.149547	16320	Ubiquinol-cytochrome-c reductase complex assembly factor 2 OS=Rattus norvegicus OX=10116 GN=Uqcc2 PE=2 SV=1	Uqcc2
PALM	15	15	1044.37	0.149689	41901	Paralemmin-1 OS=Rattus norvegicus OX=10116 GN=Palm PE=1 SV=1	Palm
PLPR3	1	1	77.49	0.1499	76738	Phospholipid phosphatase-related protein type 3 OS=Rattus norvegicus OX=10116 GN=Plppr3 PE=2 SV=1	Plppr3
HMGB1	10	9	662.05	0.149902	24878	High mobility group protein B1 OS=Rattus norvegicus OX=10116 GN=Hmgb1 PE=1 SV=2	Hmgb1
AGRL3	9	9	415.24	0.149996	172333	Adhesion G protein-coupled receptor L3 OS=Rattus norvegicus OX=10116 GN=Adgrl3 PE=1 SV=1	Adgrl3
SYT7	9	8	343.01	0.150876	45454	Synaptotagmin-7 OS=Rattus norvegicus OX=10116 GN=Syt7 PE=1 SV=1	Syt7
PI51A	4	2	201.22	0.151034	60567	Phosphatidylinositol 4-phosphate 5-kinase type-1 alpha OS=Rattus norvegicus OX=10116 GN=Pip5k1a PE=1 SV=1	Pip5k1a
TIM10	2	2	80	0.152463	10326	Mitochondrial import inner membrane translocase subunit Tim10 OS=Rattus norvegicus OX=10116 GN=Timm10 PE=3 SV=1	Timm10
S20A2	3	3	77.95	0.152468	70702	Sodium-dependent phosphate transporter 2 OS=Rattus norvegicus OX=10116 GN=Slc20a2 PE=1 SV=1	Slc20a2
ALDH2	17	13	978.68	0.152761	56453	Aldehyde dehydrogenase, mitochondrial OS=Rattus norvegicus OX=10116 GN=Aldh2 PE=1 SV=1	Aldh2
SEPT3	15	14	677.94	0.152966	40572	Neuronal-specific septin-3 OS=Rattus norvegicus OX=10116 GN=Septin3 PE=1 SV=2	Septin3
TENR	26	26	1956.06	0.153463	149276	Tenascin-R OS=Rattus norvegicus OX=10116 GN=Tnr PE=1 SV=1	Tnr
SYPM	3	3	100.26	0.15375	53298	Probable proline--tRNA ligase, mitochondrial OS=Rattus norvegicus OX=10116 GN=Pars2 PE=2 SV=1	Pars2
SPRY4	5	5	132.47	0.155357	23235	SPRY domain-containing protein 4 OS=Rattus norvegicus OX=10116 GN=Spryd4 PE=2 SV=1	Spryd4
RS27A	9	1	493.01	0.155756	17939	Ubiquitin-40S ribosomal protein S27a OS=Rattus norvegicus OX=10116 GN=Rps27a PE=1 SV=2	Rps27a
MLP3B	3	1	110.35	0.156267	16384	Microtubule-associated proteins 1A/1B light chain 3B OS=Rattus norvegicus OX=10116 GN=Map1lc3b PE=1 SV=3	Map1lc3b
MCFD2	1	1	41.89	0.156308	16138	Multiple coagulation factor deficiency protein 2 homolog OS=Rattus norvegicus OX=10116 GN=Mcfd2 PE=1 SV=1	Mcfd2
MCCB	9	9	335.91	0.157048	61478	Methylcrotonoyl-CoA carboxylase beta chain, mitochondrial OS=Rattus norvegicus OX=10116 GN=Mccc2 PE=2 SV=1	Mccc2
AINX	37	28	3097.89	0.157269	56082	Alpha-internexin OS=Rattus norvegicus OX=10116 GN=Ina PE=1 SV=2	Ina
KACB	3	3	241.3	0.157476	11594	Ig kappa chain C region, B allele OS=Rattus norvegicus OX=10116 PE=1 SV=1	#VALUE!
ACADM	1	1	37.48	0.157933	46526	Medium-chain specific acyl-CoA dehydrogenase, mitochondrial OS=Rattus norvegicus OX=10116 GN=Acadm PE=1 SV=1	Acadm
MPI	9	9	350.04	0.158055	46394	Mannose-6-phosphate isomerase OS=Rattus norvegicus OX=10116 GN=Mpi PE=2 SV=1	Mpi
SLMAP	4	3	152.94	0.158373	98163	Sarcolemmal membrane-associated protein OS=Rattus norvegicus OX=10116 GN=Slmap PE=1 SV=1	Slmap
GPX4	7	7	259.61	0.158999	22211	Phospholipid hydroperoxide glutathione peroxidase OS=Rattus norvegicus OX=10116 GN=Gpx4 PE=1 SV=3	Gpx4
CRP	2	2	57.08	0.159488	25452	C-reactive protein OS=Rattus norvegicus OX=10116 GN=Crp PE=1 SV=1	Crp
F210A	2	2	60.34	0.159605	31455	Protein FAM210A OS=Rattus norvegicus OX=10116 GN=Fam210a PE=2 SV=1	Fam210a
SPTN2	90	85	5370.7	0.160586	270897	Spectrin beta chain, non-erythrocytic 2 OS=Rattus norvegicus OX=10116 GN=Sptbn2 PE=1 SV=2	Sptbn2
CP2D4	2	1	51.42	0.160685	56647	Cytochrome P450 2D4 OS=Rattus norvegicus OX=10116 GN=Cyp2d4 PE=2 SV=1	Cyp2d4
ACOC	16	14	708.32	0.161966	98065	Cytoplasmic aconitate hydratase OS=Rattus norvegicus OX=10116 GN=Aco1 PE=1 SV=1	Aco1
KCC2G	21	9	1187.53	0.162037	59001	Calcium/calmodulin-dependent protein kinase type II subunit gamma OS=Rattus norvegicus OX=10116 GN=Camk2g PE=1 SV=1	Camk2g
NEB1	19	16	831.63	0.16262	122661	Neurabin-1 OS=Rattus norvegicus OX=10116 GN=Ppp1r9a PE=1 SV=1	Ppp1r9a
RETR2	2	2	62.15	0.162969	57623	Reticulophagy regulator 2 OS=Rattus norvegicus OX=10116 GN=Retreg2 PE=1 SV=2	Retreg2
QCR6	1	1	94.92	0.163007	10417	Cytochrome b-c1 complex subunit 6, mitochondrial OS=Rattus norvegicus OX=10116 GN=Uqcrh PE=3 SV=1	Uqcrh
PLCD1	6	5	268.23	0.16304	85908	1-phosphatidylinositol 4,5-bisphosphate phosphodiesterase delta-1 OS=Rattus norvegicus OX=10116 GN=Plcd1 PE=1 SV=1	Plcd1
ACTN1	53	31	3269.05	0.164366	102896	Alpha-actinin-1 OS=Rattus norvegicus OX=10116 GN=Actn1 PE=1 SV=1	Actn1
SQSTM	2	2	70.62	0.164773	47651	Sequestosome-1 OS=Rattus norvegicus OX=10116 GN=Sqstm1 PE=1 SV=1	Sqstm1
PTPM1	3	3	69.77	0.165093	21872	Phosphatidylglycerophosphatase and protein-tyrosine phosphatase 1 OS=Rattus norvegicus OX=10116 GN=Ptpmt1 PE=1 SV=1	Ptpmt1
ACSF2	11	9	604.41	0.165275	67843	Medium-chain acyl-CoA ligase ACSF2, mitochondrial OS=Rattus norvegicus OX=10116 GN=Acsf2 PE=2 SV=1	Acsf2
THEM4	5	5	183.25	0.165421	26072	Acyl-coenzyme A thioesterase THEM4 OS=Rattus norvegicus OX=10116 GN=Them4 PE=2 SV=1	Them4
DYN3	31	15	1719.58	0.165438	97853	Dynamin-3 OS=Rattus norvegicus OX=10116 GN=Dnm3 PE=1 SV=2	Dnm3
GLPK	7	7	246.9	0.166145	57440	Glycerol kinase OS=Rattus norvegicus OX=10116 GN=Gk PE=2 SV=1	Gk
PAIRB	7	7	235.3	0.166392	44727	Plasminogen activator inhibitor 1 RNA-binding protein OS=Rattus norvegicus OX=10116 GN=Serbp1 PE=1 SV=2	Serbp1
UBA3	3	3	107.33	0.167064	51690	NEDD8-activating enzyme E1 catalytic subunit OS=Rattus norvegicus OX=10116 GN=Uba3 PE=1 SV=1	Uba3
HYOU1	15	14	586.33	0.1671	111220	Hypoxia up-regulated protein 1 OS=Rattus norvegicus OX=10116 GN=Hyou1 PE=1 SV=1	Hyou1
PYC	27	27	1271.1	0.167168	129695	Pyruvate carboxylase, mitochondrial OS=Rattus norvegicus OX=10116 GN=Pc PE=1 SV=2	Pc
AT1B2	9	9	710.25	0.167656	33391	Sodium/potassium-transporting ATPase subunit beta-2 OS=Rattus norvegicus OX=10116 GN=Atp1b2 PE=1 SV=1	Atp1b2
PEA15	6	6	372.39	0.167973	15031	Astrocytic phosphoprotein PEA-15 OS=Rattus norvegicus OX=10116 GN=Pea15 PE=1 SV=1	Pea15
MAIP1	2	1	64.96	0.167986	33069	m-AAA protease-interacting protein 1, mitochondrial OS=Rattus norvegicus OX=10116 GN=Maip1 PE=2 SV=1	Maip1
STX1A	15	14	1051.24	0.167999	33047	Syntaxin-1A OS=Rattus norvegicus OX=10116 GN=Stx1a PE=1 SV=1	Stx1a
BAIP2	21	19	1152.9	0.168073	59146	Brain-specific angiogenesis inhibitor 1-associated protein 2 OS=Rattus norvegicus OX=10116 GN=Baiap2 PE=1 SV=1	Baiap2
RAB8B	8	4	375.79	0.169119	23588	Ras-related protein Rab-8B OS=Rattus norvegicus OX=10116 GN=Rab8b PE=1 SV=1	Rab8b
GGT7	5	5	189.59	0.169159	70339	Glutathione hydrolase 7 OS=Rattus norvegicus OX=10116 GN=Ggt7 PE=1 SV=2	Ggt7
ADCY5	22	22	1092	0.169354	139089	Adenylate cyclase type 5 OS=Rattus norvegicus OX=10116 GN=Adcy5 PE=1 SV=2	Adcy5
RS16	7	6	301.42	0.169892	16435	40S ribosomal protein S16 OS=Rattus norvegicus OX=10116 GN=Rps16 PE=1 SV=2	Rps16
DC1L1	13	12	600.04	0.169971	56757	Cytoplasmic dynein 1 light intermediate chain 1 OS=Rattus norvegicus OX=10116 GN=Dync1li1 PE=1 SV=1	Dync1li1
ACBD6	3	3	79.51	0.17033	30791	Acyl-CoA-binding domain-containing protein 6 OS=Rattus norvegicus OX=10116 GN=Acbd6 PE=1 SV=1	Acbd6
KCC1A	5	5	142.61	0.170975	41612	Calcium/calmodulin-dependent protein kinase type 1 OS=Rattus norvegicus OX=10116 GN=Camk1 PE=1 SV=2	Camk1
RUN3B	1	1	37.68	0.171802	44764	RUN domain-containing protein 3B OS=Rattus norvegicus OX=10116 GN=Rundc3b PE=1 SV=1	Rundc3b
MY18A	21	19	779.62	0.173284	232523	Unconventional myosin-XVIIIa OS=Rattus norvegicus OX=10116 GN=Myo18a PE=1 SV=2	Myo18a
CTRO	8	7	322.77	0.173607	235163	Citron rho-interacting kinase OS=Rattus norvegicus OX=10116 GN=Cit PE=1 SV=1	Cit
MCTS1	4	4	188.41	0.173778	20537	Malignant T-cell-amplified sequence 1 OS=Rattus norvegicus OX=10116 GN=Mcts1 PE=2 SV=1	Mcts1
VTI1B	3	3	158.75	0.174989	26687	Vesicle transport through interaction with t-SNAREs homolog 1B OS=Rattus norvegicus OX=10116 GN=Vti1b PE=1 SV=2	Vti1b
TPRKB	1	1	38.53	0.176532	17582	EKC/KEOPS complex subunit Tprkb OS=Rattus norvegicus OX=10116 GN=Tprkb PE=2 SV=1	Tprkb
NDUS1	37	36	2446.31	0.177558	79362	NADH-ubiquinone oxidoreductase 75 kDa subunit, mitochondrial OS=Rattus norvegicus OX=10116 GN=Ndufs1 PE=1 SV=1	Ndufs1
AP3M1	4	2	134.11	0.177678	46951	AP-3 complex subunit mu-1 OS=Rattus norvegicus OX=10116 GN=Ap3m1 PE=1 SV=1	Ap3m1
PPM1E	9	9	363.39	0.178459	83386	Protein phosphatase 1E OS=Rattus norvegicus OX=10116 GN=Ppm1e PE=1 SV=1	Ppm1e
BCAT1	7	7	662.13	0.180112	46016	Branched-chain-amino-acid aminotransferase, cytosolic OS=Rattus norvegicus OX=10116 GN=Bcat1 PE=1 SV=1	Bcat1
FAS	40	40	1715.48	0.180883	272478	Fatty acid synthase OS=Rattus norvegicus OX=10116 GN=Fasn PE=1 SV=3	Fasn
PAK2	12	7	569.26	0.181025	57924	Serine/threonine-protein kinase PAK 2 OS=Rattus norvegicus OX=10116 GN=Pak2 PE=1 SV=1	Pak2
PDK1	6	5	206.72	0.181043	49050	[Pyruvate dehydrogenase (acetyl-transferring)] kinase isozyme 1, mitochondrial OS=Rattus norvegicus OX=10116 GN=Pdk1 PE=1 SV=1	Pdk1
VIAAT	15	14	818.36	0.181612	57370	Vesicular inhibitory amino acid transporter OS=Rattus norvegicus OX=10116 GN=Slc32a1 PE=1 SV=1	Slc32a1
FABP5	10	8	625.65	0.181999	15050	Fatty acid-binding protein 5 OS=Rattus norvegicus OX=10116 GN=Fabp5 PE=1 SV=3	Fabp5
UBAC1	2	2	116.56	0.182045	45518	Ubiquitin-associated domain-containing protein 1 OS=Rattus norvegicus OX=10116 GN=Ubac1 PE=1 SV=1	Ubac1
CALX	20	20	1351.5	0.182125	67213	Calnexin OS=Rattus norvegicus OX=10116 GN=Canx PE=1 SV=1	Canx
PLCD	2	2	50.58	0.18296	43765	1-acyl-sn-glycerol-3-phosphate acyltransferase delta OS=Rattus norvegicus OX=10116 GN=Agpat4 PE=2 SV=1	Agpat4
ATPB	44	44	4146.16	0.184184	56318	ATP synthase subunit beta, mitochondrial OS=Rattus norvegicus OX=10116 GN=Atp5f1b PE=1 SV=2	Atp5f1b
RAB6A	10	9	486.82	0.184327	23575	Ras-related protein Rab-6A OS=Rattus norvegicus OX=10116 GN=Rab6a PE=1 SV=2	Rab6a
AT1A3	90	47	7703.88	0.18448	111620	Sodium/potassium-transporting ATPase subunit alpha-3 OS=Rattus norvegicus OX=10116 GN=Atp1a3 PE=1 SV=2	Atp1a3
TPPC3	5	5	152.04	0.184857	20289	Trafficking protein particle complex subunit 3 OS=Rattus norvegicus OX=10116 GN=Trappc3 PE=2 SV=1	Trappc3
AKAP1	1	1	40.13	0.184984	91690	A-kinase anchor protein 1, mitochondrial OS=Rattus norvegicus OX=10116 GN=Akap1 PE=1 SV=1	Akap1
NUMBL	8	7	324.23	0.185363	65472	Numb-like protein OS=Rattus norvegicus OX=10116 GN=Numbl PE=1 SV=1	Numbl
YIF1B	1	1	68.45	0.185514	28400	Protein YIF1B OS=Rattus norvegicus OX=10116 GN=Yif1b PE=1 SV=2	Yif1b
CALR	17	17	919.75	0.185774	47966	Calreticulin OS=Rattus norvegicus OX=10116 GN=Calr PE=1 SV=1	Calr
SSRD	3	3	141.51	0.185966	18968	Translocon-associated protein subunit delta OS=Rattus norvegicus OX=10116 GN=Ssr4 PE=2 SV=1	Ssr4
DLG1	18	12	968.49	0.186013	100509	Disks large homolog 1 OS=Rattus norvegicus OX=10116 GN=Dlg1 PE=1 SV=1	Dlg1
4F2	18	18	1143.57	0.186206	58036	4F2 cell-surface antigen heavy chain OS=Rattus norvegicus OX=10116 GN=Slc3a2 PE=1 SV=1	Slc3a2
PFKAP	39	33	2999.35	0.186585	85665	ATP-dependent 6-phosphofructokinase, platelet type OS=Rattus norvegicus OX=10116 GN=Pfkp PE=1 SV=2	Pfkp
HSP72	18	3	1248.16	0.187112	69599	Heat shock-related 70 kDa protein 2 OS=Rattus norvegicus OX=10116 GN=Hspa2 PE=1 SV=2	Hspa2
PDYN	2	1	48.2	0.187274	28061	Proenkephalin-B OS=Rattus norvegicus OX=10116 GN=Pdyn PE=1 SV=2	Pdyn
CH60	41	39	2900.16	0.187399	60917	60 kDa heat shock protein, mitochondrial OS=Rattus norvegicus OX=10116 GN=Hspd1 PE=1 SV=1	Hspd1
NLRX1	6	5	198.72	0.187774	107522	NLR family member X1 OS=Rattus norvegicus OX=10116 GN=Nlrx1 PE=2 SV=1	Nlrx1
CLIP2	16	15	635.58	0.18788	115410	CAP-Gly domain-containing linker protein 2 OS=Rattus norvegicus OX=10116 GN=Clip2 PE=1 SV=1	Clip2
PEX5R	3	3	89.74	0.188704	66831	PEX5-related protein OS=Rattus norvegicus OX=10116 GN=Pex5l PE=1 SV=1	Pex5l
KAP0	12	8	611.85	0.189377	43068	cAMP-dependent protein kinase type I-alpha regulatory subunit OS=Rattus norvegicus OX=10116 GN=Prkar1a PE=1 SV=2	Prkar1a
NDUS4	6	6	313.95	0.189655	19728	NADH dehydrogenase [ubiquinone] iron-sulfur protein 4, mitochondrial OS=Rattus norvegicus OX=10116 GN=Ndufs4 PE=1 SV=1	Ndufs4
ADT2	25	11	1428.02	0.190293	32880	ADP/ATP translocase 2 OS=Rattus norvegicus OX=10116 GN=Slc25a5 PE=1 SV=3	Slc25a5
OST48	6	6	220.68	0.190565	48865	Dolichyl-diphosphooligosaccharide--protein glycosyltransferase 48 kDa subunit OS=Rattus norvegicus OX=10116 GN=Ddost PE=2 SV=1	Ddost
ARFG1	6	6	316.84	0.191289	45415	ADP-ribosylation factor GTPase-activating protein 1 OS=Rattus norvegicus OX=10116 GN=Arfgap1 PE=1 SV=1	Arfgap1
TPC2L	1	1	39.04	0.191838	16021	Trafficking protein particle complex subunit 2-like protein OS=Rattus norvegicus OX=10116 GN=Trappc2l PE=2 SV=1	Trappc2l
WIPI2	3	3	99.57	0.191926	48488	WD repeat domain phosphoinositide-interacting protein 2 OS=Rattus norvegicus OX=10116 GN=Wipi2 PE=1 SV=1	Wipi2
CACB3	4	1	184.31	0.192321	54530	Voltage-dependent L-type calcium channel subunit beta-3 OS=Rattus norvegicus OX=10116 GN=Cacnb3 PE=1 SV=1	Cacnb3
GRIA4	5	1	256.67	0.192445	100693	Glutamate receptor 4 OS=Rattus norvegicus OX=10116 GN=Gria4 PE=1 SV=1	Gria4
TAGL3	14	12	855.59	0.192562	22486	Transgelin-3 OS=Rattus norvegicus OX=10116 GN=Tagln3 PE=1 SV=2	Tagln3
ATPMK	4	4	252.53	0.192577	6403	ATP synthase membrane subunit K, mitochondrial OS=Rattus norvegicus OX=10116 GN=Atp5mk PE=1 SV=1	Atp5mk
MPCP	19	18	1094.21	0.193257	39419	Phosphate carrier protein, mitochondrial OS=Rattus norvegicus OX=10116 GN=Slc25a3 PE=1 SV=1	Slc25a3
CYTC	2	2	158.87	0.193526	15427	Cystatin-C OS=Rattus norvegicus OX=10116 GN=Cst3 PE=1 SV=2	Cst3
CNOT9	2	2	70.71	0.193827	33580	CCR4-NOT transcription complex subunit 9 OS=Rattus norvegicus OX=10116 GN=Cnot9 PE=1 SV=1	Cnot9
CHRD1	9	8	432.65	0.193947	37338	Cysteine and histidine-rich domain-containing protein 1 OS=Rattus norvegicus OX=10116 GN=Chordc1 PE=3 SV=1	Chordc1
SL9A1	3	3	120.78	0.194407	91589	Sodium/hydrogen exchanger 1 OS=Rattus norvegicus OX=10116 GN=Slc9a1 PE=1 SV=2	Slc9a1
TMM33	3	3	157.6	0.19571	27965	Transmembrane protein 33 OS=Rattus norvegicus OX=10116 GN=Tmem33 PE=2 SV=1	Tmem33
DHB12	7	7	243.84	0.195795	34819	Very-long-chain 3-oxoacyl-CoA reductase OS=Rattus norvegicus OX=10116 GN=Hsd17b12 PE=2 SV=1	Hsd17b12
ZN423	1	1	33.08	0.196528	147131	Zinc finger protein 423 OS=Rattus norvegicus OX=10116 GN=Znf423 PE=1 SV=2	Znf423
AIF1	1	1	39.71	0.197381	16817	Allograft inflammatory factor 1 OS=Rattus norvegicus OX=10116 GN=Aif1 PE=2 SV=1	Aif1
KPCT	3	1	102.78	0.197484	81697	Protein kinase C theta type OS=Rattus norvegicus OX=10116 GN=Prkcq PE=1 SV=2	Prkcq
RGS14	4	2	251.15	0.198015	59455	Regulator of G-protein signaling 14 OS=Rattus norvegicus OX=10116 GN=Rgs14 PE=1 SV=1	Rgs14
SYAC	21	21	1023.5	0.198238	106723	Alanine--tRNA ligase, cytoplasmic OS=Rattus norvegicus OX=10116 GN=Aars1 PE=1 SV=3	Aars1
GSTM5	13	12	739.91	0.198249	26611	Glutathione S-transferase Mu 5 OS=Rattus norvegicus OX=10116 GN=Gstm5 PE=1 SV=3	Gstm5
KLH22	1	1	41.44	0.198751	71728	Kelch-like protein 22 OS=Rattus norvegicus OX=10116 GN=Klhl22 PE=1 SV=1	Klhl22
CACP	7	7	222.33	0.198798	70755	Carnitine O-acetyltransferase OS=Rattus norvegicus OX=10116 GN=Crat PE=1 SV=1	Crat
ADRO	2	2	63.51	0.198806	54329	NADPH:adrenodoxin oxidoreductase, mitochondrial OS=Rattus norvegicus OX=10116 GN=Fdxr PE=1 SV=1	Fdxr
CYB5B	6	6	260.08	0.199786	16255	Cytochrome b5 type B OS=Rattus norvegicus OX=10116 GN=Cyb5b PE=1 SV=2	Cyb5b
AMPH	26	25	1135.23	0.199951	74832	Amphiphysin OS=Rattus norvegicus OX=10116 GN=Amph PE=1 SV=1	Amph
TIM44	5	5	233.51	0.200003	51028	Mitochondrial import inner membrane translocase subunit TIM44 OS=Rattus norvegicus OX=10116 GN=Timm44 PE=1 SV=1	Timm44
CBPQ	4	3	176.5	0.200312	52009	Carboxypeptidase Q OS=Rattus norvegicus OX=10116 GN=Cpq PE=1 SV=1	Cpq
NEUM	19	18	1640.38	0.200537	23589	Neuromodulin OS=Rattus norvegicus OX=10116 GN=Gap43 PE=1 SV=1	Gap43
AHI1	5	5	177.36	0.201444	119611	Jouberin OS=Rattus norvegicus OX=10116 GN=Ahi1 PE=1 SV=1	Ahi1
AKAP5	13	13	1115.38	0.201495	75916	A-kinase anchor protein 5 OS=Rattus norvegicus OX=10116 GN=Akap5 PE=1 SV=2	Akap5
PP2AA	16	1	820.2	0.201931	35585	Serine/threonine-protein phosphatase 2A catalytic subunit alpha isoform OS=Rattus norvegicus OX=10116 GN=Ppp2ca PE=1 SV=1	Ppp2ca
VPS29	9	9	491.45	0.2031	20456	Vacuolar protein sorting-associated protein 29 OS=Rattus norvegicus OX=10116 GN=Vps29 PE=1 SV=2	Vps29
DLG3	12	10	572.6	0.204429	93481	Disks large homolog 3 OS=Rattus norvegicus OX=10116 GN=Dlg3 PE=1 SV=1	Dlg3
RRAGA	4	4	121.36	0.204561	36543	Ras-related GTP-binding protein A OS=Rattus norvegicus OX=10116 GN=Rraga PE=1 SV=1	Rraga
TTC19	2	2	66.25	0.204687	41307	Tetratricopeptide repeat protein 19, mitochondrial OS=Rattus norvegicus OX=10116 GN=Ttc19 PE=3 SV=1	Ttc19
KCNA4	5	4	240.96	0.204743	73344	Potassium voltage-gated channel subfamily A member 4 OS=Rattus norvegicus OX=10116 GN=Kcna4 PE=1 SV=1	Kcna4
AP3M2	9	7	333.73	0.20481	46844	AP-3 complex subunit mu-2 OS=Rattus norvegicus OX=10116 GN=Ap3m2 PE=2 SV=1	Ap3m2
ARP5L	10	9	431.06	0.205155	17000	Actin-related protein 2/3 complex subunit 5-like protein OS=Rattus norvegicus OX=10116 GN=Arpc5l PE=1 SV=2	Arpc5l
MLEC	4	4	133.19	0.205554	32398	Malectin OS=Rattus norvegicus OX=10116 GN=Mlec PE=2 SV=1	Mlec
MYL6	7	6	416.01	0.206193	16964	Myosin light polypeptide 6 OS=Rattus norvegicus OX=10116 GN=Myl6 PE=1 SV=3	Myl6
GSTA4	5	4	123.75	0.206475	25493	Glutathione S-transferase alpha-4 OS=Rattus norvegicus OX=10116 GN=Gsta4 PE=1 SV=2	Gsta4
NLGN3	5	4	246.21	0.206488	93829	Neuroligin-3 OS=Rattus norvegicus OX=10116 GN=Nlgn3 PE=1 SV=1	Nlgn3
AIFM1	10	10	522.29	0.206525	66681	Apoptosis-inducing factor 1, mitochondrial OS=Rattus norvegicus OX=10116 GN=Aifm1 PE=1 SV=1	Aifm1
MARK2	10	8	406.57	0.206687	80821	Serine/threonine-protein kinase MARK2 OS=Rattus norvegicus OX=10116 GN=Mark2 PE=1 SV=1	Mark2
PI51C	10	8	462.71	0.206727	75547	Phosphatidylinositol 4-phosphate 5-kinase type-1 gamma OS=Rattus norvegicus OX=10116 GN=Pip5k1c PE=1 SV=1	Pip5k1c
RCN2	4	3	160.42	0.206775	37410	Reticulocalbin-2 OS=Rattus norvegicus OX=10116 GN=Rcn2 PE=1 SV=2	Rcn2
SYUG	1	1	37.19	0.207191	12969	Gamma-synuclein OS=Rattus norvegicus OX=10116 GN=Sncg PE=1 SV=2	Sncg
ITIH3	7	7	276.06	0.207519	99036	Inter-alpha-trypsin inhibitor heavy chain H3 OS=Rattus norvegicus OX=10116 GN=Itih3 PE=2 SV=1	Itih3
VPS50	9	9	400.83	0.207991	111118	Syndetin OS=Rattus norvegicus OX=10116 GN=Vps50 PE=1 SV=1	Vps50
MIC25	7	5	444.92	0.209399	29193	MICOS complex subunit Mic25 OS=Rattus norvegicus OX=10116 GN=Chchd6 PE=1 SV=1	Chchd6
RS4X	10	9	424.71	0.2094	29579	40S ribosomal protein S4, X isoform OS=Rattus norvegicus OX=10116 GN=Rps4x PE=2 SV=2	Rps4x
PKN2	1	1	38.17	0.20998	111998	Serine/threonine-protein kinase N2 OS=Rattus norvegicus OX=10116 GN=Pkn2 PE=1 SV=2	Pkn2
RS5	3	3	237.79	0.209986	22864	40S ribosomal protein S5 OS=Rattus norvegicus OX=10116 GN=Rps5 PE=1 SV=3	Rps5
GPX3	2	2	40.44	0.210586	25409	Glutathione peroxidase 3 OS=Rattus norvegicus OX=10116 GN=Gpx3 PE=2 SV=2	Gpx3
TPM3	12	8	759.65	0.210877	28989	Tropomyosin alpha-3 chain OS=Rattus norvegicus OX=10116 GN=Tpm3 PE=1 SV=2	Tpm3
K1C10	5	3	185.42	0.211041	56470	Keratin, type I cytoskeletal 10 OS=Rattus norvegicus OX=10116 GN=Krt10 PE=3 SV=1	Krt10
COQ8A	1	1	42.96	0.211158	72180	Atypical kinase COQ8A, mitochondrial OS=Rattus norvegicus OX=10116 GN=Coq8a PE=2 SV=1	Coq8a
RL11	2	2	112.29	0.211342	20240	60S ribosomal protein L11 OS=Rattus norvegicus OX=10116 GN=Rpl11 PE=1 SV=2	Rpl11
PPM1H	7	7	292.56	0.211513	56345	Protein phosphatase 1H OS=Rattus norvegicus OX=10116 GN=Ppm1h PE=1 SV=2	Ppm1h
PA2G4	6	6	219.37	0.21159	43629	Proliferation-associated protein 2G4 OS=Rattus norvegicus OX=10116 GN=Pa2g4 PE=1 SV=1	Pa2g4
PP1B	15	5	773.75	0.211962	37163	Serine/threonine-protein phosphatase PP1-beta catalytic subunit OS=Rattus norvegicus OX=10116 GN=Ppp1cb PE=1 SV=3	Ppp1cb
HPLN2	5	5	182.14	0.211984	38022	Hyaluronan and proteoglycan link protein 2 OS=Rattus norvegicus OX=10116 GN=Hapln2 PE=2 SV=1	Hapln2
NGEF	12	11	586.55	0.212127	80957	Ephexin-1 OS=Rattus norvegicus OX=10116 GN=Ngef PE=1 SV=2	Ngef
ARP2	16	16	1176.21	0.212304	44705	Actin-related protein 2 OS=Rattus norvegicus OX=10116 GN=Actr2 PE=2 SV=1	Actr2
PLCB4	1	1	36.28	0.212786	134411	1-phosphatidylinositol 4,5-bisphosphate phosphodiesterase beta-4 OS=Rattus norvegicus OX=10116 GN=Plcb4 PE=1 SV=2	Plcb4
CA2D3	16	16	800.34	0.212838	122127	Voltage-dependent calcium channel subunit alpha-2/delta-3 OS=Rattus norvegicus OX=10116 GN=Cacna2d3 PE=1 SV=1	Cacna2d3
HMCS2	2	1	85.75	0.213289	56850	Hydroxymethylglutaryl-CoA synthase, mitochondrial OS=Rattus norvegicus OX=10116 GN=Hmgcs2 PE=1 SV=2	Hmgcs2
CSN2	8	8	276.64	0.213386	51564	COP9 signalosome complex subunit 2 OS=Rattus norvegicus OX=10116 GN=Cops2 PE=1 SV=1	Cops2
ETFA	10	10	540.71	0.213587	34929	Electron transfer flavoprotein subunit alpha, mitochondrial OS=Rattus norvegicus OX=10116 GN=Etfa PE=1 SV=4	Etfa
RFOX2	2	2	106.11	0.213952	45522	RNA binding protein fox-1 homolog 2 OS=Rattus norvegicus OX=10116 GN=Rbfox2 PE=2 SV=1	Rbfox2
VAMP2	6	3	564.4	0.214259	12683	Vesicle-associated membrane protein 2 OS=Rattus norvegicus OX=10116 GN=Vamp2 PE=1 SV=2	Vamp2
LIN7C	8	3	424.77	0.214474	21820	Protein lin-7 homolog C OS=Rattus norvegicus OX=10116 GN=Lin7c PE=1 SV=1	Lin7c
TM109	2	1	60.15	0.214497	26225	Transmembrane protein 109 OS=Rattus norvegicus OX=10116 GN=Tmem109 PE=2 SV=1	Tmem109
HD	8	8	250.16	0.21466	343544	Huntingtin OS=Rattus norvegicus OX=10116 GN=Htt PE=1 SV=1	Htt
PI42C	2	1	67.19	0.215011	47019	Phosphatidylinositol 5-phosphate 4-kinase type-2 gamma OS=Rattus norvegicus OX=10116 GN=Pip4k2c PE=1 SV=1	Pip4k2c
GNA13	12	10	396.13	0.21556	43984	Guanine nucleotide-binding protein subunit alpha-13 OS=Rattus norvegicus OX=10116 GN=Gna13 PE=1 SV=1	Gna13
PARK7	15	15	975.34	0.21563	19961	Parkinson disease protein 7 homolog OS=Rattus norvegicus OX=10116 GN=Park7 PE=1 SV=1	Park7
RL10	5	5	254.85	0.215769	24588	60S ribosomal protein L10 OS=Rattus norvegicus OX=10116 GN=Rpl10 PE=1 SV=3	Rpl10
ROA2	21	17	1275.07	0.216664	37455	Heterogeneous nuclear ribonucleoproteins A2/B1 OS=Rattus norvegicus OX=10116 GN=Hnrnpa2b1 PE=1 SV=1	Hnrnpa2b1
PSD11	11	11	454.73	0.218133	47434	26S proteasome non-ATPase regulatory subunit 11 OS=Rattus norvegicus OX=10116 GN=Psmd11 PE=1 SV=2	Psmd11
OCAD1	4	4	257.18	0.218425	27642	OCIA domain-containing protein 1 OS=Rattus norvegicus OX=10116 GN=Ociad1 PE=1 SV=1	Ociad1
XPO1	10	10	425.67	0.218756	122959	Exportin-1 OS=Rattus norvegicus OX=10116 GN=Xpo1 PE=1 SV=1	Xpo1
RUFY3	17	17	903.56	0.218949	52873	Protein RUFY3 OS=Rattus norvegicus OX=10116 GN=Rufy3 PE=1 SV=1	Rufy3
KAD4	8	8	320.57	0.219311	25187	Adenylate kinase 4, mitochondrial OS=Rattus norvegicus OX=10116 GN=Ak4 PE=2 SV=1	Ak4
AT1B3	7	6	449.59	0.220422	31809	Sodium/potassium-transporting ATPase subunit beta-3 OS=Rattus norvegicus OX=10116 GN=Atp1b3 PE=1 SV=1	Atp1b3
CO3	11	11	437.69	0.220588	186342	Complement C3 OS=Rattus norvegicus OX=10116 GN=C3 PE=1 SV=3	C3
TPP2	17	17	801.97	0.220593	138206	Tripeptidyl-peptidase 2 OS=Rattus norvegicus OX=10116 GN=Tpp2 PE=2 SV=3	Tpp2
SPAST	3	2	85.62	0.220634	62982	Spastin OS=Rattus norvegicus OX=10116 GN=Spast PE=1 SV=1	Spast
TBA1A	69	1	5148.48	0.22083	50104	Tubulin alpha-1A chain OS=Rattus norvegicus OX=10116 GN=Tuba1a PE=1 SV=1	Tuba1a
LRC4B	3	3	99.6	0.221007	76071	Leucine-rich repeat-containing protein 4B OS=Rattus norvegicus OX=10116 GN=Lrrc4b PE=1 SV=1	Lrrc4b
ADA10	4	4	97.76	0.22157	84033	Disintegrin and metalloproteinase domain-containing protein 10 OS=Rattus norvegicus OX=10116 GN=Adam10 PE=1 SV=2	Adam10
KAT1	4	3	173.83	0.221731	47842	Kynurenine--oxoglutarate transaminase 1 OS=Rattus norvegicus OX=10116 GN=Kyat1 PE=1 SV=2	Kyat1
PLPL8	4	4	92.06	0.222004	87905	Calcium-independent phospholipase A2-gamma OS=Rattus norvegicus OX=10116 GN=Pnpla8 PE=3 SV=1	Pnpla8
RB11B	13	13	822.02	0.222314	24473	Ras-related protein Rab-11B OS=Rattus norvegicus OX=10116 GN=Rab11b PE=1 SV=4	Rab11b
KS6A1	5	3	166.17	0.222595	82831	Ribosomal protein S6 kinase alpha-1 OS=Rattus norvegicus OX=10116 GN=Rps6ka1 PE=1 SV=1	Rps6ka1
ATP5I	5	5	341.31	0.2234	8249	ATP synthase subunit e, mitochondrial OS=Rattus norvegicus OX=10116 GN=Atp5me PE=1 SV=3	Atp5me
TXND9	1	1	40.79	0.223486	26255	Thioredoxin domain-containing protein 9 OS=Rattus norvegicus OX=10116 GN=Txndc9 PE=2 SV=2	Txndc9
LIN7A	8	2	400.43	0.223825	25849	Protein lin-7 homolog A OS=Rattus norvegicus OX=10116 GN=Lin7a PE=1 SV=2	Lin7a
NTRK2	4	4	195.84	0.223959	92127	BDNF/NT-3 growth factors receptor OS=Rattus norvegicus OX=10116 GN=Ntrk2 PE=1 SV=1	Ntrk2
6PGL	7	7	267.67	0.224401	27217	6-phosphogluconolactonase OS=Rattus norvegicus OX=10116 GN=Pgls PE=1 SV=1	Pgls
CAN5	3	3	112.32	0.224583	73019	Calpain-5 OS=Rattus norvegicus OX=10116 GN=Capn5 PE=1 SV=1	Capn5
SLK	10	10	373.68	0.225543	137804	STE20-like serine/threonine-protein kinase OS=Rattus norvegicus OX=10116 GN=Slk PE=1 SV=1	Slk
NECA2	13	12	683.83	0.225632	43499	N-terminal EF-hand calcium-binding protein 2 OS=Rattus norvegicus OX=10116 GN=Necab2 PE=1 SV=3	Necab2
RL38	2	2	67.86	0.226561	8213	60S ribosomal protein L38 OS=Rattus norvegicus OX=10116 GN=Rpl38 PE=1 SV=2	Rpl38
SHRM2	5	5	136.47	0.227409	157891	Protein Shroom2 OS=Rattus norvegicus OX=10116 GN=Shroom2 PE=1 SV=1	Shroom2
TRIM2	17	16	882.31	0.227802	81376	Tripartite motif-containing protein 2 OS=Rattus norvegicus OX=10116 GN=Trim2 PE=1 SV=2	Trim2
TPPP3	8	8	415.82	0.227806	18968	Tubulin polymerization-promoting protein family member 3 OS=Rattus norvegicus OX=10116 GN=Tppp3 PE=2 SV=1	Tppp3
MDR1	3	3	153.71	0.228966	141298	ATP-dependent translocase ABCB1 OS=Rattus norvegicus OX=10116 GN=Abcb1 PE=2 SV=1	Abcb1
ATLA1	13	13	767.91	0.229317	63335	Atlastin-1 OS=Rattus norvegicus OX=10116 GN=Atl1 PE=1 SV=1	Atl1
GCYA1	12	12	449.24	0.229363	77517	Guanylate cyclase soluble subunit alpha-1 OS=Rattus norvegicus OX=10116 GN=Gucy1a1 PE=1 SV=1	Gucy1a1
RAB10	10	7	563.02	0.230101	22844	Ras-related protein Rab-10 OS=Rattus norvegicus OX=10116 GN=Rab10 PE=1 SV=1	Rab10
HSDL2	3	3	156.57	0.23059	58307	Hydroxysteroid dehydrogenase-like protein 2 OS=Rattus norvegicus OX=10116 GN=Hsdl2 PE=2 SV=1	Hsdl2
MTAP2	88	87	5435.28	0.230918	202288	Microtubule-associated protein 2 OS=Rattus norvegicus OX=10116 GN=Map2 PE=1 SV=3	Map2
CBR1	14	14	892.66	0.231759	30559	Carbonyl reductase [NADPH] 1 OS=Rattus norvegicus OX=10116 GN=Cbr1 PE=1 SV=2	Cbr1
GNAS1	12	8	743.6	0.232267	122810	Guanine nucleotide-binding protein G(s) subunit alpha isoforms XLas OS=Rattus norvegicus OX=10116 GN=Gnas PE=1 SV=3	Gnas
VGLU1	7	5	332.81	0.232304	61625	Vesicular glutamate transporter 1 OS=Rattus norvegicus OX=10116 GN=Slc17a7 PE=1 SV=1	Slc17a7
MAP6	49	49	2534.63	0.233595	100423	Microtubule-associated protein 6 OS=Rattus norvegicus OX=10116 GN=Map6 PE=1 SV=1	Map6
EIPR1	2	2	72.85	0.234101	43130	EARP and GARP complex-interacting protein 1 OS=Rattus norvegicus OX=10116 GN=Eipr1 PE=1 SV=1	Eipr1
APC	2	2	34.51	0.235663	310342	Adenomatous polyposis coli protein OS=Rattus norvegicus OX=10116 GN=Apc PE=1 SV=1	Apc
HBB2	25	3	1768.31	0.235774	15972	Hemoglobin subunit beta-2 OS=Rattus norvegicus OX=10116 PE=1 SV=2	#VALUE!
NU155	1	1	48.74	0.236343	154904	Nuclear pore complex protein Nup155 OS=Rattus norvegicus OX=10116 GN=Nup155 PE=1 SV=1	Nup155
RAC1	7	7	427.01	0.236655	21436	Ras-related C3 botulinum toxin substrate 1 OS=Rattus norvegicus OX=10116 GN=Rac1 PE=1 SV=1	Rac1
ELAV4	6	2	223.55	0.237001	42341	ELAV-like protein 4 OS=Rattus norvegicus OX=10116 GN=Elavl4 PE=1 SV=2	Elavl4
F162A	4	4	182.74	0.237122	17816	Protein FAM162A OS=Rattus norvegicus OX=10116 GN=Fam162a PE=2 SV=1	Fam162a
JAM3	3	3	129.28	0.237866	34761	Junctional adhesion molecule C OS=Rattus norvegicus OX=10116 GN=Jam3 PE=1 SV=1	Jam3
S15A2	3	3	49.65	0.237928	81267	Solute carrier family 15 member 2 OS=Rattus norvegicus OX=10116 GN=Slc15a2 PE=1 SV=1	Slc15a2
SVOP	2	2	67.99	0.23805	60764	Synaptic vesicle 2-related protein OS=Rattus norvegicus OX=10116 GN=Svop PE=1 SV=1	Svop
RS6	5	5	316.54	0.23807	28663	40S ribosomal protein S6 OS=Rattus norvegicus OX=10116 GN=Rps6 PE=1 SV=1	Rps6
MITOS	5	4	171.28	0.238404	77721	Mitochondrial potassium channel ATP-binding subunit OS=Rattus norvegicus OX=10116 GN=Abcb8 PE=2 SV=1	Abcb8
KIME	1	1	31.66	0.238442	41961	Mevalonate kinase OS=Rattus norvegicus OX=10116 GN=Mvk PE=1 SV=1	Mvk
M4K3	1	1	81.06	0.238552	98616	Mitogen-activated protein kinase kinase kinase kinase 3 OS=Rattus norvegicus OX=10116 GN=Map4k3 PE=1 SV=2	Map4k3
ELOC	4	4	160.7	0.238786	12465	Elongin-C OS=Rattus norvegicus OX=10116 GN=Eloc PE=1 SV=1	Eloc
RL26	5	5	145.61	0.238953	17267	60S ribosomal protein L26 OS=Rattus norvegicus OX=10116 GN=Rpl26 PE=1 SV=1	Rpl26
IAH1	6	5	193.92	0.239086	27986	Isoamyl acetate-hydrolyzing esterase 1 homolog OS=Rattus norvegicus OX=10116 GN=Iah1 PE=2 SV=2	Iah1
DRC2	1	1	31.3	0.239286	58967	Dynein regulatory complex subunit 2 OS=Rattus norvegicus OX=10116 GN=Ccdc65 PE=2 SV=1	Ccdc65
RAB4A	5	3	217.18	0.239538	24393	Ras-related protein Rab-4A OS=Rattus norvegicus OX=10116 GN=Rab4a PE=1 SV=3	Rab4a
ILK	3	3	125.78	0.239646	51340	Integrin-linked protein kinase OS=Rattus norvegicus OX=10116 GN=Ilk PE=2 SV=1	Ilk
MINK1	21	20	825.07	0.240463	150289	Misshapen-like kinase 1 OS=Rattus norvegicus OX=10116 GN=Mink1 PE=1 SV=2	Mink1
RS26	3	3	180	0.240998	13007	40S ribosomal protein S26 OS=Rattus norvegicus OX=10116 GN=Rps26 PE=3 SV=3	Rps26
TCTP	6	6	364.88	0.241444	19450	Translationally-controlled tumor protein OS=Rattus norvegicus OX=10116 GN=Tpt1 PE=1 SV=1	Tpt1
EPHA7	2	1	78.01	0.241505	111881	Ephrin type-A receptor 7 OS=Rattus norvegicus OX=10116 GN=Epha7 PE=1 SV=1	Epha7
HNRPD	14	13	736.04	0.242026	38194	Heterogeneous nuclear ribonucleoprotein D0 OS=Rattus norvegicus OX=10116 GN=Hnrnpd PE=1 SV=2	Hnrnpd
AP1B1	35	11	2196.46	0.242327	104522	AP-1 complex subunit beta-1 OS=Rattus norvegicus OX=10116 GN=Ap1b1 PE=1 SV=1	Ap1b1
HDGR2	3	1	149.54	0.242988	73974	Hepatoma-derived growth factor-related protein 2 OS=Rattus norvegicus OX=10116 GN=Hdgfl2 PE=1 SV=2	Hdgfl2
IF4H	5	5	281.86	0.243033	27307	Eukaryotic translation initiation factor 4H OS=Rattus norvegicus OX=10116 GN=Eif4h PE=1 SV=1	Eif4h
F136A	1	1	40.88	0.244371	15615	Protein FAM136A OS=Rattus norvegicus OX=10116 GN=Fam136a PE=1 SV=1	Fam136a
TIPRL	4	4	99.32	0.244513	31205	TIP41-like protein OS=Rattus norvegicus OX=10116 GN=Tiprl PE=1 SV=1	Tiprl
DGKB	16	15	723.67	0.245476	90229	Diacylglycerol kinase beta OS=Rattus norvegicus OX=10116 GN=Dgkb PE=1 SV=1	Dgkb
PROF2	6	6	428.37	0.24723	14992	Profilin-2 OS=Rattus norvegicus OX=10116 GN=Pfn2 PE=1 SV=3	Pfn2
HDAC1	1	1	38.76	0.247503	55058	Histone deacetylase 1 OS=Rattus norvegicus OX=10116 GN=Hdac1 PE=1 SV=1	Hdac1
NOE1	4	4	176.11	0.247604	55406	Noelin OS=Rattus norvegicus OX=10116 GN=Olfm1 PE=1 SV=1	Olfm1
PTN9	5	4	130.71	0.247971	67919	Tyrosine-protein phosphatase non-receptor type 9 OS=Rattus norvegicus OX=10116 GN=Ptpn9 PE=2 SV=1	Ptpn9
TSNAX	1	1	38.65	0.248195	32985	Translin-associated protein X OS=Rattus norvegicus OX=10116 GN=Tsnax PE=1 SV=1	Tsnax
ARHG2	10	10	405.32	0.248293	111840	Rho guanine nucleotide exchange factor 2 OS=Rattus norvegicus OX=10116 GN=Arhgef2 PE=1 SV=1	Arhgef2
AKA7G	4	4	145.15	0.248397	39393	A-kinase anchor protein 7 isoforms delta and gamma OS=Rattus norvegicus OX=10116 GN=Akap7 PE=1 SV=1	Akap7
NUDT3	5	3	260.86	0.248649	19084	Diphosphoinositol polyphosphate phosphohydrolase 1 OS=Rattus norvegicus OX=10116 GN=Nudt3 PE=1 SV=1	Nudt3
S4A4	18	17	1042.23	0.248682	121266	Electrogenic sodium bicarbonate cotransporter 1 OS=Rattus norvegicus OX=10116 GN=Slc4a4 PE=1 SV=1	Slc4a4
PHAR1	8	8	403.48	0.248729	66175	Phosphatase and actin regulator 1 OS=Rattus norvegicus OX=10116 GN=Phactr1 PE=1 SV=1	Phactr1
GBG7	7	6	507.92	0.249248	7519	Guanine nucleotide-binding protein G(I)/G(S)/G(O) subunit gamma-7 OS=Rattus norvegicus OX=10116 GN=Gng7 PE=2 SV=2	Gng7
ABLM2	9	9	302.23	0.24979	67966	Actin-binding LIM protein 2 OS=Rattus norvegicus OX=10116 GN=Ablim2 PE=1 SV=1	Ablim2
G6PD	14	14	632.25	0.250939	59338	Glucose-6-phosphate 1-dehydrogenase OS=Rattus norvegicus OX=10116 GN=G6pdx PE=1 SV=3	G6pdx
AGRG1	1	1	40.89	0.251013	77203	Adhesion G-protein coupled receptor G1 OS=Rattus norvegicus OX=10116 GN=Adgrg1 PE=1 SV=1	Adgrg1
CRYM	14	13	788.41	0.251406	33533	Ketimine reductase mu-crystallin OS=Rattus norvegicus OX=10116 GN=Crym PE=1 SV=1	Crym
PSB1	6	6	375.61	0.251538	26462	Proteasome subunit beta type-1 OS=Rattus norvegicus OX=10116 GN=Psmb1 PE=1 SV=3	Psmb1
ERF1	5	4	268.2	0.251914	49000	Eukaryotic peptide chain release factor subunit 1 OS=Rattus norvegicus OX=10116 GN=Etf1 PE=2 SV=3	Etf1
TPR	2	2	43.33	0.252383	267144	Nucleoprotein TPR OS=Rattus norvegicus OX=10116 GN=Tpr PE=1 SV=1	Tpr
RBMX	8	2	246.46	0.253071	42232	RNA-binding motif protein, X chromosome OS=Rattus norvegicus OX=10116 GN=Rbmx PE=1 SV=1	Rbmx
PCLO	26	24	1066.56	0.253512	552376	Protein piccolo OS=Rattus norvegicus OX=10116 GN=Pclo PE=1 SV=1	Pclo
GDPD1	5	5	189.58	0.253579	35788	Lysophospholipase D GDPD1 OS=Rattus norvegicus OX=10116 GN=Gdpd1 PE=2 SV=1	Gdpd1
CNTN1	46	45	3248.09	0.253598	113423	Contactin-1 OS=Rattus norvegicus OX=10116 GN=Cntn1 PE=1 SV=2	Cntn1
MAGI2	5	4	108.08	0.25373	140984	Membrane-associated guanylate kinase, WW and PDZ domain-containing protein 2 OS=Rattus norvegicus OX=10116 GN=Magi2 PE=1 SV=1	Magi2
SERB	2	2	96.77	0.255404	24952	Phosphoserine phosphatase OS=Rattus norvegicus OX=10116 GN=Psph PE=2 SV=1	Psph
SGIP1	17	17	719.08	0.255826	88530	SH3-containing GRB2-like protein 3-interacting protein 1 OS=Rattus norvegicus OX=10116 GN=Sgip1 PE=1 SV=1	Sgip1
CPT1A	2	2	41.84	0.255851	88069	Carnitine O-palmitoyltransferase 1, liver isoform OS=Rattus norvegicus OX=10116 GN=Cpt1a PE=1 SV=2	Cpt1a
MCRI1	1	1	40.43	0.256489	11095	Mapk-regulated corepressor-interacting protein 1 OS=Rattus norvegicus OX=10116 GN=Mcrip1 PE=1 SV=1	Mcrip1
THEM6	3	3	96.75	0.256566	23733	Protein THEM6 OS=Rattus norvegicus OX=10116 GN=Them6 PE=2 SV=1	Them6
LZTS3	2	1	68.89	0.256681	75133	Leucine zipper putative tumor suppressor 3 OS=Rattus norvegicus OX=10116 GN=Lzts3 PE=1 SV=2	Lzts3
APEX1	5	5	172.72	0.256882	35516	DNA-(apurinic or apyrimidinic site) endonuclease OS=Rattus norvegicus OX=10116 GN=Apex1 PE=1 SV=2	Apex1
MT1	1	1	64.28	0.257506	6001	Metallothionein-1 OS=Rattus norvegicus OX=10116 GN=Mt1 PE=1 SV=1	Mt1
DNM1L	31	31	1969.44	0.25756	83856	Dynamin-1-like protein OS=Rattus norvegicus OX=10116 GN=Dnm1l PE=1 SV=1	Dnm1l
CHP1	6	6	249.96	0.257753	22418	Calcineurin B homologous protein 1 OS=Rattus norvegicus OX=10116 GN=Chp1 PE=1 SV=2	Chp1
FBP1L	4	4	111.89	0.25792	69930	Formin-binding protein 1-like OS=Rattus norvegicus OX=10116 GN=Fnbp1l PE=1 SV=2	Fnbp1l
RL3	12	12	498.34	0.258487	46107	60S ribosomal protein L3 OS=Rattus norvegicus OX=10116 GN=Rpl3 PE=1 SV=3	Rpl3
AQP4	7	7	296.32	0.259318	34458	Aquaporin-4 OS=Rattus norvegicus OX=10116 GN=Aqp4 PE=1 SV=1	Aqp4
HOME1	12	12	629.15	0.259415	41280	Homer protein homolog 1 OS=Rattus norvegicus OX=10116 GN=Homer1 PE=1 SV=2	Homer1
PSD1	2	2	57.99	0.26126	70774	PH and SEC7 domain-containing protein 1 OS=Rattus norvegicus OX=10116 GN=Psd PE=1 SV=1	Psd
GRP75	28	28	1926.35	0.261658	73812	Stress-70 protein, mitochondrial OS=Rattus norvegicus OX=10116 GN=Hspa9 PE=1 SV=3	Hspa9
AT1A2	76	33	5754.37	0.261843	112145	Sodium/potassium-transporting ATPase subunit alpha-2 OS=Rattus norvegicus OX=10116 GN=Atp1a2 PE=1 SV=1	Atp1a2
EIF3G	3	3	136.87	0.26209	35629	Eukaryotic translation initiation factor 3 subunit G OS=Rattus norvegicus OX=10116 GN=Eif3g PE=1 SV=1	Eif3g
I5P1	3	3	112.86	0.262169	47592	Inositol polyphosphate-5-phosphatase A OS=Rattus norvegicus OX=10116 GN=Inpp5a PE=1 SV=1	Inpp5a
ODO1	37	31	1807.56	0.262243	116221	2-oxoglutarate dehydrogenase, mitochondrial OS=Rattus norvegicus OX=10116 GN=Ogdh PE=1 SV=1	Ogdh
PDC10	6	6	248.35	0.262402	24340	Programmed cell death protein 10 OS=Rattus norvegicus OX=10116 GN=Pdcd10 PE=2 SV=1	Pdcd10
TRXR1	8	8	406.95	0.26319	54637	Thioredoxin reductase 1, cytoplasmic OS=Rattus norvegicus OX=10116 GN=Txnrd1 PE=1 SV=5	Txnrd1
CX6A1	3	3	272.22	0.263307	12293	Cytochrome c oxidase subunit 6A1, mitochondrial OS=Rattus norvegicus OX=10116 GN=Cox6a1 PE=1 SV=2	Cox6a1
ATP68	2	2	51.47	0.263539	6910	ATP synthase subunit ATP5MJ, mitochondrial OS=Rattus norvegicus OX=10116 GN=Atp5mj PE=1 SV=1	Atp5mj
KPCB	25	16	1302.61	0.263847	76701	Protein kinase C beta type OS=Rattus norvegicus OX=10116 GN=Prkcb PE=1 SV=3	Prkcb
IF2A	9	7	418.36	0.2639	36085	Eukaryotic translation initiation factor 2 subunit 1 OS=Rattus norvegicus OX=10116 GN=Eif2s1 PE=1 SV=2	Eif2s1
DLGP3	5	5	204.29	0.264006	105925	Disks large-associated protein 3 OS=Rattus norvegicus OX=10116 GN=Dlgap3 PE=1 SV=2	Dlgap3
VDAC1	27	27	2058.36	0.264079	30737	Voltage-dependent anion-selective channel protein 1 OS=Rattus norvegicus OX=10116 GN=Vdac1 PE=1 SV=4	Vdac1
RS2	8	7	351.36	0.264116	31212	40S ribosomal protein S2 OS=Rattus norvegicus OX=10116 GN=Rps2 PE=1 SV=1	Rps2
MBNL2	1	1	36.96	0.264295	40130	Muscleblind-like protein 2 OS=Rattus norvegicus OX=10116 GN=Mbnl2 PE=1 SV=1	Mbnl2
TIF1B	12	11	499.72	0.264304	88900	Transcription intermediary factor 1-beta OS=Rattus norvegicus OX=10116 GN=Trim28 PE=1 SV=2	Trim28
FXYD7	1	1	35.57	0.264973	8481	FXYD domain-containing ion transport regulator 7 OS=Rattus norvegicus OX=10116 GN=Fxyd7 PE=1 SV=1	Fxyd7
ACADV	2	2	100.76	0.265404	70705	Very long-chain specific acyl-CoA dehydrogenase, mitochondrial OS=Rattus norvegicus OX=10116 GN=Acadvl PE=1 SV=1	Acadvl
ENOA	33	21	2365.65	0.265468	47098	Alpha-enolase OS=Rattus norvegicus OX=10116 GN=Eno1 PE=1 SV=4	Eno1
GET3	7	7	321.4	0.265803	38797	ATPase Get3 OS=Rattus norvegicus OX=10116 GN=Get3 PE=1 SV=1	Get3
ALDOC	34	30	2638.64	0.266247	39259	Fructose-bisphosphate aldolase C OS=Rattus norvegicus OX=10116 GN=Aldoc PE=1 SV=3	Aldoc
SBP1	9	9	291.6	0.266781	52498	Methanethiol oxidase OS=Rattus norvegicus OX=10116 GN=Selenbp1 PE=1 SV=1	Selenbp1
NAGK	3	3	127.54	0.266892	37173	N-acetyl-D-glucosamine kinase OS=Rattus norvegicus OX=10116 GN=Nagk PE=1 SV=4	Nagk
GABT	37	37	2545.21	0.266996	56419	4-aminobutyrate aminotransferase, mitochondrial OS=Rattus norvegicus OX=10116 GN=Abat PE=1 SV=3	Abat
GPDA	15	13	774.82	0.267309	37428	Glycerol-3-phosphate dehydrogenase [NAD(+)], cytoplasmic OS=Rattus norvegicus OX=10116 GN=Gpd1 PE=1 SV=4	Gpd1
EMC3	2	2	63.15	0.267522	29960	ER membrane protein complex subunit 3 OS=Rattus norvegicus OX=10116 GN=Emc3 PE=2 SV=3	Emc3
MICU1	1	1	69.48	0.267863	54160	Calcium uptake protein 1, mitochondrial OS=Rattus norvegicus OX=10116 GN=Micu1 PE=2 SV=1	Micu1
GNA11	11	4	383.88	0.268694	42000	Guanine nucleotide-binding protein subunit alpha-11 OS=Rattus norvegicus OX=10116 GN=Gna11 PE=2 SV=1	Gna11
LAT2	3	3	89.65	0.269097	58153	Large neutral amino acids transporter small subunit 2 OS=Rattus norvegicus OX=10116 GN=Slc7a8 PE=1 SV=1	Slc7a8
P33MX	1	1	38.08	0.269884	32777	Putative monooxygenase p33MONOX OS=Rattus norvegicus OX=10116 GN=P33monox PE=1 SV=1	P33monox
CAMKV	20	18	1242.68	0.269928	54072	CaM kinase-like vesicle-associated protein OS=Rattus norvegicus OX=10116 GN=Camkv PE=1 SV=1	Camkv
CANB1	11	10	843.37	0.271437	19288	Calcineurin subunit B type 1 OS=Rattus norvegicus OX=10116 GN=Ppp3r1 PE=1 SV=2	Ppp3r1
CNRP1	7	7	282.76	0.271975	18647	CB1 cannabinoid receptor-interacting protein 1 OS=Rattus norvegicus OX=10116 GN=Cnrip1 PE=1 SV=1	Cnrip1
CEP44	2	1	36.86	0.272618	43239	Centrosomal protein of 44 kDa OS=Rattus norvegicus OX=10116 GN=Cep44 PE=2 SV=1	Cep44
LONM	19	19	757.94	0.273085	105726	Lon protease homolog, mitochondrial OS=Rattus norvegicus OX=10116 GN=Lonp1 PE=2 SV=1	Lonp1
DPY30	2	1	54.54	0.273088	11194	Protein dpy-30 homolog OS=Rattus norvegicus OX=10116 GN=Dpy30 PE=1 SV=1	Dpy30
UFC1	3	3	114.08	0.273193	19480	Ubiquitin-fold modifier-conjugating enzyme 1 OS=Rattus norvegicus OX=10116 GN=Ufc1 PE=2 SV=1	Ufc1
BSN	48	46	2251.14	0.273554	418168	Protein bassoon OS=Rattus norvegicus OX=10116 GN=Bsn PE=1 SV=3	Bsn
K2C6A	5	2	199.66	0.274005	59213	Keratin, type II cytoskeletal 6A OS=Rattus norvegicus OX=10116 GN=Krt6a PE=1 SV=1	Krt6a
EMC8	2	2	108.67	0.276467	23390	ER membrane protein complex subunit 8 OS=Rattus norvegicus OX=10116 GN=Emc8 PE=2 SV=1	Emc8
SFXN3	12	10	589.92	0.276554	35411	Sideroflexin-3 OS=Rattus norvegicus OX=10116 GN=Sfxn3 PE=2 SV=1	Sfxn3
COMT	6	6	227.55	0.276696	29578	Catechol O-methyltransferase OS=Rattus norvegicus OX=10116 GN=Comt PE=1 SV=2	Comt
SPON1	2	2	51.72	0.277459	90713	Spondin-1 OS=Rattus norvegicus OX=10116 GN=Spon1 PE=1 SV=1	Spon1
P5CR3	2	2	91.45	0.277536	28860	Pyrroline-5-carboxylate reductase 3 OS=Rattus norvegicus OX=10116 GN=Pycr3 PE=2 SV=1	Pycr3
CD151	4	3	249.65	0.278292	28336	CD151 antigen OS=Rattus norvegicus OX=10116 GN=Cd151 PE=1 SV=2	Cd151
TRPV2	4	4	164.93	0.278419	86651	Transient receptor potential cation channel subfamily V member 2 OS=Rattus norvegicus OX=10116 GN=Trpv2 PE=1 SV=2	Trpv2
PSMD2	22	21	1081.43	0.278557	100124	26S proteasome non-ATPase regulatory subunit 2 OS=Rattus norvegicus OX=10116 GN=Psmd2 PE=1 SV=1	Psmd2
OAT	15	14	653.49	0.278953	48302	Ornithine aminotransferase, mitochondrial OS=Rattus norvegicus OX=10116 GN=Oat PE=1 SV=1	Oat
COPB	7	7	208.06	0.279262	106943	Coatomer subunit beta OS=Rattus norvegicus OX=10116 GN=Copb1 PE=1 SV=1	Copb1
HS90A	62	43	3785.35	0.279472	84762	Heat shock protein HSP 90-alpha OS=Rattus norvegicus OX=10116 GN=Hsp90aa1 PE=1 SV=3	Hsp90aa1
RL10A	8	8	357.61	0.280095	24816	60S ribosomal protein L10a OS=Rattus norvegicus OX=10116 GN=Rpl10a PE=1 SV=2	Rpl10a
PGAP1	3	3	98.71	0.280181	104317	GPI inositol-deacylase OS=Rattus norvegicus OX=10116 GN=Pgap1 PE=1 SV=1	Pgap1
VPS28	1	1	45.91	0.280791	26093	Vacuolar protein sorting-associated protein 28 homolog OS=Rattus norvegicus OX=10116 GN=Vps28 PE=2 SV=1	Vps28
S4A10	6	4	265.05	0.281066	125558	Sodium-driven chloride bicarbonate exchanger OS=Rattus norvegicus OX=10116 GN=Slc4a10 PE=1 SV=1	Slc4a10
COX5A	11	10	699.95	0.281099	16119	Cytochrome c oxidase subunit 5A, mitochondrial OS=Rattus norvegicus OX=10116 GN=Cox5a PE=1 SV=1	Cox5a
RL17	4	4	195.37	0.281138	21383	60S ribosomal protein L17 OS=Rattus norvegicus OX=10116 GN=Rpl17 PE=2 SV=3	Rpl17
PRKRA	2	2	75.81	0.281889	34334	Interferon-inducible double-stranded RNA-dependent protein kinase activator A OS=Rattus norvegicus OX=10116 GN=Prkra PE=1 SV=1	Prkra
RAN	7	7	453.88	0.282187	24408	GTP-binding nuclear protein Ran OS=Rattus norvegicus OX=10116 GN=Ran PE=1 SV=3	Ran
AOFB	15	13	659.5	0.282398	58421	Amine oxidase [flavin-containing] B OS=Rattus norvegicus OX=10116 GN=Maob PE=1 SV=3	Maob
PDIA1	14	14	643.97	0.282907	56916	Protein disulfide-isomerase OS=Rattus norvegicus OX=10116 GN=P4hb PE=1 SV=2	P4hb
F131B	2	2	140.24	0.283483	35905	Protein FAM131B OS=Rattus norvegicus OX=10116 GN=Fam131b PE=1 SV=1	Fam131b
RHG35	10	10	315.02	0.284027	170372	Rho GTPase-activating protein 35 OS=Rattus norvegicus OX=10116 GN=Arhgap35 PE=1 SV=3	Arhgap35
NB5R3	9	9	472.54	0.284581	34153	NADH-cytochrome b5 reductase 3 OS=Rattus norvegicus OX=10116 GN=Cyb5r3 PE=1 SV=2	Cyb5r3
PRDX5	13	13	803.71	0.284686	22165	Peroxiredoxin-5, mitochondrial OS=Rattus norvegicus OX=10116 GN=Prdx5 PE=1 SV=1	Prdx5
DNJA1	11	10	554.74	0.284696	44839	DnaJ homolog subfamily A member 1 OS=Rattus norvegicus OX=10116 GN=Dnaja1 PE=1 SV=1	Dnaja1
CD38	3	3	70.65	0.285283	34413	ADP-ribosyl cyclase/cyclic ADP-ribose hydrolase 1 OS=Rattus norvegicus OX=10116 GN=Cd38 PE=1 SV=1	Cd38
IF4E	1	1	40.76	0.285526	25037	Eukaryotic translation initiation factor 4E OS=Rattus norvegicus OX=10116 GN=Eif4e PE=1 SV=1	Eif4e
CERU	2	2	45.97	0.285676	120764	Ceruloplasmin OS=Rattus norvegicus OX=10116 GN=Cp PE=1 SV=3	Cp
KCAB1	4	2	137.15	0.286325	44681	Voltage-gated potassium channel subunit beta-1 OS=Rattus norvegicus OX=10116 GN=Kcnab1 PE=1 SV=1	Kcnab1
HEM2	2	2	66.3	0.28671	36008	Delta-aminolevulinic acid dehydratase OS=Rattus norvegicus OX=10116 GN=Alad PE=1 SV=1	Alad
PPCEL	14	14	572.56	0.286827	83428	Prolyl endopeptidase-like OS=Rattus norvegicus OX=10116 GN=Prepl PE=1 SV=2	Prepl
RS24	1	1	44.69	0.286844	15413	40S ribosomal protein S24 OS=Rattus norvegicus OX=10116 GN=Rps24 PE=2 SV=1	Rps24
CSDE1	11	10	334.4	0.286895	88839	Cold shock domain-containing protein E1 OS=Rattus norvegicus OX=10116 GN=Csde1 PE=2 SV=1	Csde1
FPPS	4	3	151.78	0.287202	40804	Farnesyl pyrophosphate synthase OS=Rattus norvegicus OX=10116 GN=Fdps PE=2 SV=2	Fdps
U520	6	5	180.34	0.287888	244720	U5 small nuclear ribonucleoprotein 200 kDa helicase OS=Rattus norvegicus OX=10116 GN=Snrnp200 PE=1 SV=1	Snrnp200
SH3K1	9	9	396.64	0.288602	78038	SH3 domain-containing kinase-binding protein 1 OS=Rattus norvegicus OX=10116 GN=Sh3kbp1 PE=1 SV=2	Sh3kbp1
UBA5	2	2	80.44	0.288778	44866	Ubiquitin-like modifier-activating enzyme 5 OS=Rattus norvegicus OX=10116 GN=Uba5 PE=1 SV=1	Uba5
F10A1	12	12	690.27	0.288922	41253	Hsc70-interacting protein OS=Rattus norvegicus OX=10116 GN=St13 PE=1 SV=1	St13
DLRB1	7	7	340.92	0.289208	10983	Dynein light chain roadblock-type 1 OS=Rattus norvegicus OX=10116 GN=Dynlrb1 PE=1 SV=3	Dynlrb1
DYN1	62	44	4454.93	0.289584	97234	Dynamin-1 OS=Rattus norvegicus OX=10116 GN=Dnm1 PE=1 SV=2	Dnm1
PLCG1	4	4	115.7	0.290633	148454	1-phosphatidylinositol 4,5-bisphosphate phosphodiesterase gamma-1 OS=Rattus norvegicus OX=10116 GN=Plcg1 PE=1 SV=1	Plcg1
GBB2	16	6	1286.19	0.291086	37307	Guanine nucleotide-binding protein G(I)/G(S)/G(T) subunit beta-2 OS=Rattus norvegicus OX=10116 GN=Gnb2 PE=1 SV=4	Gnb2
ACOX1	2	2	43.6	0.292092	74631	Peroxisomal acyl-coenzyme A oxidase 1 OS=Rattus norvegicus OX=10116 GN=Acox1 PE=1 SV=1	Acox1
NISCH	6	6	202.73	0.29212	166399	Nischarin OS=Rattus norvegicus OX=10116 GN=Nisch PE=2 SV=2	Nisch
GRM5	12	11	426.57	0.292523	131800	Metabotropic glutamate receptor 5 OS=Rattus norvegicus OX=10116 GN=Grm5 PE=1 SV=2	Grm5
OSCP1	5	5	171.67	0.292639	43285	Protein OSCP1 OS=Rattus norvegicus OX=10116 GN=Oscp1 PE=2 SV=1	Oscp1
NFH	51	41	2900.24	0.293307	115308	Neurofilament heavy polypeptide OS=Rattus norvegicus OX=10116 GN=Nefh PE=1 SV=4	Nefh
CSRP1	7	7	537.77	0.29387	20600	Cysteine and glycine-rich protein 1 OS=Rattus norvegicus OX=10116 GN=Csrp1 PE=1 SV=2	Csrp1
DLG4	27	21	1514.4	0.294771	80416	Disks large homolog 4 OS=Rattus norvegicus OX=10116 GN=Dlg4 PE=1 SV=1	Dlg4
AGRL1	6	6	242.72	0.295079	166509	Adhesion G protein-coupled receptor L1 OS=Rattus norvegicus OX=10116 GN=Adgrl1 PE=1 SV=1	Adgrl1
MPP2	15	15	660.05	0.295954	61527	MAGUK p55 subfamily member 2 OS=Rattus norvegicus OX=10116 GN=Mpp2 PE=1 SV=2	Mpp2
ARFP1	2	1	47.1	0.2961	40754	Arfaptin-1 OS=Rattus norvegicus OX=10116 GN=Arfip1 PE=1 SV=1	Arfip1
ACBG1	19	18	930.73	0.296215	80468	Long-chain-fatty-acid--CoA ligase ACSBG1 OS=Rattus norvegicus OX=10116 GN=Acsbg1 PE=1 SV=1	Acsbg1
ATOX1	4	4	215.94	0.296547	7288	Copper transport protein ATOX1 OS=Rattus norvegicus OX=10116 GN=Atox1 PE=1 SV=1	Atox1
GUAA	7	7	208.69	0.297162	76709	GMP synthase [glutamine-hydrolyzing] OS=Rattus norvegicus OX=10116 GN=Gmps PE=1 SV=1	Gmps
NDUS6	2	2	201.5	0.297467	12775	NADH dehydrogenase [ubiquinone] iron-sulfur protein 6, mitochondrial OS=Rattus norvegicus OX=10116 GN=Ndufs6 PE=3 SV=1	Ndufs6
HPCA	15	6	1013.79	0.297496	22413	Neuron-specific calcium-binding protein hippocalcin OS=Rattus norvegicus OX=10116 GN=Hpca PE=1 SV=2	Hpca
S100B	4	4	380.34	0.297835	10737	Protein S100-B OS=Rattus norvegicus OX=10116 GN=S100b PE=1 SV=2	S100b
PURB	12	11	521.64	0.297841	33398	Transcriptional activator protein Pur-beta OS=Rattus norvegicus OX=10116 GN=Purb PE=1 SV=3	Purb
BAF	1	1	33.56	0.298311	10038	Barrier-to-autointegration factor OS=Rattus norvegicus OX=10116 GN=Banf1 PE=1 SV=1	Banf1
C1QBP	6	6	396.78	0.29835	30978	Complement component 1 Q subcomponent-binding protein, mitochondrial OS=Rattus norvegicus OX=10116 GN=C1qbp PE=1 SV=2	C1qbp
RB6I2	12	2	477.36	0.298509	108751	ELKS/Rab6-interacting/CAST family member 1 OS=Rattus norvegicus OX=10116 GN=Erc1 PE=1 SV=1	Erc1
RYR2	5	4	140.22	0.298559	562594	Ryanodine receptor 2 OS=Rattus norvegicus OX=10116 GN=Ryr2 PE=1 SV=2	Ryr2
AFAD	5	4	159.46	0.298679	207549	Afadin OS=Rattus norvegicus OX=10116 GN=Afdn PE=1 SV=1	Afdn
ATG3	3	3	124.69	0.299273	35799	Ubiquitin-like-conjugating enzyme ATG3 OS=Rattus norvegicus OX=10116 GN=Atg3 PE=2 SV=1	Atg3
AP180	21	18	1349.76	0.299459	93460	Clathrin coat assembly protein AP180 OS=Rattus norvegicus OX=10116 GN=Snap91 PE=1 SV=1	Snap91
HAP1	5	5	205.11	0.299562	70170	Huntingtin-associated protein 1 OS=Rattus norvegicus OX=10116 GN=Hap1 PE=1 SV=1	Hap1
IMDH2	4	4	145.09	0.299637	55780	Inosine-5'-monophosphate dehydrogenase 2 OS=Rattus norvegicus OX=10116 GN=Impdh2 PE=1 SV=1	Impdh2
DUS15	4	4	115.28	0.300269	26293	Dual specificity protein phosphatase 15 OS=Rattus norvegicus OX=10116 GN=Dusp15 PE=2 SV=1	Dusp15
ELAV2	5	1	218.89	0.300741	39481	ELAV-like protein 2 OS=Rattus norvegicus OX=10116 GN=Elavl2 PE=1 SV=1	Elavl2
U2AF4	1	1	35.61	0.301267	25819	Splicing factor U2AF 26 kDa subunit OS=Rattus norvegicus OX=10116 GN=U2af1l4 PE=2 SV=1	U2af1l4
VIGLN	8	8	257.67	0.301487	141496	Vigilin OS=Rattus norvegicus OX=10116 GN=Hdlbp PE=1 SV=1	Hdlbp
YKT6	7	7	366.76	0.301595	22355	Synaptobrevin homolog YKT6 OS=Rattus norvegicus OX=10116 GN=Ykt6 PE=1 SV=1	Ykt6
PLXA3	3	3	92.3	0.301999	207849	Plexin-A3 OS=Rattus norvegicus OX=10116 GN=Plxna3 PE=3 SV=1	Plxna3
WIPI4	3	3	76.24	0.3021	34564	WD repeat domain phosphoinositide-interacting protein 4 OS=Rattus norvegicus OX=10116 GN=Wdr45 PE=2 SV=1	Wdr45
SPRC	3	3	148.7	0.302159	34274	SPARC OS=Rattus norvegicus OX=10116 GN=Sparc PE=1 SV=4	Sparc
HEXA	2	2	73.37	0.302171	60499	Beta-hexosaminidase subunit alpha OS=Rattus norvegicus OX=10116 GN=Hexa PE=2 SV=1	Hexa
GDN	2	2	83.56	0.302712	44035	Glia-derived nexin OS=Rattus norvegicus OX=10116 GN=Serpine2 PE=1 SV=1	Serpine2
SERC1	1	1	133.39	0.302797	50519	Serine incorporator 1 OS=Rattus norvegicus OX=10116 GN=Serinc1 PE=1 SV=1	Serinc1
OPLA	1	1	40.04	0.303371	137634	5-oxoprolinase OS=Rattus norvegicus OX=10116 GN=Oplah PE=1 SV=2	Oplah
ENTP2	3	3	98.2	0.303643	54355	Ectonucleoside triphosphate diphosphohydrolase 2 OS=Rattus norvegicus OX=10116 GN=Entpd2 PE=1 SV=1	Entpd2
ARGL1	2	1	61.35	0.303752	32868	Arginine and glutamate-rich protein 1 OS=Rattus norvegicus OX=10116 GN=Arglu1 PE=1 SV=1	Arglu1
TBG1	3	3	116.12	0.303788	51069	Tubulin gamma-1 chain OS=Rattus norvegicus OX=10116 GN=Tubg1 PE=2 SV=1	Tubg1
ARBK1	7	7	249.02	0.304715	79734	Beta-adrenergic receptor kinase 1 OS=Rattus norvegicus OX=10116 GN=Grk2 PE=1 SV=1	Grk2
KPCE	15	14	536.6	0.305589	83425	Protein kinase C epsilon type OS=Rattus norvegicus OX=10116 GN=Prkce PE=1 SV=1	Prkce
PDXK	13	13	1134.87	0.305685	34886	Pyridoxal kinase OS=Rattus norvegicus OX=10116 GN=Pdxk PE=1 SV=1	Pdxk
THTM	6	5	306.11	0.305896	32919	3-mercaptopyruvate sulfurtransferase OS=Rattus norvegicus OX=10116 GN=Mpst PE=1 SV=3	Mpst
SAHH2	24	21	1183.58	0.306184	53719	S-adenosylhomocysteine hydrolase-like protein 1 OS=Rattus norvegicus OX=10116 GN=Ahcyl1 PE=1 SV=2	Ahcyl1
NDUAA	18	18	1088.22	0.306537	40468	NADH dehydrogenase [ubiquinone] 1 alpha subcomplex subunit 10, mitochondrial OS=Rattus norvegicus OX=10116 GN=Ndufa10 PE=1 SV=1	Ndufa10
PSB4	1	1	72.68	0.306619	29178	Proteasome subunit beta type-4 OS=Rattus norvegicus OX=10116 GN=Psmb4 PE=1 SV=2	Psmb4
CAND1	31	30	1611.23	0.30687	136275	Cullin-associated NEDD8-dissociated protein 1 OS=Rattus norvegicus OX=10116 GN=Cand1 PE=1 SV=1	Cand1
ANXA4	5	5	185.33	0.30746	35826	Annexin A4 OS=Rattus norvegicus OX=10116 GN=Anxa4 PE=1 SV=3	Anxa4
SETD3	3	2	94.56	0.308302	67378	Actin-histidine N-methyltransferase OS=Rattus norvegicus OX=10116 GN=Setd3 PE=1 SV=1	Setd3
DDC	9	9	435.55	0.30872	54018	Aromatic-L-amino-acid decarboxylase OS=Rattus norvegicus OX=10116 GN=Ddc PE=1 SV=1	Ddc
EF1G	15	15	713.57	0.308757	50029	Elongation factor 1-gamma OS=Rattus norvegicus OX=10116 GN=Eef1g PE=2 SV=3	Eef1g
SEPT7	27	22	1397.16	0.310091	50476	Septin-7 OS=Rattus norvegicus OX=10116 GN=Septin7 PE=1 SV=1	Septin7
ARRB1	8	6	286.87	0.310363	46990	Beta-arrestin-1 OS=Rattus norvegicus OX=10116 GN=Arrb1 PE=1 SV=1	Arrb1
SUMO2	2	2	70.88	0.310804	10864	Small ubiquitin-related modifier 2 OS=Rattus norvegicus OX=10116 GN=Sumo2 PE=1 SV=1	Sumo2
SHAN3	18	18	673.06	0.310966	186262	SH3 and multiple ankyrin repeat domains protein 3 OS=Rattus norvegicus OX=10116 GN=Shank3 PE=1 SV=3	Shank3
ICLN	1	1	71.89	0.311436	26076	Methylosome subunit pICln OS=Rattus norvegicus OX=10116 GN=Clns1a PE=1 SV=1	Clns1a
ZNT1	2	2	51.83	0.312486	55107	Zinc transporter 1 OS=Rattus norvegicus OX=10116 GN=Slc30a1 PE=2 SV=1	Slc30a1
AGRB1	1	1	53.98	0.312765	172772	Adhesion G protein-coupled receptor B1 OS=Rattus norvegicus OX=10116 GN=Adgrb1 PE=1 SV=1	Adgrb1
SRR	5	5	222.31	0.313012	35671	Serine racemase OS=Rattus norvegicus OX=10116 GN=Srr PE=1 SV=1	Srr
FAF1	1	1	36.71	0.313029	73698	FAS-associated factor 1 OS=Rattus norvegicus OX=10116 GN=Faf1 PE=1 SV=1	Faf1
RS7	1	1	49.81	0.31311	22113	40S ribosomal protein S7 OS=Rattus norvegicus OX=10116 GN=Rps7 PE=1 SV=1	Rps7
FXR1	2	1	65.23	0.313292	63908	Fragile X mental retardation syndrome-related protein 1 OS=Rattus norvegicus OX=10116 GN=Fxr1 PE=1 SV=1	Fxr1
GBB1	22	12	1880.84	0.314136	37353	Guanine nucleotide-binding protein G(I)/G(S)/G(T) subunit beta-1 OS=Rattus norvegicus OX=10116 GN=Gnb1 PE=1 SV=4	Gnb1
ATG5	2	2	77.2	0.315535	32377	Autophagy protein 5 OS=Rattus norvegicus OX=10116 GN=Atg5 PE=2 SV=1	Atg5
SNP47	2	2	39.83	0.315727	47013	Synaptosomal-associated protein 47 OS=Rattus norvegicus OX=10116 GN=Snap47 PE=2 SV=1	Snap47
SRCN1	31	31	1127.03	0.316295	129665	SRC kinase signaling inhibitor 1 OS=Rattus norvegicus OX=10116 GN=Srcin1 PE=1 SV=1	Srcin1
RHEB	7	5	211.06	0.31679	20467	GTP-binding protein Rheb OS=Rattus norvegicus OX=10116 GN=Rheb PE=1 SV=1	Rheb
HS71A	9	1	568.42	0.316887	70142	Heat shock 70 kDa protein 1A OS=Rattus norvegicus OX=10116 GN=Hspa1a PE=2 SV=1	Hspa1a
CLUS	8	8	363.33	0.317409	51342	Clusterin OS=Rattus norvegicus OX=10116 GN=Clu PE=1 SV=2	Clu
PTPRZ	15	14	947.73	0.317585	255183	Receptor-type tyrosine-protein phosphatase zeta OS=Rattus norvegicus OX=10116 GN=Ptprz1 PE=1 SV=1	Ptprz1
MARE3	16	14	805.48	0.319348	31946	Microtubule-associated protein RP/EB family member 3 OS=Rattus norvegicus OX=10116 GN=Mapre3 PE=1 SV=1	Mapre3
ASGL1	15	14	795.83	0.319357	34389	Isoaspartyl peptidase/L-asparaginase OS=Rattus norvegicus OX=10116 GN=Asrgl1 PE=1 SV=1	Asrgl1
HBS1L	3	3	60.67	0.319957	74727	HBS1-like protein OS=Rattus norvegicus OX=10116 GN=Hbs1l PE=1 SV=1	Hbs1l
SHOC2	2	2	56.4	0.319958	64881	Leucine-rich repeat protein SHOC-2 OS=Rattus norvegicus OX=10116 GN=Shoc2 PE=2 SV=1	Shoc2
THOP1	17	16	650.87	0.320619	78335	Thimet oligopeptidase OS=Rattus norvegicus OX=10116 GN=Thop1 PE=1 SV=4	Thop1
MAP1A	97	91	5682.58	0.321754	299348	Microtubule-associated protein 1A OS=Rattus norvegicus OX=10116 GN=Map1a PE=1 SV=1	Map1a
SYUA	6	4	627.11	0.321755	14506	Alpha-synuclein OS=Rattus norvegicus OX=10116 GN=Snca PE=1 SV=1	Snca
MARE2	14	11	570.83	0.322648	36965	Microtubule-associated protein RP/EB family member 2 OS=Rattus norvegicus OX=10116 GN=Mapre2 PE=1 SV=1	Mapre2
HAX1	2	2	91.56	0.32283	31429	HCLS1-associated protein X-1 OS=Rattus norvegicus OX=10116 GN=Hax1 PE=1 SV=1	Hax1
PYGB	41	30	2305.36	0.323673	96113	Glycogen phosphorylase, brain form (Fragment) OS=Rattus norvegicus OX=10116 GN=Pygb PE=1 SV=3	Pygb
WASC2	2	2	52.16	0.324333	145062	WASH complex subunit 2 OS=Rattus norvegicus OX=10116 GN=Washc2 PE=1 SV=1	Washc2
PSIP1	4	3	155.49	0.325534	59602	PC4 and SFRS1-interacting protein OS=Rattus norvegicus OX=10116 GN=Psip1 PE=1 SV=1	Psip1
TBB2B	75	1	6215.56	0.327299	49921	Tubulin beta-2B chain OS=Rattus norvegicus OX=10116 GN=Tubb2b PE=1 SV=1	Tubb2b
ARK72	8	8	303.89	0.327378	40649	Aflatoxin B1 aldehyde reductase member 2 OS=Rattus norvegicus OX=10116 GN=Akr7a2 PE=1 SV=2	Akr7a2
RIMB2	2	1	58.99	0.328853	115542	RIMS-binding protein 2 OS=Rattus norvegicus OX=10116 GN=Rimbp2 PE=1 SV=2	Rimbp2
PRRT1	1	1	102.98	0.329088	31369	Proline-rich transmembrane protein 1 OS=Rattus norvegicus OX=10116 GN=Prrt1 PE=1 SV=2	Prrt1
SYNJ1	42	42	2351.65	0.32977	172773	Synaptojanin-1 OS=Rattus norvegicus OX=10116 GN=Synj1 PE=1 SV=3	Synj1
ACLY	35	35	1844.53	0.329861	120559	ATP-citrate synthase OS=Rattus norvegicus OX=10116 GN=Acly PE=1 SV=1	Acly
NCDN	30	29	2055.66	0.330535	78873	Neurochondrin OS=Rattus norvegicus OX=10116 GN=Ncdn PE=1 SV=2	Ncdn
2ABD	6	1	351.69	0.331198	51950	Serine/threonine-protein phosphatase 2A 55 kDa regulatory subunit B delta isoform OS=Rattus norvegicus OX=10116 GN=Ppp2r2d PE=2 SV=1	Ppp2r2d
PUF60	3	3	87.8	0.331272	60211	Poly(U)-binding-splicing factor PUF60 OS=Rattus norvegicus OX=10116 GN=Puf60 PE=2 SV=2	Puf60
CYBC1	2	1	72.66	0.331455	20881	Cytochrome b-245 chaperone 1 OS=Rattus norvegicus OX=10116 GN=Cybc1 PE=1 SV=1	Cybc1
ACON	56	53	3985.69	0.331715	85380	Aconitate hydratase, mitochondrial OS=Rattus norvegicus OX=10116 GN=Aco2 PE=1 SV=2	Aco2
MAT2B	8	8	301.1	0.332248	37351	Methionine adenosyltransferase 2 subunit beta OS=Rattus norvegicus OX=10116 GN=Mat2b PE=2 SV=1	Mat2b
TCPR1	6	6	267.08	0.332644	130104	Tectonin beta-propeller repeat-containing protein 1 OS=Rattus norvegicus OX=10116 GN=Tecpr1 PE=2 SV=1	Tecpr1
BAG6	9	8	335.11	0.332703	119937	Large proline-rich protein BAG6 OS=Rattus norvegicus OX=10116 GN=Bag6 PE=1 SV=2	Bag6
MAGI1	5	3	110.12	0.333137	136243	Membrane-associated guanylate kinase, WW and PDZ domain-containing protein 1 OS=Rattus norvegicus OX=10116 GN=Magi1 PE=1 SV=1	Magi1
SNP25	28	28	2347.64	0.334726	23300	Synaptosomal-associated protein 25 OS=Rattus norvegicus OX=10116 GN=Snap25 PE=1 SV=1	Snap25
STX1B	26	24	2405.51	0.335186	33224	Syntaxin-1B OS=Rattus norvegicus OX=10116 GN=Stx1b PE=1 SV=1	Stx1b
SYN2	36	30	2747.32	0.335486	63417	Synapsin-2 OS=Rattus norvegicus OX=10116 GN=Syn2 PE=1 SV=1	Syn2
CEP41	2	2	94.1	0.33563	36969	Centrosomal protein of 41 kDa OS=Rattus norvegicus OX=10116 GN=Cep41 PE=1 SV=1	Cep41
THIM	6	6	208.97	0.336421	41844	3-ketoacyl-CoA thiolase, mitochondrial OS=Rattus norvegicus OX=10116 GN=Acaa2 PE=1 SV=1	Acaa2
RASA3	3	2	63.38	0.33705	95959	Ras GTPase-activating protein 3 OS=Rattus norvegicus OX=10116 GN=Rasa3 PE=1 SV=2	Rasa3
LAMP5	5	3	154.07	0.337302	31485	Lysosome-associated membrane glycoprotein 5 OS=Rattus norvegicus OX=10116 GN=Lamp5 PE=2 SV=1	Lamp5
PEX19	3	3	95.28	0.337362	32477	Peroxisomal biogenesis factor 19 OS=Rattus norvegicus OX=10116 GN=Pex19 PE=1 SV=1	Pex19
RL27A	3	3	92.33	0.337997	16608	60S ribosomal protein L27a OS=Rattus norvegicus OX=10116 GN=Rpl27a PE=1 SV=3	Rpl27a
A1M	14	14	510.62	0.338035	167019	Alpha-1-macroglobulin OS=Rattus norvegicus OX=10116 GN=A1m PE=1 SV=1	A1m
EF1A2	17	7	1085.43	0.338457	50422	Elongation factor 1-alpha 2 OS=Rattus norvegicus OX=10116 GN=Eef1a2 PE=1 SV=1	Eef1a2
VP33A	3	3	105.48	0.338783	67471	Vacuolar protein sorting-associated protein 33A OS=Rattus norvegicus OX=10116 GN=Vps33a PE=1 SV=1	Vps33a
MARK1	8	6	264.11	0.338874	88180	Serine/threonine-protein kinase MARK1 OS=Rattus norvegicus OX=10116 GN=Mark1 PE=1 SV=1	Mark1
GCYB1	15	15	569.62	0.339406	70412	Guanylate cyclase soluble subunit beta-1 OS=Rattus norvegicus OX=10116 GN=Gucy1b1 PE=1 SV=2	Gucy1b1
RET1	2	2	101.36	0.33976	15824	Retinol-binding protein 1 OS=Rattus norvegicus OX=10116 GN=Rbp1 PE=1 SV=2	Rbp1
NALCN	2	1	39.82	0.339978	200360	Sodium leak channel non-selective protein OS=Rattus norvegicus OX=10116 GN=Nalcn PE=1 SV=1	Nalcn
SC6A7	2	2	66.74	0.340139	71044	Sodium-dependent proline transporter OS=Rattus norvegicus OX=10116 GN=Slc6a7 PE=1 SV=2	Slc6a7
SNX3	7	7	331.78	0.340172	18751	Sorting nexin-3 OS=Rattus norvegicus OX=10116 GN=Snx3 PE=1 SV=1	Snx3
SPRL1	5	5	216.09	0.340402	70590	SPARC-like protein 1 OS=Rattus norvegicus OX=10116 GN=Sparcl1 PE=1 SV=1	Sparcl1
HDGR3	5	3	240.65	0.340655	22433	Hepatoma-derived growth factor-related protein 3 OS=Rattus norvegicus OX=10116 GN=Hdgfl3 PE=1 SV=1	Hdgfl3
RP3A	17	16	928.45	0.340664	75785	Rabphilin-3A OS=Rattus norvegicus OX=10116 GN=Rph3a PE=1 SV=1	Rph3a
RD23B	6	6	303.76	0.341135	43470	UV excision repair protein RAD23 homolog B OS=Rattus norvegicus OX=10116 GN=Rad23b PE=1 SV=1	Rad23b
DNJC5	10	10	961.22	0.341206	22086	DnaJ homolog subfamily C member 5 OS=Rattus norvegicus OX=10116 GN=Dnajc5 PE=1 SV=1	Dnajc5
PYRD2	1	1	49.06	0.341285	62839	Pyridine nucleotide-disulfide oxidoreductase domain-containing protein 2 OS=Rattus norvegicus OX=10116 GN=Pyroxd2 PE=2 SV=1	Pyroxd2
S12A5	26	23	1448.9	0.341445	126165	Solute carrier family 12 member 5 OS=Rattus norvegicus OX=10116 GN=Slc12a5 PE=1 SV=2	Slc12a5
KKCC1	4	4	128.1	0.341706	55873	Calcium/calmodulin-dependent protein kinase kinase 1 OS=Rattus norvegicus OX=10116 GN=Camkk1 PE=1 SV=1	Camkk1
PERI	5	2	190.52	0.342462	53517	Peripherin OS=Rattus norvegicus OX=10116 GN=Prph PE=1 SV=1	Prph
AK1A1	15	13	834.31	0.342599	36483	Aldo-keto reductase family 1 member A1 OS=Rattus norvegicus OX=10116 GN=Akr1a1 PE=1 SV=2	Akr1a1
OGA	8	8	335.97	0.342898	102852	Protein O-GlcNAcase OS=Rattus norvegicus OX=10116 GN=Oga PE=1 SV=1	Oga
RIPL1	2	2	36.3	0.343923	47301	RILP-like protein 1 OS=Rattus norvegicus OX=10116 GN=Rilpl1 PE=1 SV=1	Rilpl1
GLRX3	8	7	328.24	0.343949	37825	Glutaredoxin-3 OS=Rattus norvegicus OX=10116 GN=Glrx3 PE=1 SV=2	Glrx3
ABCA2	2	2	66.8	0.344152	270755	ATP-binding cassette sub-family A member 2 OS=Rattus norvegicus OX=10116 GN=Abca2 PE=1 SV=1	Abca2
OGT1	22	22	888.08	0.345356	115532	UDP-N-acetylglucosamine--peptide N-acetylglucosaminyltransferase 110 kDa subunit OS=Rattus norvegicus OX=10116 GN=Ogt PE=1 SV=1	Ogt
UB2V2	4	4	255.62	0.345622	16342	Ubiquitin-conjugating enzyme E2 variant 2 OS=Rattus norvegicus OX=10116 GN=Ube2v2 PE=1 SV=3	Ube2v2
CXG2	1	1	36.9	0.3459	46961	Gap junction gamma-2 protein OS=Rattus norvegicus OX=10116 GN=Gjc2 PE=1 SV=2	Gjc2
L2GL1	10	9	453.37	0.34631	112424	Lethal(2) giant larvae protein homolog 1 OS=Rattus norvegicus OX=10116 GN=Llgl1 PE=1 SV=1	Llgl1
AL4A1	6	6	310.68	0.346563	61830	Delta-1-pyrroline-5-carboxylate dehydrogenase, mitochondrial OS=Rattus norvegicus OX=10116 GN=Aldh4a1 PE=1 SV=1	Aldh4a1
ST18	1	1	32.89	0.346597	113363	Suppression of tumorigenicity 18 protein OS=Rattus norvegicus OX=10116 GN=St18 PE=2 SV=2	St18
GLYR1	2	2	46.71	0.347022	60383	Putative oxidoreductase GLYR1 OS=Rattus norvegicus OX=10116 GN=Glyr1 PE=1 SV=1	Glyr1
GRIA2	19	14	990.86	0.34817	98625	Glutamate receptor 2 OS=Rattus norvegicus OX=10116 GN=Gria2 PE=1 SV=2	Gria2
PCYOX	10	10	394.18	0.348756	56252	Prenylcysteine oxidase OS=Rattus norvegicus OX=10116 GN=Pcyox1 PE=1 SV=1	Pcyox1
PPME1	11	11	534.32	0.348803	42289	Protein phosphatase methylesterase 1 OS=Rattus norvegicus OX=10116 GN=Ppme1 PE=1 SV=2	Ppme1
SNAA	17	14	1435.84	0.348823	33171	Alpha-soluble NSF attachment protein OS=Rattus norvegicus OX=10116 GN=Napa PE=1 SV=2	Napa
MESD	3	3	77.21	0.349081	25200	LRP chaperone MESD OS=Rattus norvegicus OX=10116 GN=Mesd PE=2 SV=1	Mesd
RPN1	11	11	447.49	0.349426	68262	Dolichyl-diphosphooligosaccharide--protein glycosyltransferase subunit 1 OS=Rattus norvegicus OX=10116 GN=Rpn1 PE=2 SV=1	Rpn1
PEF1	4	4	203.74	0.349828	29993	Peflin OS=Rattus norvegicus OX=10116 GN=Pef1 PE=2 SV=1	Pef1
SC6A8	2	1	54.92	0.350455	70585	Sodium- and chloride-dependent creatine transporter 1 OS=Rattus norvegicus OX=10116 GN=Slc6a8 PE=2 SV=1	Slc6a8
NDUF4	3	2	109.66	0.350953	20146	NADH dehydrogenase [ubiquinone] 1 alpha subcomplex assembly factor 4 OS=Rattus norvegicus OX=10116 GN=Ndufaf4 PE=1 SV=1	Ndufaf4
ERP29	7	7	336.29	0.351628	28557	Endoplasmic reticulum resident protein 29 OS=Rattus norvegicus OX=10116 GN=Erp29 PE=1 SV=2	Erp29
SUMO1	1	1	33.23	0.351715	11550	Small ubiquitin-related modifier 1 OS=Rattus norvegicus OX=10116 GN=Sumo1 PE=1 SV=1	Sumo1
GUAD	26	26	1556.76	0.351757	50984	Guanine deaminase OS=Rattus norvegicus OX=10116 GN=Gda PE=1 SV=1	Gda
SRP54	3	3	94.16	0.351796	55668	Signal recognition particle 54 kDa protein OS=Rattus norvegicus OX=10116 GN=Srp54 PE=2 SV=1	Srp54
ATPD	5	5	286.15	0.352092	17584	ATP synthase subunit delta, mitochondrial OS=Rattus norvegicus OX=10116 GN=Atp5f1d PE=1 SV=2	Atp5f1d
ZWINT	4	3	235.91	0.352898	30124	ZW10 interactor OS=Rattus norvegicus OX=10116 GN=Zwint PE=1 SV=1	Zwint
1433E	37	31	2532.66	0.353772	29155	14-3-3 protein epsilon OS=Rattus norvegicus OX=10116 GN=Ywhae PE=1 SV=1	Ywhae
NUDT9	4	4	119.61	0.353839	38538	ADP-ribose pyrophosphatase, mitochondrial OS=Rattus norvegicus OX=10116 GN=Nudt9 PE=2 SV=1	Nudt9
CD9	5	5	338.2	0.353847	25198	CD9 antigen OS=Rattus norvegicus OX=10116 GN=Cd9 PE=1 SV=2	Cd9
PRS7	13	10	595.49	0.35415	48544	26S proteasome regulatory subunit 7 OS=Rattus norvegicus OX=10116 GN=Psmc2 PE=1 SV=3	Psmc2
RS30	1	1	50.57	0.354665	6644	40S ribosomal protein S30 OS=Rattus norvegicus OX=10116 GN=Fau PE=1 SV=1	Fau
MPP7	2	2	32	0.354866	65582	MAGUK p55 subfamily member 7 OS=Rattus norvegicus OX=10116 GN=Mpp7 PE=2 SV=2	Mpp7
KAT3	6	5	213.55	0.355615	51011	Kynurenine--oxoglutarate transaminase 3 OS=Rattus norvegicus OX=10116 GN=Kyat3 PE=2 SV=1	Kyat3
IF4A2	18	16	1025.1	0.356542	46373	Eukaryotic initiation factor 4A-II OS=Rattus norvegicus OX=10116 GN=Eif4a2 PE=1 SV=1	Eif4a2
BIN1	27	26	1723.81	0.357072	64493	Myc box-dependent-interacting protein 1 OS=Rattus norvegicus OX=10116 GN=Bin1 PE=1 SV=1	Bin1
AOXD	2	1	36.74	0.357346	147746	Aldehyde oxidase 4 OS=Rattus norvegicus OX=10116 GN=Aox4 PE=2 SV=1	Aox4
NDKA	13	5	770.86	0.359329	17182	Nucleoside diphosphate kinase A OS=Rattus norvegicus OX=10116 GN=Nme1 PE=1 SV=1	Nme1
ANS1B	13	13	509.8	0.359781	139120	Ankyrin repeat and sterile alpha motif domain-containing protein 1B OS=Rattus norvegicus OX=10116 GN=Anks1b PE=1 SV=1	Anks1b
ML12B	8	6	415.72	0.359887	19826	Myosin regulatory light chain 12B OS=Rattus norvegicus OX=10116 GN=Myl12b PE=1 SV=3	Myl12b
ABHDA	3	3	83.19	0.361275	33131	Palmitoyl-protein thioesterase ABHD10, mitochondrial OS=Rattus norvegicus OX=10116 GN=Abhd10 PE=1 SV=2	Abhd10
RPAB1	2	2	90.48	0.361488	24555	DNA-directed RNA polymerases I, II, and III subunit RPABC1 OS=Rattus norvegicus OX=10116 GN=Polr2e PE=2 SV=1	Polr2e
SYNPO	12	12	482.11	0.36209	99924	Synaptopodin OS=Rattus norvegicus OX=10116 GN=Synpo PE=1 SV=2	Synpo
ELAV1	7	7	339.27	0.362826	36146	ELAV-like protein 1 OS=Rattus norvegicus OX=10116 GN=Elavl1 PE=1 SV=1	Elavl1
UN13C	4	1	166.01	0.36333	248979	Protein unc-13 homolog C OS=Rattus norvegicus OX=10116 GN=Unc13c PE=1 SV=3	Unc13c
SGT1	8	8	427.71	0.364001	38067	Protein SGT1 homolog OS=Rattus norvegicus OX=10116 GN=Sugt1 PE=2 SV=1	Sugt1
RTN1	19	18	1245.16	0.364099	82951	Reticulon-1 OS=Rattus norvegicus OX=10116 GN=Rtn1 PE=1 SV=1	Rtn1
SYN1	46	42	3382.32	0.364315	73943	Synapsin-1 OS=Rattus norvegicus OX=10116 GN=Syn1 PE=1 SV=3	Syn1
GNAZ	15	14	826.73	0.364766	40854	Guanine nucleotide-binding protein G(z) subunit alpha OS=Rattus norvegicus OX=10116 GN=Gnaz PE=2 SV=3	Gnaz
KAPCA	9	3	367.13	0.365248	40594	cAMP-dependent protein kinase catalytic subunit alpha OS=Rattus norvegicus OX=10116 GN=Prkaca PE=1 SV=2	Prkaca
FABP7	4	4	246.07	0.365608	14854	Fatty acid-binding protein, brain OS=Rattus norvegicus OX=10116 GN=Fabp7 PE=1 SV=2	Fabp7
ROGDI	11	10	462.4	0.36606	32185	Protein rogdi homolog OS=Rattus norvegicus OX=10116 GN=Rogdi PE=1 SV=1	Rogdi
ATPK	5	5	201.43	0.366632	10446	ATP synthase subunit f, mitochondrial OS=Rattus norvegicus OX=10116 GN=Atp5mf PE=1 SV=1	Atp5mf
COR1A	9	9	386.05	0.367083	51033	Coronin-1A OS=Rattus norvegicus OX=10116 GN=Coro1a PE=1 SV=3	Coro1a
CC50A	4	4	226.18	0.367241	37149	Cell cycle control protein 50A OS=Rattus norvegicus OX=10116 GN=Tmem30a PE=1 SV=1	Tmem30a
PPIF	4	4	156.09	0.367397	21796	Peptidyl-prolyl cis-trans isomerase F, mitochondrial OS=Rattus norvegicus OX=10116 GN=Ppif PE=1 SV=2	Ppif
BACH	11	10	778.02	0.367793	42708	Cytosolic acyl coenzyme A thioester hydrolase OS=Rattus norvegicus OX=10116 GN=Acot7 PE=1 SV=4	Acot7
GLYG	3	3	113.44	0.368387	37354	Glycogenin-1 OS=Rattus norvegicus OX=10116 GN=Gyg1 PE=2 SV=4	Gyg1
ALDOA	42	38	3041.47	0.36901	39327	Fructose-bisphosphate aldolase A OS=Rattus norvegicus OX=10116 GN=Aldoa PE=1 SV=2	Aldoa
DCMC	3	3	130.73	0.36907	54727	Malonyl-CoA decarboxylase, mitochondrial OS=Rattus norvegicus OX=10116 GN=Mlycd PE=1 SV=1	Mlycd
RL12	6	6	393.59	0.369238	17835	60S ribosomal protein L12 OS=Rattus norvegicus OX=10116 GN=Rpl12 PE=2 SV=1	Rpl12
NP1L1	3	2	168.91	0.369577	45286	Nucleosome assembly protein 1-like 1 OS=Rattus norvegicus OX=10116 GN=Nap1l1 PE=1 SV=1	Nap1l1
BCAM	1	1	81.26	0.36995	67469	Basal cell adhesion molecule OS=Rattus norvegicus OX=10116 GN=Bcam PE=2 SV=1	Bcam
SEC13	3	3	117.58	0.369969	35525	Protein SEC13 homolog OS=Rattus norvegicus OX=10116 GN=Sec13 PE=1 SV=1	Sec13
LIS1	17	17	977.11	0.370024	46640	Platelet-activating factor acetylhydrolase IB subunit alpha OS=Rattus norvegicus OX=10116 GN=Pafah1b1 PE=1 SV=2	Pafah1b1
RL31	2	2	103.95	0.370166	14454	60S ribosomal protein L31 OS=Rattus norvegicus OX=10116 GN=Rpl31 PE=2 SV=1	Rpl31
H2A1C	7	1	455.56	0.371214	14097	Histone H2A type 1-C OS=Rattus norvegicus OX=10116 PE=1 SV=2	#VALUE!
UBP11	5	4	170.44	0.3714	105172	Ubiquitin carboxyl-terminal hydrolase 11 OS=Rattus norvegicus OX=10116 GN=Usp11 PE=1 SV=1	Usp11
PTPRS	7	7	354.89	0.371766	211798	Receptor-type tyrosine-protein phosphatase S OS=Rattus norvegicus OX=10116 GN=Ptprs PE=1 SV=2	Ptprs
NCAM1	40	40	2875.52	0.371884	94599	Neural cell adhesion molecule 1 OS=Rattus norvegicus OX=10116 GN=Ncam1 PE=1 SV=1	Ncam1
NOVA1	4	4	174.68	0.37239	48414	RNA-binding protein Nova-1 (Fragment) OS=Rattus norvegicus OX=10116 GN=Nova1 PE=2 SV=1	Nova1
CYB5	3	3	144.46	0.373478	15346	Cytochrome b5 OS=Rattus norvegicus OX=10116 GN=Cyb5a PE=1 SV=2	Cyb5a
SCN2B	5	5	250.97	0.37414	24129	Sodium channel subunit beta-2 OS=Rattus norvegicus OX=10116 GN=Scn2b PE=1 SV=1	Scn2b
PLPR4	4	4	197.13	0.374523	83309	2-lysophosphatidate phosphatase PLPPR4 OS=Rattus norvegicus OX=10116 GN=Plppr4 PE=1 SV=1	Plppr4
GRIK2	1	1	56.2	0.374636	102404	Glutamate receptor ionotropic, kainate 2 OS=Rattus norvegicus OX=10116 GN=Grik2 PE=1 SV=2	Grik2
TAOK1	5	4	123.22	0.374864	115879	Serine/threonine-protein kinase TAO1 OS=Rattus norvegicus OX=10116 GN=Taok1 PE=1 SV=1	Taok1
PTN5	7	7	446.39	0.374888	42339	Tyrosine-protein phosphatase non-receptor type 5 OS=Rattus norvegicus OX=10116 GN=Ptpn5 PE=2 SV=2	Ptpn5
LASP1	9	8	357.36	0.374988	29951	LIM and SH3 domain protein 1 OS=Rattus norvegicus OX=10116 GN=Lasp1 PE=1 SV=1	Lasp1
IDHC	11	10	496.82	0.37509	46705	Isocitrate dehydrogenase [NADP] cytoplasmic OS=Rattus norvegicus OX=10116 GN=Idh1 PE=1 SV=1	Idh1
KCNQ2	5	5	144.8	0.375162	93890	Potassium voltage-gated channel subfamily KQT member 2 OS=Rattus norvegicus OX=10116 GN=Kcnq2 PE=1 SV=1	Kcnq2
CALM1	17	8	1416.66	0.375907	16827	Calmodulin-1 OS=Rattus norvegicus OX=10116 GN=Calm1 PE=1 SV=1	Calm1
EAA1	12	12	885.5	0.376078	59659	Excitatory amino acid transporter 1 OS=Rattus norvegicus OX=10116 GN=Slc1a3 PE=1 SV=2	Slc1a3
ST4A1	5	5	172.08	0.376273	33032	Sulfotransferase 4A1 OS=Rattus norvegicus OX=10116 GN=Sult4a1 PE=1 SV=1	Sult4a1
SELT	2	2	45.96	0.376349	22278	Thioredoxin reductase-like selenoprotein T OS=Rattus norvegicus OX=10116 GN=Selenot PE=1 SV=2	Selenot
NB5R2	1	1	32.99	0.376358	31219	NADH-cytochrome b5 reductase 2 OS=Rattus norvegicus OX=10116 GN=Cyb5r2 PE=2 SV=1	Cyb5r2
AGAP2	14	13	677	0.376685	124361	Arf-GAP with GTPase, ANK repeat and PH domain-containing protein 2 OS=Rattus norvegicus OX=10116 GN=Agap2 PE=1 SV=1	Agap2
PSB7	3	3	154	0.376953	29908	Proteasome subunit beta type-7 OS=Rattus norvegicus OX=10116 GN=Psmb7 PE=1 SV=1	Psmb7
PPP5	12	12	606.6	0.377437	56880	Serine/threonine-protein phosphatase 5 OS=Rattus norvegicus OX=10116 GN=Ppp5c PE=1 SV=1	Ppp5c
THIO	2	2	190.27	0.377605	11666	Thioredoxin OS=Rattus norvegicus OX=10116 GN=Txn PE=1 SV=2	Txn
DCPS	5	5	221.59	0.377629	38690	m7GpppX diphosphatase OS=Rattus norvegicus OX=10116 GN=Dcps PE=2 SV=1	Dcps
CAPR1	6	5	196.12	0.377745	78073	Caprin-1 OS=Rattus norvegicus OX=10116 GN=Caprin1 PE=1 SV=2	Caprin1
VAS1	4	4	107.54	0.37775	51090	V-type proton ATPase subunit S1 OS=Rattus norvegicus OX=10116 GN=Atp6ap1 PE=1 SV=1	Atp6ap1
SCFD1	8	8	209.51	0.378505	72217	Sec1 family domain-containing protein 1 OS=Rattus norvegicus OX=10116 GN=Scfd1 PE=1 SV=1	Scfd1
ZO1	7	7	318.92	0.378549	197028	Tight junction protein ZO-1 OS=Rattus norvegicus OX=10116 GN=Tjp1 PE=1 SV=1	Tjp1
K2C1	4	2	230.47	0.378986	64791	Keratin, type II cytoskeletal 1 OS=Rattus norvegicus OX=10116 GN=Krt1 PE=2 SV=1	Krt1
NUMB	2	1	45.82	0.379287	70551	Protein numb homolog OS=Rattus norvegicus OX=10116 GN=Numb PE=1 SV=2	Numb
FUMH	16	16	874.64	0.379912	54430	Fumarate hydratase, mitochondrial OS=Rattus norvegicus OX=10116 GN=Fh PE=1 SV=2	Fh
CLIC4	11	11	479.48	0.380782	28615	Chloride intracellular channel protein 4 OS=Rattus norvegicus OX=10116 GN=Clic4 PE=1 SV=3	Clic4
NPTXR	5	5	272.35	0.380988	52338	Neuronal pentraxin receptor OS=Rattus norvegicus OX=10116 GN=Nptxr PE=1 SV=1	Nptxr
2A5B	2	2	52.28	0.381558	57290	Serine/threonine-protein phosphatase 2A 56 kDa regulatory subunit beta isoform OS=Rattus norvegicus OX=10116 GN=Ppp2r5b PE=2 SV=1	Ppp2r5b
PYGM	27	18	1241.77	0.38158	97212	Glycogen phosphorylase, muscle form OS=Rattus norvegicus OX=10116 GN=Pygm PE=1 SV=5	Pygm
RRF2M	2	1	42.54	0.381842	85861	Ribosome-releasing factor 2, mitochondrial OS=Rattus norvegicus OX=10116 GN=Gfm2 PE=2 SV=2	Gfm2
KCND3	4	1	120.89	0.381891	73466	Potassium voltage-gated channel subfamily D member 3 OS=Rattus norvegicus OX=10116 GN=Kcnd3 PE=1 SV=2	Kcnd3
FBX6	3	3	83.19	0.381907	32766	F-box only protein 6 OS=Rattus norvegicus OX=10116 GN=Fbxo6 PE=1 SV=1	Fbxo6
VAPB	3	2	126.08	0.38288	26899	Vesicle-associated membrane protein-associated protein B OS=Rattus norvegicus OX=10116 GN=Vapb PE=1 SV=3	Vapb
CSKI1	17	17	741.55	0.383079	150255	Caskin-1 OS=Rattus norvegicus OX=10116 GN=Caskin1 PE=1 SV=1	Caskin1
ADDA	28	26	1890.92	0.383838	80305	Alpha-adducin OS=Rattus norvegicus OX=10116 GN=Add1 PE=1 SV=2	Add1
PRS4	12	11	542.06	0.383914	49154	26S proteasome regulatory subunit 4 OS=Rattus norvegicus OX=10116 GN=Psmc1 PE=1 SV=1	Psmc1
RGRF1	4	2	111.72	0.384527	142577	Ras-specific guanine nucleotide-releasing factor 1 OS=Rattus norvegicus OX=10116 GN=Rasgrf1 PE=1 SV=1	Rasgrf1
ARL5A	1	1	32.5	0.384655	20701	ADP-ribosylation factor-like protein 5A OS=Rattus norvegicus OX=10116 GN=Arl5a PE=2 SV=1	Arl5a
TTYH1	7	7	499.97	0.385559	49001	Protein tweety homolog 1 OS=Rattus norvegicus OX=10116 GN=Ttyh1 PE=1 SV=1	Ttyh1
RL7	9	9	365.81	0.385615	30310	60S ribosomal protein L7 OS=Rattus norvegicus OX=10116 GN=Rpl7 PE=1 SV=2	Rpl7
PP4P1	1	1	44.43	0.386028	29973	Type 1 phosphatidylinositol 4,5-bisphosphate 4-phosphatase OS=Rattus norvegicus OX=10116 GN=Pip4p1 PE=1 SV=1	Pip4p1
IDHG1	14	14	942.08	0.386091	42824	Isocitrate dehydrogenase [NAD] subunit gamma 1, mitochondrial OS=Rattus norvegicus OX=10116 GN=Idh3g PE=1 SV=2	Idh3g
CHD5	1	1	40.01	0.386297	222123	Chromodomain-helicase-DNA-binding protein 5 OS=Rattus norvegicus OX=10116 GN=Chd5 PE=1 SV=1	Chd5
AT2B1	45	18	2905.54	0.387168	134608	Plasma membrane calcium-transporting ATPase 1 OS=Rattus norvegicus OX=10116 GN=Atp2b1 PE=1 SV=3	Atp2b1
ARMX3	1	1	40.05	0.387976	42526	Armadillo repeat-containing X-linked protein 3 OS=Rattus norvegicus OX=10116 GN=Armcx3 PE=1 SV=1	Armcx3
PGTA	12	12	349.71	0.388333	64863	Geranylgeranyl transferase type-2 subunit alpha OS=Rattus norvegicus OX=10116 GN=Rabggta PE=1 SV=1	Rabggta
SYDC	13	12	490.97	0.390651	57090	Aspartate--tRNA ligase, cytoplasmic OS=Rattus norvegicus OX=10116 GN=Dars1 PE=1 SV=1	Dars1
MK09	4	2	113.8	0.391483	47986	Mitogen-activated protein kinase 9 OS=Rattus norvegicus OX=10116 GN=Mapk9 PE=1 SV=1	Mapk9
PPID	14	14	710.19	0.391654	40740	Peptidyl-prolyl cis-trans isomerase D OS=Rattus norvegicus OX=10116 GN=Ppid PE=1 SV=3	Ppid
PUR9	22	22	1047.89	0.393605	64168	Bifunctional purine biosynthesis protein ATIC OS=Rattus norvegicus OX=10116 GN=Atic PE=1 SV=2	Atic
KI21B	3	3	99.56	0.393904	182450	Kinesin-like protein KIF21B OS=Rattus norvegicus OX=10116 GN=Kif21b PE=1 SV=2	Kif21b
CACB1	5	1	189.8	0.394201	65639	Voltage-dependent L-type calcium channel subunit beta-1 OS=Rattus norvegicus OX=10116 GN=Cacnb1 PE=1 SV=1	Cacnb1
HS90B	49	28	3283.88	0.394229	83229	Heat shock protein HSP 90-beta OS=Rattus norvegicus OX=10116 GN=Hsp90ab1 PE=1 SV=4	Hsp90ab1
DRS7B	7	7	232.15	0.394251	35320	Dehydrogenase/reductase SDR family member 7B OS=Rattus norvegicus OX=10116 GN=Dhrs7b PE=1 SV=1	Dhrs7b
RB27B	6	6	193.02	0.394325	24604	Ras-related protein Rab-27B OS=Rattus norvegicus OX=10116 GN=Rab27b PE=2 SV=3	Rab27b
GNAI3	14	2	629.81	0.394383	40496	Guanine nucleotide-binding protein G(i) subunit alpha-3 OS=Rattus norvegicus OX=10116 GN=Gnai3 PE=1 SV=3	Gnai3
BRSK1	10	9	340.66	0.394442	85130	Serine/threonine-protein kinase BRSK1 OS=Rattus norvegicus OX=10116 GN=Brsk1 PE=1 SV=1	Brsk1
KCMA1	3	3	61.85	0.394652	134288	Calcium-activated potassium channel subunit alpha-1 OS=Rattus norvegicus OX=10116 GN=Kcnma1 PE=1 SV=3	Kcnma1
MYO1B	2	2	52.93	0.394784	131835	Unconventional myosin-Ib OS=Rattus norvegicus OX=10116 GN=Myo1b PE=1 SV=1	Myo1b
SCG2	14	14	478.39	0.395075	70987	Secretogranin-2 OS=Rattus norvegicus OX=10116 GN=Scg2 PE=1 SV=1	Scg2
CADH6	1	1	43.84	0.39554	88286	Cadherin-6 OS=Rattus norvegicus OX=10116 GN=Cdh6 PE=1 SV=1	Cdh6
THIL	17	16	1220.2	0.395606	44666	Acetyl-CoA acetyltransferase, mitochondrial OS=Rattus norvegicus OX=10116 GN=Acat1 PE=1 SV=1	Acat1
COF1	14	14	1063.97	0.396386	18521	Cofilin-1 OS=Rattus norvegicus OX=10116 GN=Cfl1 PE=1 SV=3	Cfl1
KCNA6	5	4	195.96	0.396418	58847	Potassium voltage-gated channel subfamily A member 6 OS=Rattus norvegicus OX=10116 GN=Kcna6 PE=1 SV=1	Kcna6
TMOD2	14	13	794.65	0.396418	39468	Tropomodulin-2 OS=Rattus norvegicus OX=10116 GN=Tmod2 PE=1 SV=1	Tmod2
IF4A3	7	6	208.84	0.396884	46811	Eukaryotic initiation factor 4A-III OS=Rattus norvegicus OX=10116 GN=Eif4a3 PE=1 SV=1	Eif4a3
CTNB1	23	23	1338.25	0.396929	85400	Catenin beta-1 OS=Rattus norvegicus OX=10116 GN=Ctnnb1 PE=1 SV=1	Ctnnb1
PSA7	8	8	398.23	0.397208	28309	Proteasome subunit alpha type-7 OS=Rattus norvegicus OX=10116 GN=Psma7 PE=1 SV=1	Psma7
PP2BB	17	8	912.81	0.397281	59076	Serine/threonine-protein phosphatase 2B catalytic subunit beta isoform OS=Rattus norvegicus OX=10116 GN=Ppp3cb PE=1 SV=1	Ppp3cb
CALU	3	3	141.1	0.397468	36973	Calumenin OS=Rattus norvegicus OX=10116 GN=Calu PE=1 SV=1	Calu
WDR1	22	22	1501.99	0.397631	66140	WD repeat-containing protein 1 OS=Rattus norvegicus OX=10116 GN=Wdr1 PE=1 SV=3	Wdr1
MK10	7	5	210.83	0.397933	52498	Mitogen-activated protein kinase 10 OS=Rattus norvegicus OX=10116 GN=Mapk10 PE=1 SV=3	Mapk10
SYGP1	22	20	930.77	0.397973	144631	Ras/Rap GTPase-activating protein SynGAP OS=Rattus norvegicus OX=10116 GN=Syngap1 PE=1 SV=2	Syngap1
MYO5A	48	47	2320.21	0.398218	211630	Unconventional myosin-Va OS=Rattus norvegicus OX=10116 GN=Myo5a PE=1 SV=1	Myo5a
RL15	4	4	187.69	0.398278	24131	60S ribosomal protein L15 OS=Rattus norvegicus OX=10116 GN=Rpl15 PE=1 SV=2	Rpl15
RUVB1	11	11	514.48	0.39901	50182	RuvB-like 1 OS=Rattus norvegicus OX=10116 GN=Ruvbl1 PE=1 SV=1	Ruvbl1
PPM1A	13	10	610.21	0.39903	42390	Protein phosphatase 1A OS=Rattus norvegicus OX=10116 GN=Ppm1a PE=1 SV=1	Ppm1a
MECR	3	1	80.97	0.399139	40301	Enoyl-[acyl-carrier-protein] reductase, mitochondrial OS=Rattus norvegicus OX=10116 GN=Mecr PE=1 SV=1	Mecr
FMR1	3	1	168.92	0.399207	66740	Synaptic functional regulator FMR1 OS=Rattus norvegicus OX=10116 GN=Fmr1 PE=1 SV=2	Fmr1
DYN2	26	6	1168.91	0.399372	98169	Dynamin-2 OS=Rattus norvegicus OX=10116 GN=Dnm2 PE=1 SV=1	Dnm2
SODM	13	13	1096.3	0.399388	24659	Superoxide dismutase [Mn], mitochondrial OS=Rattus norvegicus OX=10116 GN=Sod2 PE=1 SV=2	Sod2
TERA	39	39	2336.43	0.400064	89293	Transitional endoplasmic reticulum ATPase OS=Rattus norvegicus OX=10116 GN=Vcp PE=1 SV=3	Vcp
AL1B1	15	12	924.7	0.400799	57588	Aldehyde dehydrogenase X, mitochondrial OS=Rattus norvegicus OX=10116 GN=Aldh1b1 PE=1 SV=1	Aldh1b1
STMN1	11	10	558.62	0.401238	17278	Stathmin OS=Rattus norvegicus OX=10116 GN=Stmn1 PE=1 SV=2	Stmn1
RL22	2	2	90.44	0.401717	14780	60S ribosomal protein L22 OS=Rattus norvegicus OX=10116 GN=Rpl22 PE=2 SV=2	Rpl22
NU5M	4	4	212.29	0.402057	68572	NADH-ubiquinone oxidoreductase chain 5 OS=Rattus norvegicus OX=10116 GN=Mtnd5 PE=3 SV=3	Mtnd5
GAK	8	8	254.62	0.402628	143613	Cyclin-G-associated kinase OS=Rattus norvegicus OX=10116 GN=Gak PE=1 SV=1	Gak
NDUF5	2	2	51.12	0.402984	38205	Arginine-hydroxylase NDUFAF5, mitochondrial OS=Rattus norvegicus OX=10116 GN=Ndufaf5 PE=2 SV=1	Ndufaf5
CK5P2	2	2	38.35	0.403711	215349	CDK5 regulatory subunit-associated protein 2 OS=Rattus norvegicus OX=10116 GN=Cdk5rap2 PE=1 SV=2	Cdk5rap2
AL1L1	10	9	376.31	0.40508	98812	Cytosolic 10-formyltetrahydrofolate dehydrogenase OS=Rattus norvegicus OX=10116 GN=Aldh1l1 PE=1 SV=3	Aldh1l1
EF1D	10	10	564.63	0.406301	31311	Elongation factor 1-delta OS=Rattus norvegicus OX=10116 GN=Eef1d PE=1 SV=2	Eef1d
SYT5	11	5	605.93	0.406503	43100	Synaptotagmin-5 OS=Rattus norvegicus OX=10116 GN=Syt5 PE=1 SV=1	Syt5
CPSF5	4	4	121.03	0.406536	26224	Cleavage and polyadenylation specificity factor subunit 5 OS=Rattus norvegicus OX=10116 GN=Nudt21 PE=2 SV=1	Nudt21
NTRI	8	6	587.18	0.406816	37974	Neurotrimin OS=Rattus norvegicus OX=10116 GN=Ntm PE=1 SV=1	Ntm
PLM	1	1	74.59	0.408033	10358	Phospholemman OS=Rattus norvegicus OX=10116 GN=Fxyd1 PE=1 SV=2	Fxyd1
PLPP	12	12	686.03	0.408315	33094	Chronophin OS=Rattus norvegicus OX=10116 GN=Pdxp PE=1 SV=2	Pdxp
2ABG	2	1	111.08	0.40875	51441	Serine/threonine-protein phosphatase 2A 55 kDa regulatory subunit B gamma isoform OS=Rattus norvegicus OX=10116 GN=Ppp2r2c PE=2 SV=1	Ppp2r2c
QKI	4	4	124.61	0.408811	37619	Protein quaking OS=Rattus norvegicus OX=10116 GN=Qki PE=1 SV=2	Qki
SYWC	13	13	593.55	0.409249	54109	Tryptophan--tRNA ligase, cytoplasmic OS=Rattus norvegicus OX=10116 GN=Wars1 PE=1 SV=2	Wars1
CH037	2	2	78.38	0.409324	23756	Protein C8orf37 homolog OS=Rattus norvegicus OX=10116 PE=2 SV=1	#VALUE!
SERPH	6	5	187.33	0.409379	46488	Serpin H1 OS=Rattus norvegicus OX=10116 GN=Serpinh1 PE=1 SV=1	Serpinh1
VINC	19	18	826.46	0.409555	116542	Vinculin OS=Rattus norvegicus OX=10116 GN=Vcl PE=1 SV=1	Vcl
DOPD	7	7	514.52	0.409855	13125	D-dopachrome decarboxylase OS=Rattus norvegicus OX=10116 GN=Ddt PE=1 SV=3	Ddt
NHRF2	1	1	76.13	0.41029	37346	Na(+)/H(+) exchange regulatory cofactor NHE-RF2 OS=Rattus norvegicus OX=10116 GN=Slc9a3r2 PE=1 SV=1	Slc9a3r2
NEO1	2	2	60.27	0.410309	150544	Neogenin (Fragment) OS=Rattus norvegicus OX=10116 GN=Neo1 PE=1 SV=1	Neo1
LA	8	8	417.59	0.41178	47748	Lupus La protein homolog OS=Rattus norvegicus OX=10116 GN=Ssb PE=1 SV=1	Ssb
TY3H	16	16	901.17	0.41197	55931	Tyrosine 3-monooxygenase OS=Rattus norvegicus OX=10116 GN=Th PE=1 SV=3	Th
CHMP5	2	2	65.31	0.411977	24560	Charged multivesicular body protein 5 OS=Rattus norvegicus OX=10116 GN=Chmp5 PE=2 SV=1	Chmp5
HIKES	2	2	102.35	0.412377	21605	Protein Hikeshi OS=Rattus norvegicus OX=10116 GN=Hikeshi PE=2 SV=2	Hikeshi
RS20	3	3	144.1	0.413085	13364	40S ribosomal protein S20 OS=Rattus norvegicus OX=10116 GN=Rps20 PE=3 SV=1	Rps20
RM42	1	1	36.54	0.413256	16458	28S ribosomal protein L42, mitochondrial OS=Rattus norvegicus OX=10116 GN=Mrpl42 PE=1 SV=1	Mrpl42
AATC	36	33	2130.37	0.413557	46400	Aspartate aminotransferase, cytoplasmic OS=Rattus norvegicus OX=10116 GN=Got1 PE=1 SV=3	Got1
GLSK	23	22	1620.09	0.41376	73976	Glutaminase kidney isoform, mitochondrial OS=Rattus norvegicus OX=10116 GN=Gls PE=1 SV=2	Gls
SO1A1	2	1	33.19	0.414066	74129	Solute carrier organic anion transporter family member 1A1 OS=Rattus norvegicus OX=10116 GN=Slco1a1 PE=1 SV=1	Slco1a1
HAP28	6	6	362.86	0.414127	20593	28 kDa heat- and acid-stable phosphoprotein OS=Rattus norvegicus OX=10116 GN=Pdap1 PE=1 SV=1	Pdap1
RBBP7	5	5	210.22	0.415441	47790	Histone-binding protein RBBP7 OS=Rattus norvegicus OX=10116 GN=Rbbp7 PE=2 SV=1	Rbbp7
EHD1	19	7	905.85	0.415695	60565	EH domain-containing protein 1 OS=Rattus norvegicus OX=10116 GN=Ehd1 PE=1 SV=1	Ehd1
KCND2	7	5	199.46	0.416388	70503	Potassium voltage-gated channel subfamily D member 2 OS=Rattus norvegicus OX=10116 GN=Kcnd2 PE=1 SV=1	Kcnd2
HBA	15	14	1213.22	0.416564	15319	Hemoglobin subunit alpha-1/2 OS=Rattus norvegicus OX=10116 GN=Hba1 PE=1 SV=3	Hba1
ATP5S	1	1	52.03	0.416695	23309	ATP synthase subunit s, mitochondrial OS=Rattus norvegicus OX=10116 GN=Dmac2l PE=2 SV=1	Dmac2l
NOS1	8	8	296.44	0.4169	160458	Nitric oxide synthase, brain OS=Rattus norvegicus OX=10116 GN=Nos1 PE=1 SV=1	Nos1
TSN2	3	3	206.67	0.418175	24173	Tetraspanin-2 OS=Rattus norvegicus OX=10116 GN=Tspan2 PE=1 SV=1	Tspan2
NDRG1	10	10	607.78	0.418374	42927	Protein NDRG1 OS=Rattus norvegicus OX=10116 GN=Ndrg1 PE=1 SV=1	Ndrg1
FSCN1	21	21	1552.68	0.41855	54457	Fascin OS=Rattus norvegicus OX=10116 GN=Fscn1 PE=1 SV=2	Fscn1
RAB3C	13	7	909.62	0.418585	25856	Ras-related protein Rab-3C OS=Rattus norvegicus OX=10116 GN=Rab3c PE=1 SV=1	Rab3c
PLRG1	1	1	31	0.418723	57153	Pleiotropic regulator 1 OS=Rattus norvegicus OX=10116 GN=Plrg1 PE=2 SV=1	Plrg1
VATC1	20	20	1091.92	0.418953	43873	V-type proton ATPase subunit C 1 OS=Rattus norvegicus OX=10116 GN=Atp6v1c1 PE=1 SV=1	Atp6v1c1
OCC1	1	1	50.08	0.41899	6371	Overexpressed in colon carcinoma 1 protein homolog OS=Rattus norvegicus OX=10116 PE=3 SV=1	#VALUE!
EPDR1	4	4	159.58	0.419637	25623	Mammalian ependymin-related protein 1 OS=Rattus norvegicus OX=10116 GN=Epdr1 PE=1 SV=1	Epdr1
RL28	3	3	93.88	0.419862	15839	60S ribosomal protein L28 OS=Rattus norvegicus OX=10116 GN=Rpl28 PE=1 SV=4	Rpl28
EXOC2	6	6	216.21	0.419984	103966	Exocyst complex component 2 OS=Rattus norvegicus OX=10116 GN=Exoc2 PE=1 SV=1	Exoc2
NMDE2	4	4	122.06	0.420303	165965	Glutamate receptor ionotropic, NMDA 2B OS=Rattus norvegicus OX=10116 GN=Grin2b PE=1 SV=1	Grin2b
GCYA2	5	5	140.85	0.420833	81735	Guanylate cyclase soluble subunit alpha-2 OS=Rattus norvegicus OX=10116 GN=Gucy1a2 PE=1 SV=2	Gucy1a2
TSC2	1	1	69.25	0.420907	201151	Tuberin OS=Rattus norvegicus OX=10116 GN=Tsc2 PE=1 SV=1	Tsc2
SUOX	2	2	96.3	0.421238	60768	Sulfite oxidase, mitochondrial OS=Rattus norvegicus OX=10116 GN=Suox PE=1 SV=2	Suox
CD59	3	3	152.01	0.421485	13781	CD59 glycoprotein OS=Rattus norvegicus OX=10116 GN=Cd59 PE=1 SV=2	Cd59
WBP2	2	2	55.83	0.422239	28112	WW domain-binding protein 2 OS=Rattus norvegicus OX=10116 GN=Wbp2 PE=1 SV=1	Wbp2
NEUA	7	7	259.09	0.423108	48099	N-acylneuraminate cytidylyltransferase OS=Rattus norvegicus OX=10116 GN=Cmas PE=2 SV=1	Cmas
RAB1B	13	5	835.53	0.42349	22149	Ras-related protein Rab-1B OS=Rattus norvegicus OX=10116 GN=Rab1b PE=1 SV=1	Rab1b
SCG1	5	5	170.83	0.424006	77489	Secretogranin-1 OS=Rattus norvegicus OX=10116 GN=Chgb PE=1 SV=2	Chgb
SYTM	3	1	116.03	0.424367	81621	Threonine--tRNA ligase, mitochondrial OS=Rattus norvegicus OX=10116 GN=Tars2 PE=2 SV=1	Tars2
TPPC2	1	1	49.09	0.42547	16442	Trafficking protein particle complex subunit 2 OS=Rattus norvegicus OX=10116 GN=Trappc2 PE=3 SV=1	Trappc2
RS10	4	3	201.91	0.426194	18904	40S ribosomal protein S10 OS=Rattus norvegicus OX=10116 GN=Rps10 PE=2 SV=1	Rps10
NCALD	12	5	682.77	0.426371	22231	Neurocalcin-delta OS=Rattus norvegicus OX=10116 GN=Ncald PE=1 SV=3	Ncald
CA2D1	23	22	1279.95	0.426814	123745	Voltage-dependent calcium channel subunit alpha-2/delta-1 OS=Rattus norvegicus OX=10116 GN=Cacna2d1 PE=1 SV=1	Cacna2d1
CYTB	6	6	273.7	0.427546	11189	Cystatin-B OS=Rattus norvegicus OX=10116 GN=Cstb PE=1 SV=1	Cstb
MAGI3	2	1	53.55	0.427954	160464	Membrane-associated guanylate kinase, WW and PDZ domain-containing protein 3 OS=Rattus norvegicus OX=10116 GN=Magi3 PE=1 SV=2	Magi3
ETFB	11	11	593.38	0.428752	27670	Electron transfer flavoprotein subunit beta OS=Rattus norvegicus OX=10116 GN=Etfb PE=1 SV=3	Etfb
PRUN1	4	4	221.08	0.429511	49967	Exopolyphosphatase PRUNE1 OS=Rattus norvegicus OX=10116 GN=Prune1 PE=1 SV=1	Prune1
DREB	19	19	1208.68	0.429894	77424	Drebrin OS=Rattus norvegicus OX=10116 GN=Dbn1 PE=1 SV=3	Dbn1
DX39B	13	13	601.8	0.430633	49004	Spliceosome RNA helicase Ddx39b OS=Rattus norvegicus OX=10116 GN=Ddx39b PE=2 SV=3	Ddx39b
NPTX1	5	5	183.62	0.431907	47187	Neuronal pentraxin-1 OS=Rattus norvegicus OX=10116 GN=Nptx1 PE=1 SV=1	Nptx1
HPBP1	3	3	123.88	0.431998	39166	Hsp70-binding protein 1 OS=Rattus norvegicus OX=10116 GN=Hspbp1 PE=1 SV=1	Hspbp1
CAP1	23	22	1516.57	0.432023	51556	Adenylyl cyclase-associated protein 1 OS=Rattus norvegicus OX=10116 GN=Cap1 PE=1 SV=3	Cap1
ECI2	6	6	228.27	0.433236	42994	Enoyl-CoA delta isomerase 2 OS=Rattus norvegicus OX=10116 GN=Eci2 PE=1 SV=1	Eci2
LACB2	2	2	54.72	0.433461	32464	Endoribonuclease LACTB2 OS=Rattus norvegicus OX=10116 GN=Lactb2 PE=2 SV=1	Lactb2
ARF4	14	3	944.66	0.433683	20384	ADP-ribosylation factor 4 OS=Rattus norvegicus OX=10116 GN=Arf4 PE=2 SV=2	Arf4
GTPB1	4	4	144.85	0.433818	72443	GTP-binding protein 1 OS=Rattus norvegicus OX=10116 GN=Gtpbp1 PE=1 SV=1	Gtpbp1
ESYT1	7	7	333.13	0.43388	121084	Extended synaptotagmin-1 OS=Rattus norvegicus OX=10116 GN=Esyt1 PE=1 SV=1	Esyt1
VP33B	6	6	178.21	0.433924	70649	Vacuolar protein sorting-associated protein 33B OS=Rattus norvegicus OX=10116 GN=Vps33b PE=2 SV=1	Vps33b
NIT1	7	7	224.03	0.434946	36070	Deaminated glutathione amidase OS=Rattus norvegicus OX=10116 GN=Nit1 PE=2 SV=2	Nit1
CATB	7	6	432.68	0.435294	37446	Cathepsin B OS=Rattus norvegicus OX=10116 GN=Ctsb PE=1 SV=2	Ctsb
GBRB3	9	3	491.26	0.435686	54131	Gamma-aminobutyric acid receptor subunit beta-3 OS=Rattus norvegicus OX=10116 GN=Gabrb3 PE=1 SV=1	Gabrb3
GSH0	4	3	134.68	0.435921	30529	Glutamate--cysteine ligase regulatory subunit OS=Rattus norvegicus OX=10116 GN=Gclm PE=1 SV=1	Gclm
RAB12	9	8	385.42	0.436015	27254	Ras-related protein Rab-12 OS=Rattus norvegicus OX=10116 GN=Rab12 PE=1 SV=2	Rab12
MANF	4	4	128.82	0.436118	20375	Mesencephalic astrocyte-derived neurotrophic factor OS=Rattus norvegicus OX=10116 GN=Manf PE=1 SV=1	Manf
MYCT	4	4	329.64	0.436697	69105	Proton myo-inositol cotransporter OS=Rattus norvegicus OX=10116 GN=Slc2a13 PE=1 SV=2	Slc2a13
RACK1	11	10	453.32	0.438175	35055	Receptor of activated protein C kinase 1 OS=Rattus norvegicus OX=10116 GN=Rack1 PE=1 SV=3	Rack1
PIR	3	3	84.69	0.438771	32158	Pirin OS=Rattus norvegicus OX=10116 GN=Pir PE=1 SV=1	Pir
RBGPR	11	11	354.82	0.439452	154333	Rab3 GTPase-activating protein non-catalytic subunit OS=Rattus norvegicus OX=10116 GN=Rab3gap2 PE=1 SV=2	Rab3gap2
FUC3	2	1	126.5	0.439587	4477	Fuctinin-3 (Fragment) OS=Rattus norvegicus OX=10116 PE=1 SV=1	#VALUE!
GNAL	12	8	668.84	0.439818	44220	Guanine nucleotide-binding protein G(olf) subunit alpha OS=Rattus norvegicus OX=10116 GN=Gnal PE=2 SV=2	Gnal
DDX1	17	17	749	0.439868	82445	ATP-dependent RNA helicase DDX1 OS=Rattus norvegicus OX=10116 GN=Ddx1 PE=1 SV=1	Ddx1
NACHO	2	2	149.29	0.440126	18461	Novel acetylcholine receptor chaperone OS=Rattus norvegicus OX=10116 GN=Tmem35a PE=1 SV=1	Tmem35a
SYJ2B	2	2	100.05	0.440878	15815	Synaptojanin-2-binding protein OS=Rattus norvegicus OX=10116 GN=Synj2bp PE=1 SV=2	Synj2bp
VAT1	15	15	954.18	0.441197	43091	Synaptic vesicle membrane protein VAT-1 homolog OS=Rattus norvegicus OX=10116 GN=Vat1 PE=1 SV=1	Vat1
EPN1	5	5	268.92	0.441443	60121	Epsin-1 OS=Rattus norvegicus OX=10116 GN=Epn1 PE=1 SV=1	Epn1
CRK	7	7	393.81	0.442185	33824	Adapter molecule crk OS=Rattus norvegicus OX=10116 GN=Crk PE=1 SV=1	Crk
TMED9	1	1	56.39	0.442522	27011	Transmembrane emp24 domain-containing protein 9 OS=Rattus norvegicus OX=10116 GN=Tmed9 PE=1 SV=1	Tmed9
PP1A	15	4	803.13	0.44323	37488	Serine/threonine-protein phosphatase PP1-alpha catalytic subunit OS=Rattus norvegicus OX=10116 GN=Ppp1ca PE=1 SV=1	Ppp1ca
ATP6	1	1	42.94	0.443302	25059	ATP synthase subunit a OS=Rattus norvegicus OX=10116 GN=Mt-atp6 PE=1 SV=3	Mt-atp6
SCN2A	25	16	948.22	0.443727	227726	Sodium channel protein type 2 subunit alpha OS=Rattus norvegicus OX=10116 GN=Scn2a PE=1 SV=1	Scn2a
BAG5	9	7	458.25	0.444148	50999	BAG family molecular chaperone regulator 5 OS=Rattus norvegicus OX=10116 GN=Bag5 PE=1 SV=1	Bag5
CATD	9	9	484.69	0.44448	44652	Cathepsin D OS=Rattus norvegicus OX=10116 GN=Ctsd PE=1 SV=1	Ctsd
PI3R4	5	5	129.56	0.444734	152350	Phosphoinositide 3-kinase regulatory subunit 4 OS=Rattus norvegicus OX=10116 GN=Pik3r4 PE=3 SV=2	Pik3r4
DPYL2	57	44	5551.54	0.44514	62239	Dihydropyrimidinase-related protein 2 OS=Rattus norvegicus OX=10116 GN=Dpysl2 PE=1 SV=1	Dpysl2
TPPP	9	9	718.93	0.445352	23532	Tubulin polymerization-promoting protein OS=Rattus norvegicus OX=10116 GN=Tppp PE=1 SV=1	Tppp
PHLB1	2	2	62.09	0.446095	93484	Pleckstrin homology-like domain family B member 1 (Fragment) OS=Rattus norvegicus OX=10116 GN=Phldb1 PE=1 SV=2	Phldb1
TKT	26	26	1733.79	0.446285	67601	Transketolase OS=Rattus norvegicus OX=10116 GN=Tkt PE=1 SV=1	Tkt
HSPB1	2	2	54.22	0.446386	22879	Heat shock protein beta-1 OS=Rattus norvegicus OX=10116 GN=Hspb1 PE=1 SV=1	Hspb1
KCNC1	1	1	62.09	0.446767	65815	Potassium voltage-gated channel subfamily C member 1 OS=Rattus norvegicus OX=10116 GN=Kcnc1 PE=1 SV=1	Kcnc1
TM38A	1	1	36.54	0.446789	33254	Trimeric intracellular cation channel type A OS=Rattus norvegicus OX=10116 GN=Tmem38a PE=2 SV=1	Tmem38a
SURF1	1	1	33.79	0.447238	34661	Surfeit locus protein 1 OS=Rattus norvegicus OX=10116 GN=Surf1 PE=2 SV=1	Surf1
TMX2	2	2	88.17	0.447265	33844	Thioredoxin-related transmembrane protein 2 OS=Rattus norvegicus OX=10116 GN=Tmx2 PE=2 SV=1	Tmx2
EMAL2	7	7	225.86	0.447761	70666	Echinoderm microtubule-associated protein-like 2 OS=Rattus norvegicus OX=10116 GN=Eml2 PE=1 SV=1	Eml2
PANK4	7	6	250.31	0.447902	86188	4'-phosphopantetheine phosphatase OS=Rattus norvegicus OX=10116 GN=Pank4 PE=1 SV=1	Pank4
COX7C	1	1	30.14	0.448066	7370	Cytochrome c oxidase subunit 7C, mitochondrial OS=Rattus norvegicus OX=10116 GN=Cox7c PE=1 SV=2	Cox7c
CNTN3	3	2	91.54	0.448117	112718	Contactin-3 OS=Rattus norvegicus OX=10116 GN=Cntn3 PE=1 SV=1	Cntn3
HCDH	2	1	52.42	0.448631	34426	Hydroxyacyl-coenzyme A dehydrogenase, mitochondrial OS=Rattus norvegicus OX=10116 GN=Hadh PE=2 SV=1	Hadh
GOGA4	2	1	66.9	0.449016	260032	Golgin subfamily A member 4 OS=Rattus norvegicus OX=10116 GN=Golga4 PE=1 SV=2	Golga4
KIF5C	7	1	379.05	0.449719	27148	Kinesin heavy chain isoform 5C (Fragment) OS=Rattus norvegicus OX=10116 GN=Kif5c PE=1 SV=2	Kif5c
NRCAM	23	23	1181.33	0.450074	133828	Neuronal cell adhesion molecule OS=Rattus norvegicus OX=10116 GN=Nrcam PE=1 SV=2	Nrcam
SND1	12	12	381.81	0.451208	101888	Staphylococcal nuclease domain-containing protein 1 OS=Rattus norvegicus OX=10116 GN=Snd1 PE=1 SV=1	Snd1
EIF3A	11	11	369.79	0.451893	163097	Eukaryotic translation initiation factor 3 subunit A OS=Rattus norvegicus OX=10116 GN=Eif3a PE=2 SV=2	Eif3a
IVD	9	9	394.19	0.453025	46406	Isovaleryl-CoA dehydrogenase, mitochondrial OS=Rattus norvegicus OX=10116 GN=Ivd PE=1 SV=2	Ivd
AAK1	21	21	1248.34	0.454087	103697	AP2-associated protein kinase 1 OS=Rattus norvegicus OX=10116 GN=Aak1 PE=1 SV=1	Aak1
CORO7	6	6	271.66	0.454557	100719	Coronin-7 OS=Rattus norvegicus OX=10116 GN=Coro7 PE=1 SV=2	Coro7
ATIF1	3	3	91.5	0.455294	12240	ATPase inhibitor, mitochondrial OS=Rattus norvegicus OX=10116 GN=Atp5if1 PE=3 SV=2	Atp5if1
SYTC	9	7	338.43	0.456139	80524	Threonine--tRNA ligase 1, cytoplasmic OS=Rattus norvegicus OX=10116 GN=Tars1 PE=1 SV=1	Tars1
PP2AB	16	1	796.4	0.456193	35552	Serine/threonine-protein phosphatase 2A catalytic subunit beta isoform OS=Rattus norvegicus OX=10116 GN=Ppp2cb PE=2 SV=1	Ppp2cb
PGP	4	4	269.57	0.45667	34579	Glycerol-3-phosphate phosphatase OS=Rattus norvegicus OX=10116 GN=Pgp PE=1 SV=1	Pgp
COQ3	2	2	121.2	0.456986	38684	Ubiquinone biosynthesis O-methyltransferase, mitochondrial OS=Rattus norvegicus OX=10116 GN=Coq3 PE=2 SV=2	Coq3
SODC	3	3	111.57	0.457028	15902	Superoxide dismutase [Cu-Zn] OS=Rattus norvegicus OX=10116 GN=Sod1 PE=1 SV=2	Sod1
AMRP	6	6	254.76	0.457028	42006	Alpha-2-macroglobulin receptor-associated protein OS=Rattus norvegicus OX=10116 GN=Lrpap1 PE=1 SV=2	Lrpap1
PHAF1	2	2	82.5	0.45734	47433	Phagosome assembly factor 1 OS=Rattus norvegicus OX=10116 GN=Phaf1 PE=2 SV=1	Phaf1
PSB3	6	5	398.3	0.458298	22949	Proteasome subunit beta type-3 OS=Rattus norvegicus OX=10116 GN=Psmb3 PE=1 SV=1	Psmb3
YES	7	1	266.11	0.458335	60575	Tyrosine-protein kinase Yes OS=Rattus norvegicus OX=10116 GN=Yes1 PE=1 SV=1	Yes1
OTUB1	11	9	791.26	0.458548	31250	Ubiquitin thioesterase OTUB1 OS=Rattus norvegicus OX=10116 GN=Otub1 PE=1 SV=1	Otub1
GSTA6	5	3	142.3	0.458701	25791	Glutathione S-transferase A6 OS=Rattus norvegicus OX=10116 GN=Gsta6 PE=1 SV=1	Gsta6
MA2C1	3	3	91.84	0.458958	115897	Alpha-mannosidase 2C1 OS=Rattus norvegicus OX=10116 GN=Man2c1 PE=1 SV=1	Man2c1
RLA1	2	2	59.82	0.458999	11491	60S acidic ribosomal protein P1 OS=Rattus norvegicus OX=10116 GN=Rplp1 PE=3 SV=1	Rplp1
SHAN2	4	4	244.14	0.459237	158586	SH3 and multiple ankyrin repeat domains protein 2 OS=Rattus norvegicus OX=10116 GN=Shank2 PE=1 SV=2	Shank2
KALRN	6	1	227.16	0.459376	336375	Kalirin OS=Rattus norvegicus OX=10116 GN=Kalrn PE=1 SV=3	Kalrn
KC1D	4	4	92.59	0.459793	47286	Casein kinase I isoform delta OS=Rattus norvegicus OX=10116 GN=Csnk1d PE=1 SV=2	Csnk1d
PCY1A	1	1	43.49	0.460056	41655	Choline-phosphate cytidylyltransferase A OS=Rattus norvegicus OX=10116 GN=Pcyt1a PE=1 SV=2	Pcyt1a
PDE1C	3	1	181.63	0.460089	86617	Calcium/calmodulin-dependent 3',5'-cyclic nucleotide phosphodiesterase 1C OS=Rattus norvegicus OX=10116 GN=Pde1c PE=1 SV=1	Pde1c
RL4	12	11	545.04	0.460121	47227	60S ribosomal protein L4 OS=Rattus norvegicus OX=10116 GN=Rpl4 PE=1 SV=3	Rpl4
PA1B2	6	6	363.14	0.460296	25565	Platelet-activating factor acetylhydrolase IB subunit alpha2 OS=Rattus norvegicus OX=10116 GN=Pafah1b2 PE=1 SV=1	Pafah1b2
TXTP	7	6	242.68	0.460431	33814	Tricarboxylate transport protein, mitochondrial OS=Rattus norvegicus OX=10116 GN=Slc25a1 PE=1 SV=1	Slc25a1
UBE4A	1	1	31.39	0.460965	122301	Ubiquitin conjugation factor E4 A OS=Rattus norvegicus OX=10116 GN=Ube4a PE=2 SV=1	Ube4a
UBXN4	1	1	74.68	0.461724	56359	UBX domain-containing protein 4 OS=Rattus norvegicus OX=10116 GN=Ubxn4 PE=1 SV=1	Ubxn4
SC6A1	7	7	299.22	0.462088	66957	Sodium- and chloride-dependent GABA transporter 1 OS=Rattus norvegicus OX=10116 GN=Slc6a1 PE=1 SV=1	Slc6a1
RAB21	7	7	417.73	0.462792	24148	Ras-related protein Rab-21 OS=Rattus norvegicus OX=10116 GN=Rab21 PE=2 SV=1	Rab21
IDHP	18	17	937.49	0.463544	50935	Isocitrate dehydrogenase [NADP], mitochondrial OS=Rattus norvegicus OX=10116 GN=Idh2 PE=1 SV=2	Idh2
ARL8B	12	12	728.24	0.464484	21525	ADP-ribosylation factor-like protein 8B OS=Rattus norvegicus OX=10116 GN=Arl8b PE=2 SV=1	Arl8b
MRP	3	3	174.19	0.464668	19835	MARCKS-related protein OS=Rattus norvegicus OX=10116 GN=Marcksl1 PE=2 SV=3	Marcksl1
VPS4A	6	5	220.33	0.465897	48876	Vacuolar protein sorting-associated protein 4A OS=Rattus norvegicus OX=10116 GN=Vps4a PE=1 SV=1	Vps4a
THTPA	4	4	137.18	0.465971	24528	Thiamine-triphosphatase OS=Rattus norvegicus OX=10116 GN=Thtpa PE=2 SV=3	Thtpa
PICK1	1	1	48.19	0.466463	46577	PRKCA-binding protein OS=Rattus norvegicus OX=10116 GN=Pick1 PE=1 SV=1	Pick1
ATP5E	2	2	72.49	0.468157	5763	ATP synthase subunit epsilon, mitochondrial OS=Rattus norvegicus OX=10116 GN=Atp5f1e PE=1 SV=2	Atp5f1e
ADPRH	4	4	129.44	0.468193	39935	[Protein ADP-ribosylarginine] hydrolase OS=Rattus norvegicus OX=10116 GN=Adprh PE=1 SV=2	Adprh
PSA2	4	4	202.58	0.471229	25910	Proteasome subunit alpha type-2 OS=Rattus norvegicus OX=10116 GN=Psma2 PE=1 SV=3	Psma2
AIP	2	2	99.56	0.471953	37575	AH receptor-interacting protein OS=Rattus norvegicus OX=10116 GN=Aip PE=1 SV=1	Aip
GSTT2	5	5	175.78	0.473533	27422	Glutathione S-transferase theta-2 OS=Rattus norvegicus OX=10116 GN=Gstt2 PE=1 SV=3	Gstt2
ARL3	6	5	349.8	0.475096	20444	ADP-ribosylation factor-like protein 3 OS=Rattus norvegicus OX=10116 GN=Arl3 PE=1 SV=2	Arl3
CSTN1	5	5	160.95	0.475393	106194	Calsyntenin-1 OS=Rattus norvegicus OX=10116 GN=Clstn1 PE=1 SV=1	Clstn1
RS9	9	9	269.23	0.476004	22578	40S ribosomal protein S9 OS=Rattus norvegicus OX=10116 GN=Rps9 PE=1 SV=4	Rps9
LSAMP	12	11	599.62	0.476426	37301	Limbic system-associated membrane protein OS=Rattus norvegicus OX=10116 GN=Lsamp PE=1 SV=1	Lsamp
GNAI1	21	8	1243.87	0.476499	40319	Guanine nucleotide-binding protein G(i) subunit alpha-1 OS=Rattus norvegicus OX=10116 GN=Gnai1 PE=1 SV=3	Gnai1
CCD22	2	2	75.94	0.476526	70811	Coiled-coil domain-containing protein 22 OS=Rattus norvegicus OX=10116 GN=Ccdc22 PE=1 SV=2	Ccdc22
LRC8A	4	3	161.29	0.47658	94102	Volume-regulated anion channel subunit LRRC8A OS=Rattus norvegicus OX=10116 GN=Lrrc8a PE=1 SV=1	Lrrc8a
PRPS1	13	6	732.58	0.476856	34812	Ribose-phosphate pyrophosphokinase 1 OS=Rattus norvegicus OX=10116 GN=Prps1 PE=1 SV=2	Prps1
SH3G1	11	7	451.21	0.477062	41466	Endophilin-A2 OS=Rattus norvegicus OX=10116 GN=Sh3gl1 PE=1 SV=1	Sh3gl1
RASK	9	1	495.29	0.477249	21642	GTPase KRas OS=Rattus norvegicus OX=10116 GN=Kras PE=1 SV=3	Kras
HS105	26	24	1776.34	0.477298	96357	Heat shock protein 105 kDa OS=Rattus norvegicus OX=10116 GN=Hsph1 PE=1 SV=1	Hsph1
CELF1	2	1	70.46	0.477397	52172	CUGBP Elav-like family member 1 OS=Rattus norvegicus OX=10116 GN=Celf1 PE=2 SV=1	Celf1
RASM	3	3	68.32	0.477805	23872	Ras-related protein M-Ras OS=Rattus norvegicus OX=10116 GN=Mras PE=1 SV=2	Mras
TEBP	8	8	412.94	0.477893	18709	Prostaglandin E synthase 3 OS=Rattus norvegicus OX=10116 GN=Ptges3 PE=1 SV=2	Ptges3
ST1D1	1	1	48.05	0.478715	34981	Sulfotransferase 1 family member D1 OS=Rattus norvegicus OX=10116 GN=Sult1d1 PE=2 SV=1	Sult1d1
GIT1	18	17	566.09	0.478781	85178	ARF GTPase-activating protein GIT1 OS=Rattus norvegicus OX=10116 GN=Git1 PE=1 SV=1	Git1
ACSL3	11	9	415.47	0.480143	80406	Long-chain-fatty-acid--CoA ligase 3 OS=Rattus norvegicus OX=10116 GN=Acsl3 PE=1 SV=1	Acsl3
ACADL	7	7	329.47	0.480319	47842	Long-chain specific acyl-CoA dehydrogenase, mitochondrial OS=Rattus norvegicus OX=10116 GN=Acadl PE=1 SV=1	Acadl
GRAP1	18	17	819.38	0.480692	96015	GRIP1-associated protein 1 OS=Rattus norvegicus OX=10116 GN=Gripap1 PE=1 SV=1	Gripap1
SET	5	4	263.21	0.481488	33386	Protein SET OS=Rattus norvegicus OX=10116 GN=Set PE=2 SV=2	Set
UCHL1	21	21	1506.33	0.482139	24822	Ubiquitin carboxyl-terminal hydrolase isozyme L1 OS=Rattus norvegicus OX=10116 GN=Uchl1 PE=1 SV=2	Uchl1
PNPH	18	18	838.19	0.482386	32281	Purine nucleoside phosphorylase OS=Rattus norvegicus OX=10116 GN=Pnp PE=1 SV=1	Pnp
CSKP	19	16	817.83	0.48269	103193	Peripheral plasma membrane protein CASK OS=Rattus norvegicus OX=10116 GN=Cask PE=1 SV=1	Cask
COTL1	11	10	427.41	0.482738	15922	Coactosin-like protein OS=Rattus norvegicus OX=10116 GN=Cotl1 PE=1 SV=1	Cotl1
ACTZ	13	13	745.81	0.482786	42587	Alpha-centractin OS=Rattus norvegicus OX=10116 GN=Actr1a PE=1 SV=1	Actr1a
ABHD6	2	2	80	0.482877	38287	Monoacylglycerol lipase ABHD6 OS=Rattus norvegicus OX=10116 GN=Abhd6 PE=1 SV=1	Abhd6
NEUG	3	2	100.18	0.484024	7492	Neurogranin OS=Rattus norvegicus OX=10116 GN=Nrgn PE=1 SV=1	Nrgn
HYEP	1	1	38.5	0.484329	52548	Epoxide hydrolase 1 OS=Rattus norvegicus OX=10116 GN=Ephx1 PE=1 SV=1	Ephx1
OCRL	6	6	180.75	0.485041	104340	Inositol polyphosphate 5-phosphatase OCRL OS=Rattus norvegicus OX=10116 GN=Ocrl PE=1 SV=1	Ocrl
CDK5	8	7	322.12	0.485092	33233	Cyclin-dependent-like kinase 5 OS=Rattus norvegicus OX=10116 GN=Cdk5 PE=1 SV=1	Cdk5
ACY2	7	7	282.84	0.485348	35291	Aspartoacylase OS=Rattus norvegicus OX=10116 GN=Aspa PE=1 SV=2	Aspa
AMPL	17	17	960.08	0.485567	56115	Cytosol aminopeptidase OS=Rattus norvegicus OX=10116 GN=Lap3 PE=1 SV=1	Lap3
COX5B	4	4	160.45	0.486832	13906	Cytochrome c oxidase subunit 5B, mitochondrial OS=Rattus norvegicus OX=10116 GN=Cox5b PE=1 SV=2	Cox5b
CAC1A	2	2	38.47	0.487014	251367	Voltage-dependent P/Q-type calcium channel subunit alpha-1A OS=Rattus norvegicus OX=10116 GN=Cacna1a PE=1 SV=1	Cacna1a
NMDZ1	6	6	191.02	0.487212	105442	Glutamate receptor ionotropic, NMDA 1 OS=Rattus norvegicus OX=10116 GN=Grin1 PE=1 SV=1	Grin1
RSMB	3	3	123.89	0.487985	23640	Small nuclear ribonucleoprotein-associated protein B OS=Rattus norvegicus OX=10116 GN=Snrpb PE=2 SV=2	Snrpb
P5CR2	3	3	128.25	0.48811	33652	Pyrroline-5-carboxylate reductase 2 OS=Rattus norvegicus OX=10116 GN=Pycr2 PE=2 SV=1	Pycr2
GRIA3	7	3	359.53	0.489428	100309	Glutamate receptor 3 OS=Rattus norvegicus OX=10116 GN=Gria3 PE=1 SV=1	Gria3
PLPP3	5	5	184.91	0.489985	35295	Phospholipid phosphatase 3 OS=Rattus norvegicus OX=10116 GN=Plpp3 PE=1 SV=1	Plpp3
KCC2B	30	15	2051.69	0.490226	60364	Calcium/calmodulin-dependent protein kinase type II subunit beta OS=Rattus norvegicus OX=10116 GN=Camk2b PE=1 SV=1	Camk2b
IGS21	3	3	74.24	0.491182	52012	Immunoglobulin superfamily member 21 OS=Rattus norvegicus OX=10116 GN=Igsf21 PE=2 SV=3	Igsf21
KCNA2	7	1	314.51	0.49175	56664	Potassium voltage-gated channel subfamily A member 2 OS=Rattus norvegicus OX=10116 GN=Kcna2 PE=1 SV=1	Kcna2
PDIA3	25	25	1436.05	0.492239	56588	Protein disulfide-isomerase A3 OS=Rattus norvegicus OX=10116 GN=Pdia3 PE=1 SV=2	Pdia3
SCAM4	1	1	43.43	0.492307	25495	Secretory carrier-associated membrane protein 4 OS=Rattus norvegicus OX=10116 GN=Scamp4 PE=2 SV=1	Scamp4
MIF	5	5	317.04	0.492334	12469	Macrophage migration inhibitory factor OS=Rattus norvegicus OX=10116 GN=Mif PE=1 SV=4	Mif
CX7A2	4	4	326.92	0.494664	9347	Cytochrome c oxidase subunit 7A2, mitochondrial OS=Rattus norvegicus OX=10116 GN=Cox7a2 PE=1 SV=1	Cox7a2
AT2C2	2	2	48.96	0.494678	102954	Calcium-transporting ATPase type 2C member 2 OS=Rattus norvegicus OX=10116 GN=Atp2c2 PE=2 SV=1	Atp2c2
CADM4	9	9	573.33	0.494999	42755	Cell adhesion molecule 4 OS=Rattus norvegicus OX=10116 GN=Cadm4 PE=1 SV=1	Cadm4
CLVS2	4	2	161.6	0.495058	37892	Clavesin-2 OS=Rattus norvegicus OX=10116 GN=Clvs2 PE=1 SV=1	Clvs2
DLGP2	4	4	170.9	0.497134	118903	Disks large-associated protein 2 OS=Rattus norvegicus OX=10116 GN=Dlgap2 PE=1 SV=3	Dlgap2
CAZA2	17	13	1062.39	0.49943	32947	F-actin-capping protein subunit alpha-2 OS=Rattus norvegicus OX=10116 GN=Capza2 PE=1 SV=1	Capza2
DPYL1	40	28	2991.36	0.499945	62157	Dihydropyrimidinase-related protein 1 OS=Rattus norvegicus OX=10116 GN=Crmp1 PE=1 SV=1	Crmp1
SYN3	9	7	371.22	0.500932	63309	Synapsin-3 OS=Rattus norvegicus OX=10116 GN=Syn3 PE=1 SV=1	Syn3
LMNA	12	11	534.71	0.500934	74279	Prelamin-A/C OS=Rattus norvegicus OX=10116 GN=Lmna PE=1 SV=1	Lmna
VPS25	1	1	34.12	0.503086	20749	Vacuolar protein-sorting-associated protein 25 OS=Rattus norvegicus OX=10116 GN=Vps25 PE=1 SV=1	Vps25
ASAP1	5	5	180	0.503268	127009	Arf-GAP with SH3 domain, ANK repeat and PH domain-containing protein 1 OS=Rattus norvegicus OX=10116 GN=Asap1 PE=1 SV=2	Asap1
AT2B3	34	11	1958.21	0.503459	138471	Plasma membrane calcium-transporting ATPase 3 OS=Rattus norvegicus OX=10116 GN=Atp2b3 PE=1 SV=2	Atp2b3
RAB7A	14	13	815.44	0.504157	23489	Ras-related protein Rab-7a OS=Rattus norvegicus OX=10116 GN=Rab7a PE=1 SV=2	Rab7a
S6A11	12	10	696.12	0.504186	69900	Sodium- and chloride-dependent GABA transporter 3 OS=Rattus norvegicus OX=10116 GN=Slc6a11 PE=1 SV=1	Slc6a11
SCN3B	3	3	87.78	0.504365	24783	Sodium channel subunit beta-3 OS=Rattus norvegicus OX=10116 GN=Scn3b PE=1 SV=1	Scn3b
ACTN4	37	15	2252.81	0.505393	104849	Alpha-actinin-4 OS=Rattus norvegicus OX=10116 GN=Actn4 PE=1 SV=2	Actn4
S6A17	13	13	598.75	0.506114	81002	Sodium-dependent neutral amino acid transporter SLC6A17 OS=Rattus norvegicus OX=10116 GN=Slc6a17 PE=1 SV=1	Slc6a17
CNR1	2	2	60.63	0.50631	52810	Cannabinoid receptor 1 OS=Rattus norvegicus OX=10116 GN=Cnr1 PE=1 SV=1	Cnr1
S1PR1	3	3	108.43	0.506611	42718	Sphingosine 1-phosphate receptor 1 OS=Rattus norvegicus OX=10116 GN=S1pr1 PE=1 SV=1	S1pr1
NSF1C	15	14	941.92	0.506735	40655	NSFL1 cofactor p47 OS=Rattus norvegicus OX=10116 GN=Nsfl1c PE=1 SV=1	Nsfl1c
C2D1B	1	1	34.67	0.506917	93476	Coiled-coil and C2 domain-containing protein 1B OS=Rattus norvegicus OX=10116 GN=Cc2d1b PE=1 SV=2	Cc2d1b
MTOR	14	13	414.43	0.506965	288610	Serine/threonine-protein kinase mTOR OS=Rattus norvegicus OX=10116 GN=Mtor PE=1 SV=1	Mtor
FRS1L	2	2	71.78	0.507522	32436	DOMON domain-containing protein FRRS1L OS=Rattus norvegicus OX=10116 GN=Frrs1l PE=1 SV=1	Frrs1l
EXOC5	6	6	204.66	0.508195	81685	Exocyst complex component 5 OS=Rattus norvegicus OX=10116 GN=Exoc5 PE=1 SV=1	Exoc5
DHB4	9	9	426.28	0.509547	79378	Peroxisomal multifunctional enzyme type 2 OS=Rattus norvegicus OX=10116 GN=Hsd17b4 PE=1 SV=3	Hsd17b4
ITSN1	16	14	554.5	0.510305	194076	Intersectin-1 OS=Rattus norvegicus OX=10116 GN=Itsn1 PE=1 SV=2	Itsn1
DLG2	22	15	1339.15	0.510437	94875	Disks large homolog 2 OS=Rattus norvegicus OX=10116 GN=Dlg2 PE=1 SV=1	Dlg2
TBA8	33	4	2645.97	0.512457	50006	Tubulin alpha-8 chain OS=Rattus norvegicus OX=10116 GN=Tuba8 PE=2 SV=1	Tuba8
CSTN3	1	1	45.16	0.515098	105879	Calsyntenin-3 OS=Rattus norvegicus OX=10116 GN=Clstn3 PE=2 SV=1	Clstn3
ARF2	17	1	1137.49	0.515333	20733	ADP-ribosylation factor 2 OS=Rattus norvegicus OX=10116 GN=Arf2 PE=2 SV=1	Arf2
ACSL1	11	9	446.56	0.51575	78128	Long-chain-fatty-acid--CoA ligase 1 OS=Rattus norvegicus OX=10116 GN=Acsl1 PE=1 SV=1	Acsl1
SC11C	2	2	51.56	0.516717	21632	Signal peptidase complex catalytic subunit SEC11C OS=Rattus norvegicus OX=10116 GN=Sec11c PE=2 SV=3	Sec11c
PGRC1	11	10	564.88	0.517171	21585	Membrane-associated progesterone receptor component 1 OS=Rattus norvegicus OX=10116 GN=Pgrmc1 PE=1 SV=3	Pgrmc1
GRM2	7	5	215.07	0.517316	95712	Metabotropic glutamate receptor 2 OS=Rattus norvegicus OX=10116 GN=Grm2 PE=1 SV=1	Grm2
RS3A	8	8	358.59	0.517676	29926	40S ribosomal protein S3a OS=Rattus norvegicus OX=10116 GN=Rps3a PE=1 SV=2	Rps3a
ATRN	1	1	57.98	0.518365	158568	Attractin OS=Rattus norvegicus OX=10116 GN=Atrn PE=2 SV=1	Atrn
NEB2	14	12	738.58	0.519059	89592	Neurabin-2 OS=Rattus norvegicus OX=10116 GN=Ppp1r9b PE=1 SV=1	Ppp1r9b
ASAH1	4	4	153.16	0.519082	44415	Acid ceramidase OS=Rattus norvegicus OX=10116 GN=Asah1 PE=1 SV=1	Asah1
NMRL1	7	6	166.4	0.520495	16891	NmrA-like family domain-containing protein 1 (Fragments) OS=Rattus norvegicus OX=10116 GN=Nmral1 PE=1 SV=1	Nmral1
DCE2	20	18	1183.97	0.521014	65360	Glutamate decarboxylase 2 OS=Rattus norvegicus OX=10116 GN=Gad2 PE=1 SV=1	Gad2
IL1AP	2	2	49.38	0.521762	65556	Interleukin-1 receptor accessory protein OS=Rattus norvegicus OX=10116 GN=Il1rap PE=2 SV=1	Il1rap
PSD10	1	1	58.21	0.522585	24970	26S proteasome non-ATPase regulatory subunit 10 OS=Rattus norvegicus OX=10116 GN=Psmd10 PE=2 SV=1	Psmd10
KIF5A	12	5	535.34	0.522947	116843	Kinesin heavy chain isoform 5A OS=Rattus norvegicus OX=10116 GN=Kif5a PE=1 SV=1	Kif5a
DLGP1	2	2	58.34	0.523452	110109	Disks large-associated protein 1 OS=Rattus norvegicus OX=10116 GN=Dlgap1 PE=1 SV=1	Dlgap1
OSGEP	3	3	106.16	0.523803	36333	Probable tRNA N6-adenosine threonylcarbamoyltransferase OS=Rattus norvegicus OX=10116 GN=Osgep PE=2 SV=2	Osgep
SNX20	2	2	46.43	0.523847	35701	Sorting nexin-20 OS=Rattus norvegicus OX=10116 GN=Snx20 PE=1 SV=1	Snx20
GBRB1	9	2	399.56	0.523969	54038	Gamma-aminobutyric acid receptor subunit beta-1 OS=Rattus norvegicus OX=10116 GN=Gabrb1 PE=1 SV=1	Gabrb1
GNAQ	16	10	843.13	0.524312	42117	Guanine nucleotide-binding protein G(q) subunit alpha OS=Rattus norvegicus OX=10116 GN=Gnaq PE=2 SV=2	Gnaq
EIF3H	3	3	207.16	0.524745	39880	Eukaryotic translation initiation factor 3 subunit H OS=Rattus norvegicus OX=10116 GN=Eif3h PE=1 SV=1	Eif3h
CALB2	17	13	938.35	0.524822	31384	Calretinin OS=Rattus norvegicus OX=10116 GN=Calb2 PE=1 SV=1	Calb2
KAD1	6	5	360.39	0.524941	21570	Adenylate kinase isoenzyme 1 OS=Rattus norvegicus OX=10116 GN=Ak1 PE=1 SV=3	Ak1
SGTB	4	4	162.85	0.525072	33466	Small glutamine-rich tetratricopeptide repeat-containing protein beta OS=Rattus norvegicus OX=10116 GN=Sgtb PE=1 SV=1	Sgtb
SYT17	2	2	61.38	0.525784	53793	Synaptotagmin-17 OS=Rattus norvegicus OX=10116 GN=Syt17 PE=1 SV=1	Syt17
VPS45	7	6	281.95	0.526253	64853	Vacuolar protein sorting-associated protein 45 OS=Rattus norvegicus OX=10116 GN=Vps45 PE=1 SV=1	Vps45
GRM3	12	10	530.11	0.527422	98896	Metabotropic glutamate receptor 3 OS=Rattus norvegicus OX=10116 GN=Grm3 PE=1 SV=1	Grm3
LCAP	2	1	50.59	0.527543	117127	Leucyl-cystinyl aminopeptidase OS=Rattus norvegicus OX=10116 GN=Lnpep PE=1 SV=1	Lnpep
NH2L1	2	2	73.32	0.528093	14165	NHP2-like protein 1 OS=Rattus norvegicus OX=10116 GN=Snu13 PE=2 SV=4	Snu13
CALD1	3	3	136.03	0.528122	60548	Non-muscle caldesmon OS=Rattus norvegicus OX=10116 GN=Cald1 PE=1 SV=1	Cald1
GBRA2	4	1	201.52	0.528382	51149	Gamma-aminobutyric acid receptor subunit alpha-2 OS=Rattus norvegicus OX=10116 GN=Gabra2 PE=1 SV=1	Gabra2
GLO2	6	6	417.26	0.529167	34088	Hydroxyacylglutathione hydrolase, mitochondrial OS=Rattus norvegicus OX=10116 GN=Hagh PE=1 SV=2	Hagh
CCD47	3	3	53.75	0.529343	55697	PAT complex subunit CCDC47 OS=Rattus norvegicus OX=10116 GN=Ccdc47 PE=2 SV=1	Ccdc47
NPL4	4	4	170.65	0.530167	68013	Nuclear protein localization protein 4 homolog OS=Rattus norvegicus OX=10116 GN=Nploc4 PE=1 SV=3	Nploc4
LETM1	24	24	1176.24	0.53042	83008	Mitochondrial proton/calcium exchanger protein OS=Rattus norvegicus OX=10116 GN=Letm1 PE=1 SV=1	Letm1
TKFC	2	2	76.06	0.53062	59406	Triokinase/FMN cyclase OS=Rattus norvegicus OX=10116 GN=Tkfc PE=1 SV=1	Tkfc
PLRKT	2	2	88.5	0.531178	17301	Plasminogen receptor (KT) OS=Rattus norvegicus OX=10116 GN=Plgrkt PE=1 SV=1	Plgrkt
TIM13	4	4	218.05	0.531825	10451	Mitochondrial import inner membrane translocase subunit Tim13 OS=Rattus norvegicus OX=10116 GN=Timm13 PE=3 SV=1	Timm13
RS27	3	3	186.96	0.534452	9455	40S ribosomal protein S27 OS=Rattus norvegicus OX=10116 GN=Rps27 PE=1 SV=3	Rps27
WDR26	1	1	43.59	0.535566	58453	WD repeat-containing protein 26 OS=Rattus norvegicus OX=10116 GN=Wdr26 PE=3 SV=2	Wdr26
HDGF	3	2	105.65	0.53633	26472	Hepatoma-derived growth factor OS=Rattus norvegicus OX=10116 GN=Hdgf PE=1 SV=2	Hdgf
TPIS	26	26	2125.23	0.536554	26832	Triosephosphate isomerase OS=Rattus norvegicus OX=10116 GN=Tpi1 PE=1 SV=2	Tpi1
DLGP4	3	2	104.43	0.536872	107968	Disks large-associated protein 4 OS=Rattus norvegicus OX=10116 GN=Dlgap4 PE=1 SV=1	Dlgap4
KCRU	22	15	1151.95	0.537081	46999	Creatine kinase U-type, mitochondrial OS=Rattus norvegicus OX=10116 GN=Ckmt1 PE=1 SV=1	Ckmt1
SRC	7	1	249.17	0.53715	59935	Proto-oncogene tyrosine-protein kinase Src OS=Rattus norvegicus OX=10116 GN=Src PE=1 SV=4	Src
CART	1	1	51.38	0.53729	14131	Cocaine- and amphetamine-regulated transcript protein OS=Rattus norvegicus OX=10116 GN=Cartpt PE=1 SV=1	Cartpt
UBL4A	3	3	116.82	0.537478	17780	Ubiquitin-like protein 4A OS=Rattus norvegicus OX=10116 GN=Ubl4a PE=2 SV=1	Ubl4a
FUBP2	11	10	442.95	0.538567	74180	Far upstream element-binding protein 2 OS=Rattus norvegicus OX=10116 GN=Khsrp PE=1 SV=1	Khsrp
NDKB	13	5	810.98	0.539383	17272	Nucleoside diphosphate kinase B OS=Rattus norvegicus OX=10116 GN=Nme2 PE=1 SV=1	Nme2
LYRIC	4	2	124.79	0.539866	63931	Protein LYRIC OS=Rattus norvegicus OX=10116 GN=Mtdh PE=1 SV=2	Mtdh
TWF1	8	8	360.23	0.540023	40065	Twinfilin-1 OS=Rattus norvegicus OX=10116 GN=Twf1 PE=1 SV=1	Twf1
TIM22	1	1	93.94	0.541229	19905	Mitochondrial import inner membrane translocase subunit Tim22 OS=Rattus norvegicus OX=10116 GN=Timm22 PE=2 SV=2	Timm22
RGS8	2	2	111.36	0.542984	20936	Regulator of G-protein signaling 8 OS=Rattus norvegicus OX=10116 GN=Rgs8 PE=1 SV=2	Rgs8
B3AT	2	2	60.16	0.54329	103107	Band 3 anion transport protein OS=Rattus norvegicus OX=10116 GN=Slc4a1 PE=1 SV=3	Slc4a1
HNRPQ	10	8	339.6	0.54408	59674	Heterogeneous nuclear ribonucleoprotein Q OS=Rattus norvegicus OX=10116 GN=Syncrip PE=2 SV=1	Syncrip
OPA1	39	37	2152.16	0.544277	111238	Dynamin-like 120 kDa protein, mitochondrial OS=Rattus norvegicus OX=10116 GN=Opa1 PE=1 SV=1	Opa1
MATR3	21	20	1042.26	0.544485	94389	Matrin-3 OS=Rattus norvegicus OX=10116 GN=Matr3 PE=1 SV=2	Matr3
GCSH	2	2	142.51	0.545145	18473	Glycine cleavage system H protein, mitochondrial OS=Rattus norvegicus OX=10116 GN=Gcsh PE=2 SV=1	Gcsh
OX2G	6	5	274.71	0.545334	31068	OX-2 membrane glycoprotein OS=Rattus norvegicus OX=10116 GN=Cd200 PE=2 SV=1	Cd200
MOES	6	2	261.64	0.545488	67697	Moesin OS=Rattus norvegicus OX=10116 GN=Msn PE=1 SV=3	Msn
NECP1	6	6	354.43	0.545809	29774	Adaptin ear-binding coat-associated protein 1 OS=Rattus norvegicus OX=10116 GN=Necap1 PE=1 SV=1	Necap1
CADM1	7	6	267.82	0.546359	51821	Cell adhesion molecule 1 OS=Rattus norvegicus OX=10116 GN=Cadm1 PE=1 SV=1	Cadm1
INP4A	9	7	442.82	0.546423	105522	Inositol polyphosphate-4-phosphatase type I A OS=Rattus norvegicus OX=10116 GN=Inpp4a PE=1 SV=1	Inpp4a
AOFA	14	11	710.66	0.547525	59470	Amine oxidase [flavin-containing] A OS=Rattus norvegicus OX=10116 GN=Maoa PE=1 SV=1	Maoa
PDE2A	31	31	1892.84	0.548083	104597	cGMP-dependent 3',5'-cyclic phosphodiesterase OS=Rattus norvegicus OX=10116 GN=Pde2a PE=1 SV=2	Pde2a
HBB1	28	6	2149.78	0.548674	15969	Hemoglobin subunit beta-1 OS=Rattus norvegicus OX=10116 GN=Hbb PE=1 SV=3	Hbb
DCTN4	11	11	463.4	0.55007	53055	Dynactin subunit 4 OS=Rattus norvegicus OX=10116 GN=Dctn4 PE=1 SV=1	Dctn4
GSTK1	6	5	193.71	0.550127	25476	Glutathione S-transferase kappa 1 OS=Rattus norvegicus OX=10116 GN=Gstk1 PE=1 SV=3	Gstk1
NPM	6	6	362.45	0.550509	32540	Nucleophosmin OS=Rattus norvegicus OX=10116 GN=Npm1 PE=1 SV=1	Npm1
LYPA2	5	5	163.89	0.551585	24791	Acyl-protein thioesterase 2 OS=Rattus norvegicus OX=10116 GN=Lypla2 PE=1 SV=1	Lypla2
TMCO1	2	2	65.3	0.551726	21161	Calcium load-activated calcium channel OS=Rattus norvegicus OX=10116 GN=Tmco1 PE=2 SV=1	Tmco1
TOM22	3	3	202.39	0.552581	15481	Mitochondrial import receptor subunit TOM22 homolog OS=Rattus norvegicus OX=10116 GN=Tomm22 PE=1 SV=1	Tomm22
S22AN	4	4	127.33	0.553014	74159	Solute carrier family 22 member 23 OS=Rattus norvegicus OX=10116 GN=Slc22a23 PE=2 SV=2	Slc22a23
SRBP2	2	1	37.9	0.553141	122898	Sterol regulatory element-binding protein 2 OS=Rattus norvegicus OX=10116 GN=Srebf2 PE=2 SV=1	Srebf2
DC1L2	10	9	547.84	0.553582	54711	Cytoplasmic dynein 1 light intermediate chain 2 OS=Rattus norvegicus OX=10116 GN=Dync1li2 PE=1 SV=1	Dync1li2
RS15A	4	4	173.56	0.554416	14830	40S ribosomal protein S15a OS=Rattus norvegicus OX=10116 GN=Rps15a PE=1 SV=2	Rps15a
CMGA	1	1	87.67	0.555472	51993	Chromogranin-A OS=Rattus norvegicus OX=10116 GN=Chga PE=1 SV=1	Chga
GRM7	2	2	97.1	0.556078	102166	Metabotropic glutamate receptor 7 OS=Rattus norvegicus OX=10116 GN=Grm7 PE=1 SV=1	Grm7
NEC2	2	2	93.17	0.556158	70709	Neuroendocrine convertase 2 OS=Rattus norvegicus OX=10116 GN=Pcsk2 PE=1 SV=1	Pcsk2
OXR1	17	17	1026.43	0.55664	92753	Oxidation resistance protein 1 OS=Rattus norvegicus OX=10116 GN=Oxr1 PE=1 SV=3	Oxr1
PK3C3	2	2	85.81	0.55666	101470	Phosphatidylinositol 3-kinase catalytic subunit type 3 OS=Rattus norvegicus OX=10116 GN=Pik3c3 PE=1 SV=1	Pik3c3
ARL2	3	2	134.92	0.557243	20823	ADP-ribosylation factor-like protein 2 OS=Rattus norvegicus OX=10116 GN=Arl2 PE=1 SV=1	Arl2
PDP1	7	7	267.31	0.557317	61169	[Pyruvate dehydrogenase [acetyl-transferring]]-phosphatase 1, mitochondrial OS=Rattus norvegicus OX=10116 GN=Pdp1 PE=1 SV=1	Pdp1
VTI1A	2	2	50.89	0.558599	26027	Vesicle transport through interaction with t-SNAREs homolog 1A OS=Rattus norvegicus OX=10116 GN=Vti1a PE=1 SV=1	Vti1a
GLCTK	1	1	33.09	0.558664	55153	Glycerate kinase OS=Rattus norvegicus OX=10116 GN=Glyctk PE=1 SV=1	Glyctk
DHE3	37	36	2316.88	0.558931	61377	Glutamate dehydrogenase 1, mitochondrial OS=Rattus norvegicus OX=10116 GN=Glud1 PE=1 SV=2	Glud1
RHOA	10	8	720.67	0.559453	21768	Transforming protein RhoA OS=Rattus norvegicus OX=10116 GN=Rhoa PE=1 SV=1	Rhoa
RS23	2	2	125.94	0.559798	15798	40S ribosomal protein S23 OS=Rattus norvegicus OX=10116 GN=Rps23 PE=1 SV=3	Rps23
ECHD1	3	3	127	0.560071	32610	Ethylmalonyl-CoA decarboxylase OS=Rattus norvegicus OX=10116 GN=Echdc1 PE=1 SV=1	Echdc1
RS25	4	4	227.41	0.561748	13734	40S ribosomal protein S25 OS=Rattus norvegicus OX=10116 GN=Rps25 PE=2 SV=1	Rps25
CDC37	6	6	341.46	0.562109	44482	Hsp90 co-chaperone Cdc37 OS=Rattus norvegicus OX=10116 GN=Cdc37 PE=1 SV=2	Cdc37
LIPA4	3	2	114.42	0.562168	117931	Liprin-alpha-4 (Fragment) OS=Rattus norvegicus OX=10116 GN=Ppfia4 PE=1 SV=1	Ppfia4
HNRPF	4	3	195.89	0.562219	45701	Heterogeneous nuclear ribonucleoprotein F OS=Rattus norvegicus OX=10116 GN=Hnrnpf PE=1 SV=3	Hnrnpf
BIEA	6	5	235.92	0.562293	33545	Biliverdin reductase A OS=Rattus norvegicus OX=10116 GN=Blvra PE=1 SV=1	Blvra
TCPA	26	24	1377.47	0.562432	60322	T-complex protein 1 subunit alpha OS=Rattus norvegicus OX=10116 GN=Tcp1 PE=1 SV=1	Tcp1
CDIPT	2	2	102.73	0.562916	23597	CDP-diacylglycerol--inositol 3-phosphatidyltransferase OS=Rattus norvegicus OX=10116 GN=Cdipt PE=1 SV=1	Cdipt
TRAP1	17	16	901.08	0.56389	80411	Heat shock protein 75 kDa, mitochondrial OS=Rattus norvegicus OX=10116 GN=Trap1 PE=1 SV=1	Trap1
H2AY	12	12	502.09	0.564224	39479	Core histone macro-H2A.1 OS=Rattus norvegicus OX=10116 GN=Macroh2a1 PE=1 SV=4	Macroh2a1
CAN2	11	10	473.73	0.564554	79869	Calpain-2 catalytic subunit OS=Rattus norvegicus OX=10116 GN=Capn2 PE=1 SV=3	Capn2
1433G	21	9	1196.43	0.565505	28285	14-3-3 protein gamma OS=Rattus norvegicus OX=10116 GN=Ywhag PE=1 SV=2	Ywhag
NFS1	5	5	186.96	0.565625	49981	Cysteine desulfurase, mitochondrial OS=Rattus norvegicus OX=10116 GN=Nfs1 PE=2 SV=1	Nfs1
RS13	5	5	212.94	0.566172	17212	40S ribosomal protein S13 OS=Rattus norvegicus OX=10116 GN=Rps13 PE=1 SV=2	Rps13
YIPF5	1	1	32.85	0.568562	27885	Protein YIPF5 OS=Rattus norvegicus OX=10116 GN=Yipf5 PE=2 SV=1	Yipf5
LMNB1	9	8	421.33	0.568606	66566	Lamin-B1 OS=Rattus norvegicus OX=10116 GN=Lmnb1 PE=1 SV=3	Lmnb1
BASI	9	9	466.38	0.568646	42409	Basigin OS=Rattus norvegicus OX=10116 GN=Bsg PE=1 SV=2	Bsg
MMSA	20	17	852.21	0.568719	57771	Methylmalonate-semialdehyde dehydrogenase [acylating], mitochondrial OS=Rattus norvegicus OX=10116 GN=Aldh6a1 PE=1 SV=1	Aldh6a1
IF5	6	6	206.06	0.56912	48924	Eukaryotic translation initiation factor 5 OS=Rattus norvegicus OX=10116 GN=Eif5 PE=1 SV=1	Eif5
ACTG	50	6	4098.61	0.572866	41766	Actin, cytoplasmic 2 OS=Rattus norvegicus OX=10116 GN=Actg1 PE=1 SV=1	Actg1
ARLY	3	3	141.54	0.572908	51517	Argininosuccinate lyase OS=Rattus norvegicus OX=10116 GN=Asl PE=2 SV=1	Asl
PCS1N	7	6	429.72	0.573326	27398	ProSAAS OS=Rattus norvegicus OX=10116 GN=Pcsk1n PE=1 SV=1	Pcsk1n
CTL2	5	4	163.2	0.573384	79844	Choline transporter-like protein 2 OS=Rattus norvegicus OX=10116 GN=Slc44a2 PE=2 SV=1	Slc44a2
CAC1B	7	6	174.04	0.573874	262089	Voltage-dependent N-type calcium channel subunit alpha-1B OS=Rattus norvegicus OX=10116 GN=Cacna1b PE=1 SV=1	Cacna1b
RUSF1	4	3	137.05	0.573989	50747	RUS family member 1 OS=Rattus norvegicus OX=10116 GN=Rusf1 PE=2 SV=1	Rusf1
RN141	1	1	43.32	0.575759	25454	RING finger protein 141 OS=Rattus norvegicus OX=10116 GN=Rnf141 PE=2 SV=1	Rnf141
NRN1	3	3	93.59	0.576126	15279	Neuritin OS=Rattus norvegicus OX=10116 GN=Nrn1 PE=1 SV=1	Nrn1
PSPC1	6	4	255.23	0.576232	58722	Paraspeckle component 1 OS=Rattus norvegicus OX=10116 GN=Pspc1 PE=1 SV=1	Pspc1
VIME	14	8	709.7	0.577235	53700	Vimentin OS=Rattus norvegicus OX=10116 GN=Vim PE=1 SV=2	Vim
PPM1F	6	6	209.66	0.577262	49135	Protein phosphatase 1F OS=Rattus norvegicus OX=10116 GN=Ppm1f PE=2 SV=1	Ppm1f
AKT3	4	4	129.91	0.57733	55761	RAC-gamma serine/threonine-protein kinase OS=Rattus norvegicus OX=10116 GN=Akt3 PE=2 SV=2	Akt3
CR032	1	1	31.6	0.577383	8163	UPF0729 protein C18orf32 homolog OS=Rattus norvegicus OX=10116 PE=3 SV=1	#VALUE!
AP4A	3	3	88.62	0.577425	16919	Bis(5'-nucleosyl)-tetraphosphatase [asymmetrical] OS=Rattus norvegicus OX=10116 GN=Nudt2 PE=2 SV=3	Nudt2
MGLL	6	6	304.64	0.57767	33478	Monoglyceride lipase OS=Rattus norvegicus OX=10116 GN=Mgll PE=1 SV=1	Mgll
TRIO	13	8	504.83	0.578912	347642	Triple functional domain protein OS=Rattus norvegicus OX=10116 GN=Trio PE=1 SV=4	Trio
UBE2F	1	1	60.07	0.579373	21067	NEDD8-conjugating enzyme UBE2F OS=Rattus norvegicus OX=10116 GN=Ube2f PE=2 SV=2	Ube2f
CYGB	3	3	137.61	0.58003	21483	Cytoglobin OS=Rattus norvegicus OX=10116 GN=Cygb PE=1 SV=1	Cygb
SNX1	11	11	495.31	0.58109	59008	Sorting nexin-1 OS=Rattus norvegicus OX=10116 GN=Snx1 PE=1 SV=1	Snx1
TRIM3	9	8	304.06	0.581388	80745	Tripartite motif-containing protein 3 OS=Rattus norvegicus OX=10116 GN=Trim3 PE=1 SV=1	Trim3
SCN1B	2	2	51.09	0.581624	24676	Sodium channel subunit beta-1 OS=Rattus norvegicus OX=10116 GN=Scn1b PE=1 SV=1	Scn1b
COR1B	5	5	275.61	0.582032	53811	Coronin-1B OS=Rattus norvegicus OX=10116 GN=Coro1b PE=1 SV=1	Coro1b
FAHD1	2	2	100.82	0.582644	24465	Acylpyruvase FAHD1, mitochondrial OS=Rattus norvegicus OX=10116 GN=Fahd1 PE=1 SV=1	Fahd1
NU1M	3	3	115.04	0.583573	36121	NADH-ubiquinone oxidoreductase chain 1 OS=Rattus norvegicus OX=10116 GN=Mtnd1 PE=1 SV=3	Mtnd1
NDUV3	2	1	87.82	0.585078	11934	NADH dehydrogenase [ubiquinone] flavoprotein 3, mitochondrial OS=Rattus norvegicus OX=10116 GN=Ndufv3 PE=3 SV=1	Ndufv3
CYLD	9	9	337.24	0.586271	106644	Ubiquitin carboxyl-terminal hydrolase CYLD OS=Rattus norvegicus OX=10116 GN=Cyld PE=1 SV=1	Cyld
ITPR1	22	18	985.41	0.586428	313065	Inositol 1,4,5-trisphosphate receptor type 1 OS=Rattus norvegicus OX=10116 GN=Itpr1 PE=1 SV=2	Itpr1
PRAF3	2	2	84.82	0.587585	21534	PRA1 family protein 3 OS=Rattus norvegicus OX=10116 GN=Arl6ip5 PE=1 SV=1	Arl6ip5
CAMP2	6	4	212.07	0.588175	165508	Calmodulin-regulated spectrin-associated protein 2 OS=Rattus norvegicus OX=10116 GN=Camsap2 PE=1 SV=1	Camsap2
IF2H	9	9	386.42	0.588429	51121	Eukaryotic translation initiation factor 2 subunit 3, Y-linked OS=Rattus norvegicus OX=10116 GN=Eif2s3y PE=2 SV=2	Eif2s3y
IGSF1	2	2	95.45	0.588666	147198	Immunoglobulin superfamily member 1 OS=Rattus norvegicus OX=10116 GN=Igsf1 PE=1 SV=1	Igsf1
PTPRN	4	4	155.95	0.588821	106161	Receptor-type tyrosine-protein phosphatase-like N OS=Rattus norvegicus OX=10116 GN=Ptprn PE=1 SV=2	Ptprn
STX12	5	5	221.59	0.592161	31168	Syntaxin-12 OS=Rattus norvegicus OX=10116 GN=Stx12 PE=1 SV=1	Stx12
STRAP	11	11	398.17	0.592683	38432	Serine-threonine kinase receptor-associated protein OS=Rattus norvegicus OX=10116 GN=Strap PE=1 SV=1	Strap
ALAT1	2	1	77.78	0.592905	55074	Alanine aminotransferase 1 OS=Rattus norvegicus OX=10116 GN=Gpt PE=1 SV=2	Gpt
SC22B	8	7	374.82	0.593208	24725	Vesicle-trafficking protein SEC22b OS=Rattus norvegicus OX=10116 GN=Sec22b PE=1 SV=3	Sec22b
FHL1	9	8	299.03	0.593314	31882	Four and a half LIM domains protein 1 OS=Rattus norvegicus OX=10116 GN=Fhl1 PE=2 SV=1	Fhl1
LIMD2	2	1	34.37	0.59344	14227	LIM domain-containing protein 2 OS=Rattus norvegicus OX=10116 GN=Limd2 PE=2 SV=1	Limd2
AT5G1	1	1	32.53	0.593632	14235	ATP synthase F(0) complex subunit C1, mitochondrial OS=Rattus norvegicus OX=10116 GN=Atp5mc1 PE=1 SV=1	Atp5mc1
GRIA1	12	8	485.89	0.594262	101514	Glutamate receptor 1 OS=Rattus norvegicus OX=10116 GN=Gria1 PE=1 SV=2	Gria1
KC1G3	3	3	90.39	0.594814	51396	Casein kinase I isoform gamma-3 OS=Rattus norvegicus OX=10116 GN=Csnk1g3 PE=1 SV=1	Csnk1g3
DHPR	17	17	1213.01	0.596511	25536	Dihydropteridine reductase OS=Rattus norvegicus OX=10116 GN=Qdpr PE=1 SV=1	Qdpr
SHLB1	5	4	176.07	0.59739	40762	Endophilin-B1 OS=Rattus norvegicus OX=10116 GN=Sh3glb1 PE=2 SV=1	Sh3glb1
DCE1	14	12	811.83	0.597524	66598	Glutamate decarboxylase 1 OS=Rattus norvegicus OX=10116 GN=Gad1 PE=2 SV=1	Gad1
H33	7	7	356.39	0.598021	15318	Histone H3.3 OS=Rattus norvegicus OX=10116 GN=H3-3b PE=1 SV=2	H3-3b
CR1L	2	2	62.47	0.598138	61640	Complement component receptor 1-like protein OS=Rattus norvegicus OX=10116 GN=Cr1l PE=1 SV=1	Cr1l
PTPR2	16	14	624.42	0.598627	111794	Receptor-type tyrosine-protein phosphatase N2 OS=Rattus norvegicus OX=10116 GN=Ptprn2 PE=1 SV=1	Ptprn2
CSN1	14	14	578.3	0.598929	53394	COP9 signalosome complex subunit 1 OS=Rattus norvegicus OX=10116 GN=Gps1 PE=1 SV=1	Gps1
PRS8	11	10	647.49	0.600138	45597	26S proteasome regulatory subunit 8 OS=Rattus norvegicus OX=10116 GN=Psmc5 PE=1 SV=1	Psmc5
AGFG1	4	4	195.94	0.60053	58134	Arf-GAP domain and FG repeat-containing protein 1 OS=Rattus norvegicus OX=10116 GN=Agfg1 PE=1 SV=1	Agfg1
MADD	11	11	486.57	0.602409	177880	MAP kinase-activating death domain protein OS=Rattus norvegicus OX=10116 GN=Madd PE=1 SV=1	Madd
RIC8A	3	3	161.9	0.602534	59795	Synembryn-A OS=Rattus norvegicus OX=10116 GN=Ric8a PE=1 SV=2	Ric8a
NUDT4	3	1	96.38	0.602846	20125	Diphosphoinositol polyphosphate phosphohydrolase 2 OS=Rattus norvegicus OX=10116 GN=Nudt4 PE=2 SV=1	Nudt4
CEND	5	5	352.51	0.603151	15034	Cell cycle exit and neuronal differentiation protein 1 OS=Rattus norvegicus OX=10116 GN=Cend1 PE=1 SV=1	Cend1
ULA1	4	4	126.57	0.604723	60345	NEDD8-activating enzyme E1 regulatory subunit OS=Rattus norvegicus OX=10116 GN=Nae1 PE=1 SV=1	Nae1
CNNM2	2	2	63.78	0.605152	96547	Metal transporter CNNM2 OS=Rattus norvegicus OX=10116 GN=Cnnm2 PE=2 SV=1	Cnnm2
NSMA2	7	7	431.4	0.605248	71227	Sphingomyelin phosphodiesterase 3 OS=Rattus norvegicus OX=10116 GN=Smpd3 PE=1 SV=2	Smpd3
ACAP2	1	1	33.28	0.605337	87175	Arf-GAP with coiled-coil, ANK repeat and PH domain-containing protein 2 OS=Rattus norvegicus OX=10116 GN=Acap2 PE=1 SV=1	Acap2
TMEDA	2	2	109.76	0.605594	24842	Transmembrane emp24 domain-containing protein 10 OS=Rattus norvegicus OX=10116 GN=Tmed10 PE=1 SV=2	Tmed10
TXNL1	8	8	419.66	0.605663	32229	Thioredoxin-like protein 1 OS=Rattus norvegicus OX=10116 GN=Txnl1 PE=1 SV=3	Txnl1
GPX1	6	6	212.13	0.606004	22292	Glutathione peroxidase 1 OS=Rattus norvegicus OX=10116 GN=Gpx1 PE=1 SV=4	Gpx1
GDIA	49	35	3549.11	0.606406	50504	Rab GDP dissociation inhibitor alpha OS=Rattus norvegicus OX=10116 GN=Gdi1 PE=1 SV=1	Gdi1
WASL	6	6	187.83	0.606974	54291	Neural Wiskott-Aldrich syndrome protein OS=Rattus norvegicus OX=10116 GN=Wasl PE=1 SV=2	Wasl
ARP3	16	16	858.49	0.607266	47327	Actin-related protein 3 OS=Rattus norvegicus OX=10116 GN=Actr3 PE=1 SV=1	Actr3
EXOC6	2	2	50.5	0.608185	93118	Exocyst complex component 6 OS=Rattus norvegicus OX=10116 GN=Exoc6 PE=1 SV=2	Exoc6
APLP2	4	3	92.63	0.608473	86827	Amyloid-like protein 2 OS=Rattus norvegicus OX=10116 GN=Aplp2 PE=1 SV=2	Aplp2
SPE39	2	2	58.64	0.609748	53272	Spermatogenesis-defective protein 39 homolog OS=Rattus norvegicus OX=10116 GN=Vipas39 PE=1 SV=1	Vipas39
ATX10	9	7	402.49	0.609838	53692	Ataxin-10 OS=Rattus norvegicus OX=10116 GN=Atxn10 PE=1 SV=1	Atxn10
PGM1	17	16	928.57	0.609997	61365	Phosphoglucomutase-1 OS=Rattus norvegicus OX=10116 GN=Pgm1 PE=1 SV=2	Pgm1
UGGG1	12	12	456.53	0.610091	176320	UDP-glucose:glycoprotein glucosyltransferase 1 OS=Rattus norvegicus OX=10116 GN=Uggt1 PE=1 SV=2	Uggt1
SCRB2	3	3	166.64	0.610408	54056	Lysosome membrane protein 2 OS=Rattus norvegicus OX=10116 GN=Scarb2 PE=1 SV=2	Scarb2
STAM2	2	2	64.53	0.61082	57123	Signal transducing adapter molecule 2 OS=Rattus norvegicus OX=10116 GN=Stam2 PE=2 SV=1	Stam2
NEGR1	10	10	582.51	0.610832	37834	Neuronal growth regulator 1 OS=Rattus norvegicus OX=10116 GN=Negr1 PE=1 SV=1	Negr1
NCKX2	4	4	101.99	0.610904	74609	Sodium/potassium/calcium exchanger 2 OS=Rattus norvegicus OX=10116 GN=Slc24a2 PE=1 SV=1	Slc24a2
ABCB9	3	2	79.8	0.610969	83980	ABC-type oligopeptide transporter ABCB9 OS=Rattus norvegicus OX=10116 GN=Abcb9 PE=1 SV=1	Abcb9
SEPT9	11	11	489.74	0.611249	63752	Septin-9 OS=Rattus norvegicus OX=10116 GN=Septin9 PE=1 SV=1	Septin9
LGUL	7	6	296.8	0.611399	20806	Lactoylglutathione lyase OS=Rattus norvegicus OX=10116 GN=Glo1 PE=1 SV=3	Glo1
DNJA2	8	8	345.14	0.61172	45737	DnaJ homolog subfamily A member 2 OS=Rattus norvegicus OX=10116 GN=Dnaja2 PE=1 SV=1	Dnaja2
CNTP1	25	25	1175.54	0.612291	155769	Contactin-associated protein 1 OS=Rattus norvegicus OX=10116 GN=Cntnap1 PE=1 SV=1	Cntnap1
ARM10	4	4	191.02	0.614487	33401	Armadillo repeat-containing protein 10 OS=Rattus norvegicus OX=10116 GN=Armc10 PE=1 SV=1	Armc10
CZIB	2	2	39.33	0.614664	18083	CXXC motif containing zinc binding protein OS=Rattus norvegicus OX=10116 GN=Czib PE=2 SV=1	Czib
ELOB	7	6	310.91	0.614859	13162	Elongin-B OS=Rattus norvegicus OX=10116 GN=Elob PE=1 SV=1	Elob
COX2	10	9	586.33	0.616279	25911	Cytochrome c oxidase subunit 2 OS=Rattus norvegicus OX=10116 GN=Mtco2 PE=1 SV=3	Mtco2
EPN2	3	3	118.39	0.616835	62310	Epsin-2 OS=Rattus norvegicus OX=10116 GN=Epn2 PE=1 SV=1	Epn2
IMPCT	13	12	911.42	0.617484	35972	Protein IMPACT OS=Rattus norvegicus OX=10116 GN=Impact PE=1 SV=1	Impact
MP2K2	12	4	549.18	0.618355	44254	Dual specificity mitogen-activated protein kinase kinase 2 OS=Rattus norvegicus OX=10116 GN=Map2k2 PE=1 SV=1	Map2k2
FAK1	6	5	208.11	0.618578	119640	Focal adhesion kinase 1 OS=Rattus norvegicus OX=10116 GN=Ptk2 PE=1 SV=1	Ptk2
LGR5	2	1	53.08	0.619195	99894	Leucine-rich repeat-containing G-protein coupled receptor 5 OS=Rattus norvegicus OX=10116 GN=Lgr5 PE=3 SV=1	Lgr5
IPP2	3	3	198.91	0.619834	23057	Protein phosphatase inhibitor 2 OS=Rattus norvegicus OX=10116 GN=Ppp1r2 PE=1 SV=2	Ppp1r2
DPP3	12	12	542.93	0.621534	82987	Dipeptidyl peptidase 3 OS=Rattus norvegicus OX=10116 GN=Dpp3 PE=1 SV=2	Dpp3
H2AZ	6	3	370.89	0.621777	13545	Histone H2A.Z OS=Rattus norvegicus OX=10116 GN=H2az1 PE=1 SV=2	H2az1
CAPS1	33	31	1692.87	0.621863	146173	Calcium-dependent secretion activator 1 OS=Rattus norvegicus OX=10116 GN=Cadps PE=1 SV=1	Cadps
F234B	1	1	37.67	0.621887	66998	Protein FAM234B OS=Rattus norvegicus OX=10116 GN=Fam234b PE=1 SV=1	Fam234b
CAC1E	6	6	176.97	0.623038	251954	Voltage-dependent R-type calcium channel subunit alpha-1E OS=Rattus norvegicus OX=10116 GN=Cacna1e PE=1 SV=1	Cacna1e
GMPR1	4	4	129.13	0.62327	37464	GMP reductase 1 OS=Rattus norvegicus OX=10116 GN=Gmpr PE=2 SV=1	Gmpr
P4K2A	3	3	99.54	0.623516	54271	Phosphatidylinositol 4-kinase type 2-alpha OS=Rattus norvegicus OX=10116 GN=Pi4k2a PE=1 SV=1	Pi4k2a
AL1A7	7	1	293.03	0.623615	54525	Aldehyde dehydrogenase, cytosolic 1 OS=Rattus norvegicus OX=10116 GN=Aldh1a7 PE=1 SV=2	Aldh1a7
CUL3	17	16	763.42	0.624486	88875	Cullin-3 OS=Rattus norvegicus OX=10116 GN=Cul3 PE=1 SV=2	Cul3
PSA6	8	7	453.85	0.625012	27382	Proteasome subunit alpha type-6 OS=Rattus norvegicus OX=10116 GN=Psma6 PE=1 SV=1	Psma6
ATAD1	4	4	133.72	0.625597	40691	Outer mitochondrial transmembrane helix translocase OS=Rattus norvegicus OX=10116 GN=Atad1 PE=1 SV=1	Atad1
SGPP1	1	1	39.73	0.626308	47618	Sphingosine-1-phosphate phosphatase 1 OS=Rattus norvegicus OX=10116 GN=Sgpp1 PE=1 SV=2	Sgpp1
RAB2A	16	16	1216.72	0.627489	23521	Ras-related protein Rab-2A OS=Rattus norvegicus OX=10116 GN=Rab2a PE=2 SV=1	Rab2a
SNX27	11	10	558.03	0.629019	60976	Sorting nexin-27 OS=Rattus norvegicus OX=10116 GN=Snx27 PE=1 SV=2	Snx27
ASNS	6	6	258.75	0.63044	64205	Asparagine synthetase [glutamine-hydrolyzing] OS=Rattus norvegicus OX=10116 GN=Asns PE=2 SV=3	Asns
VMAT2	1	1	66.52	0.63072	55653	Synaptic vesicular amine transporter OS=Rattus norvegicus OX=10116 GN=Slc18a2 PE=1 SV=2	Slc18a2
AN32B	5	4	219.45	0.63073	31042	Acidic leucine-rich nuclear phosphoprotein 32 family member B OS=Rattus norvegicus OX=10116 GN=Anp32b PE=1 SV=1	Anp32b
TBB3	72	24	5977.86	0.631328	50386	Tubulin beta-3 chain OS=Rattus norvegicus OX=10116 GN=Tubb3 PE=1 SV=1	Tubb3
PSB2	8	7	377.41	0.631346	22898	Proteasome subunit beta type-2 OS=Rattus norvegicus OX=10116 GN=Psmb2 PE=1 SV=1	Psmb2
GSHR	4	4	181.88	0.631733	46272	Glutathione reductase (Fragment) OS=Rattus norvegicus OX=10116 GN=Gsr PE=2 SV=2	Gsr
HPRT	13	12	636.76	0.631971	24462	Hypoxanthine-guanine phosphoribosyltransferase OS=Rattus norvegicus OX=10116 GN=Hprt1 PE=1 SV=1	Hprt1
PIPNA	18	15	922.63	0.632085	31887	Phosphatidylinositol transfer protein alpha isoform OS=Rattus norvegicus OX=10116 GN=Pitpna PE=1 SV=2	Pitpna
DYL2	8	4	737.33	0.632668	10343	Dynein light chain 2, cytoplasmic OS=Rattus norvegicus OX=10116 GN=Dynll2 PE=1 SV=1	Dynll2
PSMF1	3	1	83.75	0.63269	29836	Proteasome inhibitor PI31 subunit OS=Rattus norvegicus OX=10116 GN=Psmf1 PE=1 SV=1	Psmf1
NCEH1	4	4	155.55	0.633012	45793	Neutral cholesterol ester hydrolase 1 OS=Rattus norvegicus OX=10116 GN=Nceh1 PE=1 SV=1	Nceh1
LTOR1	3	3	82.42	0.633206	17710	Ragulator complex protein LAMTOR1 OS=Rattus norvegicus OX=10116 GN=Lamtor1 PE=1 SV=1	Lamtor1
ARHG1	1	1	32.18	0.63371	102533	Rho guanine nucleotide exchange factor 1 OS=Rattus norvegicus OX=10116 GN=Arhgef1 PE=2 SV=1	Arhgef1
PYGL	8	1	320.04	0.634221	97421	Glycogen phosphorylase, liver form OS=Rattus norvegicus OX=10116 GN=Pygl PE=1 SV=5	Pygl
LAMP1	3	3	176.14	0.635429	43941	Lysosome-associated membrane glycoprotein 1 OS=Rattus norvegicus OX=10116 GN=Lamp1 PE=1 SV=1	Lamp1
MOT1	3	3	92.6	0.635945	53203	Monocarboxylate transporter 1 OS=Rattus norvegicus OX=10116 GN=Slc16a1 PE=1 SV=1	Slc16a1
ERO1A	2	2	65.58	0.638629	53984	ERO1-like protein alpha OS=Rattus norvegicus OX=10116 GN=Ero1a PE=1 SV=1	Ero1a
NUP58	1	1	44.49	0.639275	59229	Nucleoporin p58/p45 OS=Rattus norvegicus OX=10116 GN=Nup58 PE=1 SV=1	Nup58
TOM40	3	3	203.14	0.639323	37895	Mitochondrial import receptor subunit TOM40 homolog OS=Rattus norvegicus OX=10116 GN=Tomm40 PE=1 SV=1	Tomm40
HMOX2	4	4	161.38	0.639917	35740	Heme oxygenase 2 OS=Rattus norvegicus OX=10116 GN=Hmox2 PE=1 SV=1	Hmox2
TBB4B	74	5	6161.27	0.640522	49769	Tubulin beta-4B chain OS=Rattus norvegicus OX=10116 GN=Tubb4b PE=1 SV=1	Tubb4b
RU1C	2	1	80.62	0.641432	17351	U1 small nuclear ribonucleoprotein C OS=Rattus norvegicus OX=10116 GN=Snrpc PE=3 SV=1	Snrpc
HEXB	1	1	40.77	0.641511	61488	Beta-hexosaminidase subunit beta OS=Rattus norvegicus OX=10116 GN=Hexb PE=2 SV=1	Hexb
H15	2	2	90.39	0.642996	22635	Histone H1.5 OS=Rattus norvegicus OX=10116 GN=H1-5 PE=1 SV=1	H1-5
RL24	4	4	215.44	0.643173	17768	60S ribosomal protein L24 OS=Rattus norvegicus OX=10116 GN=Rpl24 PE=2 SV=1	Rpl24
HPCL1	14	5	856.2	0.643945	22324	Hippocalcin-like protein 1 OS=Rattus norvegicus OX=10116 GN=Hpcal1 PE=1 SV=2	Hpcal1
RASA1	5	5	117.38	0.64407	115367	Ras GTPase-activating protein 1 OS=Rattus norvegicus OX=10116 GN=Rasa1 PE=1 SV=1	Rasa1
SFXN5	8	8	399.43	0.644305	37281	Sideroflexin-5 OS=Rattus norvegicus OX=10116 GN=Sfxn5 PE=2 SV=1	Sfxn5
PSA1	12	12	617.92	0.646148	29499	Proteasome subunit alpha type-1 OS=Rattus norvegicus OX=10116 GN=Psma1 PE=1 SV=2	Psma1
APT	3	3	142.22	0.646358	19533	Adenine phosphoribosyltransferase OS=Rattus norvegicus OX=10116 GN=Aprt PE=1 SV=1	Aprt
CCG8	6	6	226.51	0.646695	43242	Voltage-dependent calcium channel gamma-8 subunit OS=Rattus norvegicus OX=10116 GN=Cacng8 PE=1 SV=1	Cacng8
SCN4B	2	2	52.67	0.64682	25231	Sodium channel subunit beta-4 OS=Rattus norvegicus OX=10116 GN=Scn4b PE=1 SV=1	Scn4b
GBRB2	12	6	563.65	0.647374	54598	Gamma-aminobutyric acid receptor subunit beta-2 OS=Rattus norvegicus OX=10116 GN=Gabrb2 PE=1 SV=1	Gabrb2
TBA4A	60	8	4603.21	0.647775	49892	Tubulin alpha-4A chain OS=Rattus norvegicus OX=10116 GN=Tuba4a PE=1 SV=1	Tuba4a
ARAF	4	4	175.47	0.648395	67508	Serine/threonine-protein kinase A-Raf OS=Rattus norvegicus OX=10116 GN=Araf PE=1 SV=1	Araf
KCC2D	21	11	1144.48	0.649175	60043	Calcium/calmodulin-dependent protein kinase type II subunit delta OS=Rattus norvegicus OX=10116 GN=Camk2d PE=1 SV=1	Camk2d
CD44	2	2	65.06	0.64936	55911	CD44 antigen OS=Rattus norvegicus OX=10116 GN=Cd44 PE=1 SV=2	Cd44
GPR37	3	3	98.98	0.649891	66918	Prosaposin receptor GPR37 OS=Rattus norvegicus OX=10116 GN=Gpr37 PE=2 SV=1	Gpr37
1433B	26	12	1948.95	0.650187	28037	14-3-3 protein beta/alpha OS=Rattus norvegicus OX=10116 GN=Ywhab PE=1 SV=3	Ywhab
RENR	1	1	50.46	0.651917	39057	Renin receptor OS=Rattus norvegicus OX=10116 GN=Atp6ap2 PE=1 SV=1	Atp6ap2
RLA2	5	5	315.67	0.652179	11685	60S acidic ribosomal protein P2 OS=Rattus norvegicus OX=10116 GN=Rplp2 PE=1 SV=2	Rplp2
STK11	2	1	55.03	0.652316	49214	Serine/threonine-protein kinase STK11 OS=Rattus norvegicus OX=10116 GN=Stk11 PE=1 SV=2	Stk11
SAC1	17	16	580.54	0.652531	66996	Phosphatidylinositol-3-phosphatase SAC1 OS=Rattus norvegicus OX=10116 GN=Sacm1l PE=1 SV=1	Sacm1l
TOM34	6	6	317.01	0.652594	34440	Mitochondrial import receptor subunit TOM34 OS=Rattus norvegicus OX=10116 GN=Tomm34 PE=1 SV=1	Tomm34
PTN23	7	7	261.27	0.653271	163351	Tyrosine-protein phosphatase non-receptor type 23 (Fragment) OS=Rattus norvegicus OX=10116 GN=Ptpn23 PE=1 SV=2	Ptpn23
TRA2B	6	6	270.66	0.653767	33646	Transformer-2 protein homolog beta OS=Rattus norvegicus OX=10116 GN=Tra2b PE=1 SV=1	Tra2b
METK2	7	7	281.18	0.654305	43688	S-adenosylmethionine synthase isoform type-2 OS=Rattus norvegicus OX=10116 GN=Mat2a PE=1 SV=1	Mat2a
LDHB	28	22	1610.15	0.654477	36589	L-lactate dehydrogenase B chain OS=Rattus norvegicus OX=10116 GN=Ldhb PE=1 SV=2	Ldhb
TBB5	74	7	6113.27	0.655066	49639	Tubulin beta-5 chain OS=Rattus norvegicus OX=10116 GN=Tubb5 PE=1 SV=1	Tubb5
UBE2N	9	9	380.07	0.655247	17113	Ubiquitin-conjugating enzyme E2 N OS=Rattus norvegicus OX=10116 GN=Ube2n PE=1 SV=1	Ube2n
CYC	10	10	869.02	0.655304	11598	Cytochrome c, somatic OS=Rattus norvegicus OX=10116 GN=Cycs PE=1 SV=2	Cycs
BCKD	2	2	64.57	0.655398	46445	[3-methyl-2-oxobutanoate dehydrogenase [lipoamide]] kinase, mitochondrial OS=Rattus norvegicus OX=10116 GN=Bckdk PE=1 SV=2	Bckdk
DGKQ	4	4	130.17	0.655405	102480	Diacylglycerol kinase theta OS=Rattus norvegicus OX=10116 GN=Dgkq PE=1 SV=1	Dgkq
RWDD1	1	1	34.17	0.655521	27765	RWD domain-containing protein 1 OS=Rattus norvegicus OX=10116 GN=Rwdd1 PE=2 SV=1	Rwdd1
RB3GP	8	8	335.94	0.655822	86532	Rab3 GTPase-activating protein catalytic subunit (Fragments) OS=Rattus norvegicus OX=10116 GN=Rab3gap1 PE=1 SV=2	Rab3gap1
AMPD3	5	4	138.89	0.656246	88426	AMP deaminase 3 OS=Rattus norvegicus OX=10116 GN=Ampd3 PE=1 SV=2	Ampd3
P5I11	2	2	89.41	0.656397	20925	Tumor protein p53-inducible protein 11 OS=Rattus norvegicus OX=10116 GN=Tp53i11 PE=1 SV=1	Tp53i11
VATL	3	3	257.19	0.656556	15798	V-type proton ATPase 16 kDa proteolipid subunit OS=Rattus norvegicus OX=10116 GN=Atp6v0c PE=1 SV=1	Atp6v0c
CBR4	2	2	81.89	0.657456	25270	3-oxoacyl-[acyl-carrier-protein] reductase OS=Rattus norvegicus OX=10116 GN=Cbr4 PE=2 SV=1	Cbr4
AL3A2	5	5	334.47	0.658897	54047	Aldehyde dehydrogenase family 3 member A2 OS=Rattus norvegicus OX=10116 GN=Aldh3a2 PE=1 SV=1	Aldh3a2
THY1	9	7	744.93	0.660029	18161	Thy-1 membrane glycoprotein OS=Rattus norvegicus OX=10116 GN=Thy1 PE=1 SV=1	Thy1
VAPA	5	4	419.46	0.660381	27823	Vesicle-associated membrane protein-associated protein A OS=Rattus norvegicus OX=10116 GN=Vapa PE=1 SV=3	Vapa
TGT	1	1	45.76	0.66047	44158	Queuine tRNA-ribosyltransferase catalytic subunit 1 OS=Rattus norvegicus OX=10116 GN=Qtrt1 PE=1 SV=1	Qtrt1
EIF3D	1	1	60.3	0.660503	63948	Eukaryotic translation initiation factor 3 subunit D OS=Rattus norvegicus OX=10116 GN=Eif3d PE=1 SV=1	Eif3d
FIS1	4	4	254.38	0.660795	16984	Mitochondrial fission 1 protein OS=Rattus norvegicus OX=10116 GN=Fis1 PE=1 SV=1	Fis1
CACO1	2	2	80.78	0.661051	77227	Calcium-binding and coiled-coil domain-containing protein 1 OS=Rattus norvegicus OX=10116 GN=Calcoco1 PE=2 SV=1	Calcoco1
SBDS	2	2	66.18	0.661559	28734	Ribosome maturation protein SBDS OS=Rattus norvegicus OX=10116 GN=Sbds PE=2 SV=1	Sbds
ACY1A	12	12	458.89	0.662903	45775	Aminoacylase-1A OS=Rattus norvegicus OX=10116 GN=Acy1a PE=1 SV=1	Acy1a
TRY1	3	3	257.89	0.663202	25943	Anionic trypsin-1 OS=Rattus norvegicus OX=10116 GN=Prss1 PE=1 SV=1	Prss1
EHD3	22	11	1015.29	0.663597	60753	EH domain-containing protein 3 OS=Rattus norvegicus OX=10116 GN=Ehd3 PE=1 SV=2	Ehd3
RL13A	6	6	207.49	0.664916	23461	60S ribosomal protein L13a OS=Rattus norvegicus OX=10116 GN=Rpl13a PE=1 SV=2	Rpl13a
HMGA1	2	1	35.55	0.665025	11699	High mobility group protein HMG-I/HMG-Y OS=Rattus norvegicus OX=10116 GN=Hmga1 PE=1 SV=3	Hmga1
MARCS	20	20	1632.24	0.665605	29777	Myristoylated alanine-rich C-kinase substrate OS=Rattus norvegicus OX=10116 GN=Marcks PE=1 SV=2	Marcks
CAST1	1	1	32.29	0.66614	36453	Cytosolic arginine sensor for mTORC1 subunit 1 OS=Rattus norvegicus OX=10116 GN=Castor1 PE=2 SV=1	Castor1
PACR	1	1	33.2	0.6662	59598	Pituitary adenylate cyclase-activating polypeptide type I receptor OS=Rattus norvegicus OX=10116 GN=Adcyap1r1 PE=2 SV=2	Adcyap1r1
NDUF3	2	2	52.62	0.66638	20683	NADH dehydrogenase [ubiquinone] 1 alpha subcomplex assembly factor 3 OS=Rattus norvegicus OX=10116 GN=Ndufaf3 PE=2 SV=1	Ndufaf3
TOM20	2	2	62.54	0.66719	16274	Mitochondrial import receptor subunit TOM20 homolog OS=Rattus norvegicus OX=10116 GN=Tomm20 PE=1 SV=2	Tomm20
PTGDS	3	3	153.64	0.667279	21288	Prostaglandin-H2 D-isomerase OS=Rattus norvegicus OX=10116 GN=Ptgds PE=1 SV=2	Ptgds
SMCE1	3	1	74.62	0.667385	42805	SWI/SNF-related matrix-associated actin-dependent regulator of chromatin subfamily E member 1 OS=Rattus norvegicus OX=10116 GN=Smarce1 PE=1 SV=1	Smarce1
RL23	3	3	163.26	0.667434	14856	60S ribosomal protein L23 OS=Rattus norvegicus OX=10116 GN=Rpl23 PE=2 SV=1	Rpl23
SEP15	3	3	106.54	0.668197	17812	Selenoprotein F OS=Rattus norvegicus OX=10116 GN=Selenof PE=1 SV=3	Selenof
ARHG9	6	6	206.34	0.668324	58120	Rho guanine nucleotide exchange factor 9 OS=Rattus norvegicus OX=10116 GN=Arhgef9 PE=1 SV=1	Arhgef9
GLRX1	3	3	154.71	0.66834	11871	Glutaredoxin-1 OS=Rattus norvegicus OX=10116 GN=Glrx PE=3 SV=3	Glrx
AMYP	1	1	31.41	0.66845	57141	Pancreatic alpha-amylase OS=Rattus norvegicus OX=10116 GN=Amy2 PE=2 SV=2	Amy2
LCMT1	3	3	96.54	0.668848	38305	Leucine carboxyl methyltransferase 1 OS=Rattus norvegicus OX=10116 GN=Lcmt1 PE=2 SV=1	Lcmt1
ECHB	13	13	596.32	0.668932	51382	Trifunctional enzyme subunit beta, mitochondrial OS=Rattus norvegicus OX=10116 GN=Hadhb PE=1 SV=1	Hadhb
IF5A1	6	6	408.13	0.671536	16821	Eukaryotic translation initiation factor 5A-1 OS=Rattus norvegicus OX=10116 GN=Eif5a PE=1 SV=3	Eif5a
DCTN1	35	34	1656.26	0.671624	141842	Dynactin subunit 1 OS=Rattus norvegicus OX=10116 GN=Dctn1 PE=1 SV=2	Dctn1
CF047	2	2	54.53	0.671653	31806	Uncharacterized protein C6orf47 homolog OS=Rattus norvegicus OX=10116 GN=G4 PE=1 SV=1	G4
PI42B	9	5	587.3	0.672064	47234	Phosphatidylinositol 5-phosphate 4-kinase type-2 beta OS=Rattus norvegicus OX=10116 GN=Pip4k2b PE=1 SV=1	Pip4k2b
SRSF2	4	4	186.46	0.672395	25461	Serine/arginine-rich splicing factor 2 OS=Rattus norvegicus OX=10116 GN=Srsf2 PE=1 SV=3	Srsf2
CADM2	10	10	592.75	0.673179	47498	Cell adhesion molecule 2 OS=Rattus norvegicus OX=10116 GN=Cadm2 PE=1 SV=2	Cadm2
PAK3	10	4	609.88	0.674155	60673	Serine/threonine-protein kinase PAK 3 OS=Rattus norvegicus OX=10116 GN=Pak3 PE=1 SV=1	Pak3
1433F	28	17	1625.41	0.674438	28194	14-3-3 protein eta OS=Rattus norvegicus OX=10116 GN=Ywhah PE=1 SV=2	Ywhah
HNRDL	5	4	205.87	0.674834	35272	Heterogeneous nuclear ribonucleoprotein D-like OS=Rattus norvegicus OX=10116 GN=Hnrnpdl PE=1 SV=1	Hnrnpdl
HSDL1	2	2	82.75	0.675217	36884	Inactive hydroxysteroid dehydrogenase-like protein 1 OS=Rattus norvegicus OX=10116 GN=Hsdl1 PE=2 SV=1	Hsdl1
COQ9	4	4	119.19	0.676831	35123	Ubiquinone biosynthesis protein COQ9, mitochondrial OS=Rattus norvegicus OX=10116 GN=Coq9 PE=1 SV=2	Coq9
DDAH1	18	17	1077.74	0.676855	31406	N(G),N(G)-dimethylarginine dimethylaminohydrolase 1 OS=Rattus norvegicus OX=10116 GN=Ddah1 PE=1 SV=3	Ddah1
SYK	9	8	297.37	0.677187	71578	Lysine--tRNA ligase OS=Rattus norvegicus OX=10116 GN=Kars1 PE=1 SV=1	Kars1
MGN	2	2	66.37	0.678218	17153	Protein mago nashi homolog OS=Rattus norvegicus OX=10116 GN=Magoh PE=2 SV=1	Magoh
NDRG3	8	7	382.47	0.678258	41481	Protein NDRG3 OS=Rattus norvegicus OX=10116 GN=Ndrg3 PE=1 SV=1	Ndrg3
PCY2	5	5	160.09	0.681095	45192	Ethanolamine-phosphate cytidylyltransferase OS=Rattus norvegicus OX=10116 GN=Pcyt2 PE=1 SV=1	Pcyt2
CAZA1	8	5	405	0.681209	32889	F-actin-capping protein subunit alpha-1 OS=Rattus norvegicus OX=10116 GN=Capza1 PE=1 SV=1	Capza1
DBNL	13	13	805.4	0.681325	48583	Drebrin-like protein OS=Rattus norvegicus OX=10116 GN=Dbnl PE=1 SV=1	Dbnl
UBP46	2	2	86.94	0.681366	42388	Ubiquitin carboxyl-terminal hydrolase 46 OS=Rattus norvegicus OX=10116 GN=Usp46 PE=1 SV=2	Usp46
PTMA	3	3	420.06	0.681385	12375	Prothymosin alpha OS=Rattus norvegicus OX=10116 GN=Ptma PE=1 SV=2	Ptma
SKP1	10	10	403.46	0.681593	18660	S-phase kinase-associated protein 1 OS=Rattus norvegicus OX=10116 GN=Skp1 PE=1 SV=3	Skp1
SYNRG	3	3	108.63	0.681642	141270	Synergin gamma OS=Rattus norvegicus OX=10116 GN=Synrg PE=1 SV=3	Synrg
SFXN1	9	6	484.89	0.684108	35523	Sideroflexin-1 OS=Rattus norvegicus OX=10116 GN=Sfxn1 PE=2 SV=4	Sfxn1
AP1M1	10	10	404.53	0.684128	48526	AP-1 complex subunit mu-1 OS=Rattus norvegicus OX=10116 GN=Ap1m1 PE=1 SV=3	Ap1m1
DNPH1	2	2	55.17	0.68459	17770	2'-deoxynucleoside 5'-phosphate N-hydrolase 1 OS=Rattus norvegicus OX=10116 GN=Dnph1 PE=1 SV=1	Dnph1
CADH2	9	8	471.63	0.684743	99624	Cadherin-2 OS=Rattus norvegicus OX=10116 GN=Cdh2 PE=1 SV=1	Cdh2
KBP	4	4	113.72	0.685351	71251	KIF-binding protein OS=Rattus norvegicus OX=10116 GN=Kifbp PE=2 SV=1	Kifbp
TACAN	1	1	44.44	0.685992	40631	Ion channel TACAN OS=Rattus norvegicus OX=10116 GN=Tmem120a PE=2 SV=1	Tmem120a
GSTM1	20	13	1076.3	0.686131	25897	Glutathione S-transferase Mu 1 OS=Rattus norvegicus OX=10116 GN=Gstm1 PE=1 SV=2	Gstm1
SCP2	10	9	357.92	0.686939	58775	Sterol carrier protein 2 OS=Rattus norvegicus OX=10116 GN=Scp2 PE=1 SV=3	Scp2
GARS	15	15	725.84	0.687147	81741	Glycine--tRNA ligase OS=Rattus norvegicus OX=10116 GN=Gars1 PE=1 SV=2	Gars1
NP1L4	7	6	474.69	0.687231	43889	Nucleosome assembly protein 1-like 4 OS=Rattus norvegicus OX=10116 GN=Nap1l4 PE=1 SV=1	Nap1l4
GRP2	7	7	212.38	0.688334	69247	RAS guanyl-releasing protein 2 OS=Rattus norvegicus OX=10116 GN=Rasgrp2 PE=1 SV=1	Rasgrp2
TBCE	2	2	57.49	0.688396	59005	Tubulin-specific chaperone E OS=Rattus norvegicus OX=10116 GN=Tbce PE=2 SV=1	Tbce
RALB	5	2	292.41	0.688606	23303	Ras-related protein Ral-B OS=Rattus norvegicus OX=10116 GN=Ralb PE=2 SV=1	Ralb
UBQL1	8	8	517.83	0.689268	62032	Ubiquilin-1 OS=Rattus norvegicus OX=10116 GN=Ubqln1 PE=1 SV=1	Ubqln1
OGDHL	22	16	955.08	0.689467	114564	2-oxoglutarate dehydrogenase-like, mitochondrial OS=Rattus norvegicus OX=10116 GN=Ogdhl PE=1 SV=2	Ogdhl
ACES	7	7	364.44	0.690238	68153	Acetylcholinesterase OS=Rattus norvegicus OX=10116 GN=Ache PE=2 SV=1	Ache
ECI1	6	6	231.89	0.690241	32234	Enoyl-CoA delta isomerase 1, mitochondrial OS=Rattus norvegicus OX=10116 GN=Eci1 PE=1 SV=1	Eci1
SHLB2	13	12	652.67	0.69042	44825	Endophilin-B2 OS=Rattus norvegicus OX=10116 GN=Sh3glb2 PE=1 SV=2	Sh3glb2
ADAP2	1	1	40.9	0.691898	43496	Arf-GAP with dual PH domain-containing protein 2 OS=Rattus norvegicus OX=10116 GN=Adap2 PE=1 SV=1	Adap2
RALA	7	4	404.81	0.692234	23538	Ras-related protein Ral-A OS=Rattus norvegicus OX=10116 GN=Rala PE=1 SV=1	Rala
LAP2	6	6	321.03	0.693073	50247	Lamina-associated polypeptide 2, isoform beta OS=Rattus norvegicus OX=10116 GN=Tmpo PE=1 SV=3	Tmpo
KIF2B	4	1	171.07	0.693417	74957	Kinesin-like protein KIF2B OS=Rattus norvegicus OX=10116 GN=Kif2b PE=2 SV=2	Kif2b
MPRIP	2	2	66.52	0.694944	117041	Myosin phosphatase Rho-interacting protein OS=Rattus norvegicus OX=10116 GN=Mprip PE=1 SV=1	Mprip
PRDX2	9	8	506.07	0.695217	21770	Peroxiredoxin-2 OS=Rattus norvegicus OX=10116 GN=Prdx2 PE=1 SV=3	Prdx2
GBG5	2	2	82.37	0.695465	7314	Guanine nucleotide-binding protein G(I)/G(S)/G(O) subunit gamma-5 OS=Rattus norvegicus OX=10116 GN=Gng5 PE=3 SV=1	Gng5
AT2B4	40	16	2304.63	0.697421	133010	Plasma membrane calcium-transporting ATPase 4 OS=Rattus norvegicus OX=10116 GN=Atp2b4 PE=1 SV=1	Atp2b4
HGS	6	6	252.74	0.698125	86192	Hepatocyte growth factor-regulated tyrosine kinase substrate OS=Rattus norvegicus OX=10116 GN=Hgs PE=1 SV=1	Hgs
UBC9	4	3	115.38	0.698709	17995	SUMO-conjugating enzyme UBC9 OS=Rattus norvegicus OX=10116 GN=Ube2i PE=1 SV=1	Ube2i
REM2	2	2	46.64	0.698923	37252	GTP-binding protein REM 2 OS=Rattus norvegicus OX=10116 GN=Rem2 PE=1 SV=2	Rem2
CSK2B	6	6	316.74	0.699768	24926	Casein kinase II subunit beta OS=Rattus norvegicus OX=10116 GN=Csnk2b PE=1 SV=1	Csnk2b
TM40L	2	2	88.71	0.699972	34027	Mitochondrial import receptor subunit TOM40B OS=Rattus norvegicus OX=10116 GN=Tomm40l PE=1 SV=1	Tomm40l
RL35A	3	3	71.79	0.700119	12546	60S ribosomal protein L35a OS=Rattus norvegicus OX=10116 GN=Rpl35a PE=3 SV=1	Rpl35a
RAB35	10	8	505.74	0.700199	23011	Ras-related protein Rab-35 OS=Rattus norvegicus OX=10116 GN=Rab35 PE=1 SV=1	Rab35
WNK1	2	1	66.62	0.70025	224974	Serine/threonine-protein kinase WNK1 OS=Rattus norvegicus OX=10116 GN=Wnk1 PE=1 SV=2	Wnk1
PEX14	2	2	83.13	0.700251	40912	Peroxisomal membrane protein PEX14 OS=Rattus norvegicus OX=10116 GN=Pex14 PE=1 SV=1	Pex14
VATF	5	5	240.01	0.700317	13362	V-type proton ATPase subunit F OS=Rattus norvegicus OX=10116 GN=Atp6v1f PE=1 SV=1	Atp6v1f
DHTK1	2	2	60.91	0.701965	102576	Probable 2-oxoglutarate dehydrogenase E1 component DHKTD1, mitochondrial OS=Rattus norvegicus OX=10116 GN=Dhtkd1 PE=2 SV=1	Dhtkd1
AT2A2	39	36	1991.18	0.702237	114694	Sarcoplasmic/endoplasmic reticulum calcium ATPase 2 OS=Rattus norvegicus OX=10116 GN=Atp2a2 PE=1 SV=1	Atp2a2
CK054	3	3	116.01	0.702548	34970	Ester hydrolase C11orf54 homolog OS=Rattus norvegicus OX=10116 PE=1 SV=1	#VALUE!
CYB	1	1	32.53	0.702765	42984	Cytochrome b OS=Rattus norvegicus OX=10116 GN=Mt-Cyb PE=3 SV=3	Mt-Cyb
L1CAM	19	19	833.45	0.702924	140846	Neural cell adhesion molecule L1 OS=Rattus norvegicus OX=10116 GN=L1cam PE=1 SV=3	L1cam
KCRM	4	2	238.61	0.703119	43018	Creatine kinase M-type OS=Rattus norvegicus OX=10116 GN=Ckm PE=1 SV=2	Ckm
ENOG	29	18	2689.27	0.704402	47111	Gamma-enolase OS=Rattus norvegicus OX=10116 GN=Eno2 PE=1 SV=2	Eno2
BASP1	9	9	795.99	0.704449	21777	Brain acid soluble protein 1 OS=Rattus norvegicus OX=10116 GN=Basp1 PE=1 SV=2	Basp1
ATG9A	4	4	122.07	0.705929	94428	Autophagy-related protein 9A OS=Rattus norvegicus OX=10116 GN=Atg9a PE=1 SV=1	Atg9a
PPCE	12	12	490.03	0.70677	80690	Prolyl endopeptidase OS=Rattus norvegicus OX=10116 GN=Prep PE=1 SV=1	Prep
PDE10	22	21	1438	0.707151	90103	cAMP and cAMP-inhibited cGMP 3',5'-cyclic phosphodiesterase 10A OS=Rattus norvegicus OX=10116 GN=Pde10a PE=1 SV=1	Pde10a
MIA40	2	2	42.16	0.708031	15457	Mitochondrial intermembrane space import and assembly protein 40 OS=Rattus norvegicus OX=10116 GN=Chchd4 PE=2 SV=1	Chchd4
K2C7	2	1	67.93	0.709337	50678	Keratin, type II cytoskeletal 7 OS=Rattus norvegicus OX=10116 GN=Krt7 PE=3 SV=1	Krt7
CPT2	4	4	106.12	0.709635	74063	Carnitine O-palmitoyltransferase 2, mitochondrial OS=Rattus norvegicus OX=10116 GN=Cpt2 PE=1 SV=1	Cpt2
PGK1	36	35	2669	0.710491	44510	Phosphoglycerate kinase 1 OS=Rattus norvegicus OX=10116 GN=Pgk1 PE=1 SV=2	Pgk1
ADDB	22	20	1218.81	0.710844	80542	Beta-adducin OS=Rattus norvegicus OX=10116 GN=Add2 PE=1 SV=4	Add2
FAKD4	3	3	68.62	0.711	71136	FAST kinase domain-containing protein 4 OS=Rattus norvegicus OX=10116 GN=Tbrg4 PE=2 SV=1	Tbrg4
IMB1	19	19	969.25	0.711304	97062	Importin subunit beta-1 OS=Rattus norvegicus OX=10116 GN=Kpnb1 PE=1 SV=1	Kpnb1
AT1B1	24	24	1317.95	0.712006	35179	Sodium/potassium-transporting ATPase subunit beta-1 OS=Rattus norvegicus OX=10116 GN=Atp1b1 PE=1 SV=1	Atp1b1
TCPG	27	26	1540.55	0.712044	60608	T-complex protein 1 subunit gamma OS=Rattus norvegicus OX=10116 GN=Cct3 PE=1 SV=1	Cct3
NUCB1	8	8	391.84	0.712192	53474	Nucleobindin-1 OS=Rattus norvegicus OX=10116 GN=Nucb1 PE=1 SV=1	Nucb1
ANM3	1	1	31.62	0.712422	59382	Protein arginine N-methyltransferase 3 OS=Rattus norvegicus OX=10116 GN=Prmt3 PE=1 SV=1	Prmt3
MAAI	2	2	103.66	0.712547	23946	Maleylacetoacetate isomerase OS=Rattus norvegicus OX=10116 GN=Gstz1 PE=1 SV=2	Gstz1
OPCM	7	5	437.56	0.712687	38043	Opioid-binding protein/cell adhesion molecule OS=Rattus norvegicus OX=10116 GN=Opcml PE=1 SV=2	Opcml
PTBP2	5	5	155.28	0.713437	57453	Polypyrimidine tract-binding protein 2 OS=Rattus norvegicus OX=10116 GN=Ptbp2 PE=1 SV=1	Ptbp2
SCG3	2	2	59.14	0.71413	53151	Secretogranin-3 OS=Rattus norvegicus OX=10116 GN=Scg3 PE=1 SV=1	Scg3
COX3	1	1	110.38	0.714674	29851	Cytochrome c oxidase subunit 3 OS=Rattus norvegicus OX=10116 GN=Mtco3 PE=1 SV=5	Mtco3
ABHEB	4	4	123.64	0.714764	22604	Protein ABHD14B OS=Rattus norvegicus OX=10116 GN=Abhd14b PE=2 SV=1	Abhd14b
IST1	4	4	149.33	0.717502	39917	IST1 homolog OS=Rattus norvegicus OX=10116 GN=Ist1 PE=2 SV=1	Ist1
ARFP2	3	2	160.68	0.718093	37749	Arfaptin-2 OS=Rattus norvegicus OX=10116 GN=Arfip2 PE=2 SV=1	Arfip2
H10	5	5	305.87	0.718906	20872	Histone H1.0 OS=Rattus norvegicus OX=10116 GN=H1-0 PE=2 SV=2	H1-0
TPRGL	7	7	460.82	0.719718	29825	Tumor protein p63-regulated gene 1-like protein OS=Rattus norvegicus OX=10116 GN=Tprg1l PE=1 SV=1	Tprg1l
RL14	4	4	185.9	0.719797	23324	60S ribosomal protein L14 OS=Rattus norvegicus OX=10116 GN=Rpl14 PE=1 SV=3	Rpl14
ROA3	16	15	868.71	0.720054	39628	Heterogeneous nuclear ribonucleoprotein A3 OS=Rattus norvegicus OX=10116 GN=Hnrnpa3 PE=1 SV=1	Hnrnpa3
GP158	18	18	734.11	0.720174	134374	Probable G-protein coupled receptor 158 OS=Rattus norvegicus OX=10116 GN=Gpr158 PE=1 SV=1	Gpr158
CSN3	5	5	241.57	0.72077	47828	COP9 signalosome complex subunit 3 OS=Rattus norvegicus OX=10116 GN=Cops3 PE=1 SV=1	Cops3
GSK3A	9	7	351.61	0.720968	50995	Glycogen synthase kinase-3 alpha OS=Rattus norvegicus OX=10116 GN=Gsk3a PE=1 SV=1	Gsk3a
ASSY	11	9	429.77	0.721011	46467	Argininosuccinate synthase OS=Rattus norvegicus OX=10116 GN=Ass1 PE=1 SV=1	Ass1
SH3G3	6	6	366.66	0.721773	39142	Endophilin-A3 OS=Rattus norvegicus OX=10116 GN=Sh3gl3 PE=1 SV=2	Sh3gl3
PENK	2	2	123.28	0.722882	30912	Proenkephalin-A OS=Rattus norvegicus OX=10116 GN=Penk PE=1 SV=1	Penk
PSA5	8	7	375.89	0.723401	26374	Proteasome subunit alpha type-5 OS=Rattus norvegicus OX=10116 GN=Psma5 PE=1 SV=1	Psma5
PPIA	21	21	1386.63	0.723955	17863	Peptidyl-prolyl cis-trans isomerase A OS=Rattus norvegicus OX=10116 GN=Ppia PE=1 SV=2	Ppia
COMD3	2	2	71.43	0.724949	21918	COMM domain-containing protein 3 OS=Rattus norvegicus OX=10116 GN=Commd3 PE=1 SV=1	Commd3
H14	4	4	254.86	0.72565	21974	Histone H1.4 OS=Rattus norvegicus OX=10116 GN=H1-4 PE=1 SV=3	H1-4
ACE	2	2	41.74	0.725817	150812	Angiotensin-converting enzyme OS=Rattus norvegicus OX=10116 GN=Ace PE=1 SV=1	Ace
KAP2	8	5	511.99	0.727023	45452	cAMP-dependent protein kinase type II-alpha regulatory subunit OS=Rattus norvegicus OX=10116 GN=Prkar2a PE=1 SV=4	Prkar2a
TYB4	1	1	49.18	0.727144	5050	Thymosin beta-4 OS=Rattus norvegicus OX=10116 GN=Tmsb4x PE=1 SV=2	Tmsb4x
RL6	11	11	548.74	0.728677	33541	60S ribosomal protein L6 OS=Rattus norvegicus OX=10116 GN=Rpl6 PE=1 SV=5	Rpl6
GGA3	4	4	131.82	0.728919	78710	ADP-ribosylation factor-binding protein GGA3 OS=Rattus norvegicus OX=10116 GN=Gga3 PE=1 SV=1	Gga3
RMXRL	9	3	326.79	0.729471	42178	RNA-binding motif protein, X chromosome retrogene-like OS=Rattus norvegicus OX=10116 GN=Rbmxrtl PE=1 SV=1	Rbmxrtl
AT2B2	48	25	2764.85	0.729545	136724	Plasma membrane calcium-transporting ATPase 2 OS=Rattus norvegicus OX=10116 GN=Atp2b2 PE=1 SV=2	Atp2b2
DYH1	2	1	50.35	0.730204	514692	Dynein axonemal heavy chain 1 OS=Rattus norvegicus OX=10116 GN=Dnah1 PE=2 SV=2	Dnah1
SWI5	1	1	35.44	0.730508	10272	DNA repair protein SWI5 homolog OS=Rattus norvegicus OX=10116 GN=Swi5 PE=3 SV=1	Swi5
RPGF2	13	11	451.52	0.730762	166284	Rap guanine nucleotide exchange factor 2 OS=Rattus norvegicus OX=10116 GN=Rapgef2 PE=1 SV=2	Rapgef2
ENSA	4	4	188.83	0.731235	13327	Alpha-endosulfine OS=Rattus norvegicus OX=10116 GN=Ensa PE=1 SV=1	Ensa
RS29	2	1	33.62	0.731456	6672	40S ribosomal protein S29 OS=Rattus norvegicus OX=10116 GN=Rps29 PE=1 SV=2	Rps29
NIT2	9	9	462.78	0.732038	30682	Omega-amidase NIT2 OS=Rattus norvegicus OX=10116 GN=Nit2 PE=1 SV=1	Nit2
PDC6I	18	17	908.04	0.732406	96570	Programmed cell death 6-interacting protein OS=Rattus norvegicus OX=10116 GN=Pdcd6ip PE=1 SV=2	Pdcd6ip
NU3M	1	1	65.97	0.733282	13078	NADH-ubiquinone oxidoreductase chain 3 OS=Rattus norvegicus OX=10116 GN=Mtnd3 PE=3 SV=3	Mtnd3
MCAT	4	4	117.44	0.734076	33132	Mitochondrial carnitine/acylcarnitine carrier protein OS=Rattus norvegicus OX=10116 GN=Slc25a20 PE=1 SV=1	Slc25a20
LRP1	23	22	950.02	0.734091	504558	Prolow-density lipoprotein receptor-related protein 1 OS=Rattus norvegicus OX=10116 GN=Lrp1 PE=1 SV=1	Lrp1
NCS1	6	6	339.36	0.735481	21865	Neuronal calcium sensor 1 OS=Rattus norvegicus OX=10116 GN=Ncs1 PE=1 SV=2	Ncs1
SHOT1	4	4	151.61	0.735943	71402	Shootin-1 OS=Rattus norvegicus OX=10116 GN=Shtn1 PE=1 SV=1	Shtn1
MYH10	51	42	3485.23	0.736383	228824	Myosin-10 OS=Rattus norvegicus OX=10116 GN=Myh10 PE=1 SV=1	Myh10
PTGR2	4	3	125.91	0.736627	38112	Prostaglandin reductase 2 OS=Rattus norvegicus OX=10116 GN=Ptgr2 PE=2 SV=2	Ptgr2
HNRPM	14	13	602.54	0.737152	73733	Heterogeneous nuclear ribonucleoprotein M OS=Rattus norvegicus OX=10116 GN=Hnrnpm PE=1 SV=4	Hnrnpm
CNTN2	15	14	629.99	0.737999	112972	Contactin-2 OS=Rattus norvegicus OX=10116 GN=Cntn2 PE=1 SV=1	Cntn2
C2D1A	3	3	96.93	0.738903	103523	Coiled-coil and C2 domain-containing protein 1A OS=Rattus norvegicus OX=10116 GN=Cc2d1a PE=1 SV=2	Cc2d1a
MOG	14	14	1020.85	0.739403	27864	Myelin-oligodendrocyte glycoprotein OS=Rattus norvegicus OX=10116 GN=Mog PE=1 SV=1	Mog
TPD54	4	3	182.35	0.739707	23977	Tumor protein D54 OS=Rattus norvegicus OX=10116 GN=Tpd52l2 PE=1 SV=1	Tpd52l2
LYSM1	4	4	99.99	0.739917	24863	LysM and putative peptidoglycan-binding domain-containing protein 1 OS=Rattus norvegicus OX=10116 GN=Lysmd1 PE=1 SV=1	Lysmd1
ITM2C	3	3	114.16	0.743425	30461	Integral membrane protein 2C OS=Rattus norvegicus OX=10116 GN=Itm2c PE=1 SV=1	Itm2c
AMPD2	12	10	350.93	0.743858	94727	AMP deaminase 2 OS=Rattus norvegicus OX=10116 GN=Ampd2 PE=1 SV=2	Ampd2
APOD	3	3	82.75	0.74393	21621	Apolipoprotein D OS=Rattus norvegicus OX=10116 GN=Apod PE=1 SV=1	Apod
SPG7	3	3	75.52	0.744131	86049	Paraplegin OS=Rattus norvegicus OX=10116 GN=Spg7 PE=2 SV=2	Spg7
TTC9C	2	2	62.57	0.744428	20054	Tetratricopeptide repeat protein 9C OS=Rattus norvegicus OX=10116 GN=Ttc9c PE=2 SV=1	Ttc9c
ROA1	16	13	869.41	0.744759	34191	Heterogeneous nuclear ribonucleoprotein A1 OS=Rattus norvegicus OX=10116 GN=Hnrnpa1 PE=1 SV=3	Hnrnpa1
JIP3	12	12	360.6	0.745015	145559	C-Jun-amino-terminal kinase-interacting protein 3 OS=Rattus norvegicus OX=10116 GN=Mapk8ip3 PE=1 SV=2	Mapk8ip3
VGF	8	8	340.4	0.745391	68138	Neurosecretory protein VGF OS=Rattus norvegicus OX=10116 GN=Vgf PE=1 SV=3	Vgf
RPN2	6	6	347.86	0.745608	69035	Dolichyl-diphosphooligosaccharide--protein glycosyltransferase subunit 2 OS=Rattus norvegicus OX=10116 GN=Rpn2 PE=2 SV=2	Rpn2
IQEC1	12	11	425.44	0.746043	108013	IQ motif and SEC7 domain-containing protein 1 OS=Rattus norvegicus OX=10116 GN=Iqsec1 PE=1 SV=1	Iqsec1
SYT12	8	8	352.75	0.746179	46579	Synaptotagmin-12 OS=Rattus norvegicus OX=10116 GN=Syt12 PE=1 SV=1	Syt12
RS19	4	4	193.77	0.746415	16076	40S ribosomal protein S19 OS=Rattus norvegicus OX=10116 GN=Rps19 PE=2 SV=3	Rps19
TALDO	11	10	502.84	0.746441	37436	Transaldolase OS=Rattus norvegicus OX=10116 GN=Taldo1 PE=1 SV=2	Taldo1
ACPH	6	6	202.56	0.747226	81331	Acylamino-acid-releasing enzyme OS=Rattus norvegicus OX=10116 GN=Apeh PE=1 SV=1	Apeh
CSPG5	4	4	202.96	0.747276	60920	Chondroitin sulfate proteoglycan 5 OS=Rattus norvegicus OX=10116 GN=Cspg5 PE=1 SV=1	Cspg5
CSK	2	2	62.04	0.748706	50714	Tyrosine-protein kinase CSK OS=Rattus norvegicus OX=10116 GN=Csk PE=1 SV=1	Csk
K1C14	4	1	96.63	0.751589	52651	Keratin, type I cytoskeletal 14 OS=Rattus norvegicus OX=10116 GN=Krt14 PE=2 SV=1	Krt14
HPCL4	13	6	841.34	0.751668	22231	Hippocalcin-like protein 4 OS=Rattus norvegicus OX=10116 GN=Hpcal4 PE=2 SV=2	Hpcal4
PRPS2	9	3	400.87	0.752156	34791	Ribose-phosphate pyrophosphokinase 2 OS=Rattus norvegicus OX=10116 GN=Prps2 PE=1 SV=3	Prps2
STX6	1	1	70.28	0.752385	29039	Syntaxin-6 OS=Rattus norvegicus OX=10116 GN=Stx6 PE=1 SV=1	Stx6
MFN2	13	13	478.21	0.752462	86068	Mitofusin-2 OS=Rattus norvegicus OX=10116 GN=Mfn2 PE=1 SV=1	Mfn2
GRM1	5	5	133.01	0.753387	133151	Metabotropic glutamate receptor 1 OS=Rattus norvegicus OX=10116 GN=Grm1 PE=1 SV=1	Grm1
RIDA	5	5	369.23	0.753599	14295	2-iminobutanoate/2-iminopropanoate deaminase OS=Rattus norvegicus OX=10116 GN=Rida PE=1 SV=3	Rida
PLEC	96	90	4098.32	0.753654	533214	Plectin OS=Rattus norvegicus OX=10116 GN=Plec PE=1 SV=2	Plec
RAB4B	7	5	303.23	0.75572	23614	Ras-related protein Rab-4B OS=Rattus norvegicus OX=10116 GN=Rab4b PE=2 SV=1	Rab4b
HNRPK	17	17	1088.55	0.756223	50944	Heterogeneous nuclear ribonucleoprotein K OS=Rattus norvegicus OX=10116 GN=Hnrnpk PE=1 SV=1	Hnrnpk
STIP1	23	23	1410.22	0.757194	62530	Stress-induced-phosphoprotein 1 OS=Rattus norvegicus OX=10116 GN=Stip1 PE=1 SV=1	Stip1
DGKI	6	6	180.19	0.757542	115820	Diacylglycerol kinase iota OS=Rattus norvegicus OX=10116 GN=Dgki PE=1 SV=1	Dgki
CT027	5	5	274.52	0.759014	19444	UPF0687 protein C20orf27 homolog OS=Rattus norvegicus OX=10116 PE=2 SV=1	#VALUE!
STK39	6	6	233.93	0.75922	60013	STE20/SPS1-related proline-alanine-rich protein kinase OS=Rattus norvegicus OX=10116 GN=Stk39 PE=1 SV=2	Stk39
MFF	2	2	49.66	0.759385	24955	Mitochondrial fission factor OS=Rattus norvegicus OX=10116 GN=Mff PE=1 SV=1	Mff
PFKAM	30	25	1887.49	0.759397	85506	ATP-dependent 6-phosphofructokinase, muscle type OS=Rattus norvegicus OX=10116 GN=Pfkm PE=1 SV=3	Pfkm
CA2D2	7	6	278.13	0.759764	130694	Voltage-dependent calcium channel subunit alpha-2/delta-2 OS=Rattus norvegicus OX=10116 GN=Cacna2d2 PE=2 SV=1	Cacna2d2
SCAM1	6	6	366.92	0.760631	37974	Secretory carrier-associated membrane protein 1 OS=Rattus norvegicus OX=10116 GN=Scamp1 PE=1 SV=1	Scamp1
RS8	14	13	698.93	0.760758	24190	40S ribosomal protein S8 OS=Rattus norvegicus OX=10116 GN=Rps8 PE=1 SV=2	Rps8
KAP1	7	3	294.81	0.76191	43255	cAMP-dependent protein kinase type I-beta regulatory subunit OS=Rattus norvegicus OX=10116 GN=Prkar1b PE=2 SV=2	Prkar1b
MAOX	10	10	490.35	0.763441	63962	NADP-dependent malic enzyme OS=Rattus norvegicus OX=10116 GN=Me1 PE=1 SV=2	Me1
SDCB1	2	2	48.45	0.763735	32403	Syntenin-1 OS=Rattus norvegicus OX=10116 GN=Sdcbp PE=1 SV=1	Sdcbp
COPB2	9	9	214.64	0.76446	102486	Coatomer subunit beta' OS=Rattus norvegicus OX=10116 GN=Copb2 PE=1 SV=3	Copb2
HNRH2	13	5	739.3	0.765957	49262	Heterogeneous nuclear ribonucleoprotein H2 OS=Rattus norvegicus OX=10116 GN=Hnrnph2 PE=1 SV=1	Hnrnph2
RL34	2	2	47.65	0.766573	13499	60S ribosomal protein L34 OS=Rattus norvegicus OX=10116 GN=Rpl34 PE=1 SV=3	Rpl34
LIN7B	5	2	283.05	0.767306	22886	Protein lin-7 homolog B OS=Rattus norvegicus OX=10116 GN=Lin7b PE=1 SV=1	Lin7b
NEDD4	5	5	221.16	0.769391	102331	E3 ubiquitin-protein ligase NEDD4 OS=Rattus norvegicus OX=10116 GN=Nedd4 PE=1 SV=1	Nedd4
GNB5	12	12	622.29	0.770112	38707	Guanine nucleotide-binding protein subunit beta-5 OS=Rattus norvegicus OX=10116 GN=Gnb5 PE=2 SV=1	Gnb5
TMED7	3	3	76.54	0.770768	25463	Transmembrane emp24 domain-containing protein 7 OS=Rattus norvegicus OX=10116 GN=Tmed7 PE=1 SV=1	Tmed7
PROF1	10	10	602.63	0.772776	14948	Profilin-1 OS=Rattus norvegicus OX=10116 GN=Pfn1 PE=1 SV=2	Pfn1
XPP1	10	10	425.76	0.772863	69613	Xaa-Pro aminopeptidase 1 OS=Rattus norvegicus OX=10116 GN=Xpnpep1 PE=1 SV=1	Xpnpep1
SC31A	9	9	313.33	0.773322	135187	Protein transport protein Sec31A OS=Rattus norvegicus OX=10116 GN=Sec31a PE=1 SV=2	Sec31a
NDEL1	3	3	98.82	0.77337	38342	Nuclear distribution protein nudE-like 1 OS=Rattus norvegicus OX=10116 GN=Ndel1 PE=1 SV=1	Ndel1
VPS52	4	4	167.96	0.775181	82052	Vacuolar protein sorting-associated protein 52 homolog OS=Rattus norvegicus OX=10116 GN=Vps52 PE=1 SV=2	Vps52
PTN11	19	16	796.24	0.775746	67990	Tyrosine-protein phosphatase non-receptor type 11 OS=Rattus norvegicus OX=10116 GN=Ptpn11 PE=1 SV=5	Ptpn11
KCY	8	8	528.13	0.775914	22155	UMP-CMP kinase OS=Rattus norvegicus OX=10116 GN=Cmpk1 PE=1 SV=2	Cmpk1
UBA1	42	42	3012.16	0.778143	117713	Ubiquitin-like modifier-activating enzyme 1 OS=Rattus norvegicus OX=10116 GN=Uba1 PE=1 SV=1	Uba1
PPT1	7	7	347.34	0.778933	34432	Palmitoyl-protein thioesterase 1 OS=Rattus norvegicus OX=10116 GN=Ppt1 PE=1 SV=1	Ppt1
MK03	18	11	787.38	0.778988	43053	Mitogen-activated protein kinase 3 OS=Rattus norvegicus OX=10116 GN=Mapk3 PE=1 SV=5	Mapk3
KAD3	3	3	150.22	0.779022	25422	GTP:AMP phosphotransferase AK3, mitochondrial OS=Rattus norvegicus OX=10116 GN=Ak3 PE=2 SV=2	Ak3
KIF1A	16	13	604.4	0.779272	192813	Kinesin-like protein KIF1A OS=Rattus norvegicus OX=10116 GN=Kif1a PE=1 SV=3	Kif1a
PPAC	3	3	118.87	0.780051	18140	Low molecular weight phosphotyrosine protein phosphatase OS=Rattus norvegicus OX=10116 GN=Acp1 PE=1 SV=3	Acp1
ACYP2	5	5	250.43	0.780348	10856	Acylphosphatase-2 OS=Rattus norvegicus OX=10116 GN=Acyp2 PE=1 SV=2	Acyp2
NNRD	6	6	212.35	0.780444	36495	ATP-dependent (S)-NAD(P)H-hydrate dehydratase OS=Rattus norvegicus OX=10116 GN=Naxd PE=3 SV=1	Naxd
RBBP9	4	4	207.57	0.780626	20981	Serine hydrolase RBBP9 OS=Rattus norvegicus OX=10116 GN=Rbbp9 PE=1 SV=2	Rbbp9
LZTL1	5	5	173.32	0.781497	34617	Leucine zipper transcription factor-like protein 1 OS=Rattus norvegicus OX=10116 GN=Lztfl1 PE=2 SV=1	Lztfl1
PRP19	4	4	122.03	0.782615	55204	Pre-mRNA-processing factor 19 OS=Rattus norvegicus OX=10116 GN=Prpf19 PE=1 SV=2	Prpf19
NEXN	5	5	166.04	0.782768	78345	Nexilin OS=Rattus norvegicus OX=10116 GN=Nexn PE=1 SV=1	Nexn
MACD1	3	2	133.32	0.783135	28625	ADP-ribose glycohydrolase MACROD1 (Fragment) OS=Rattus norvegicus OX=10116 GN=Macrod1 PE=2 SV=2	Macrod1
ERLN2	8	7	300.1	0.783625	37686	Erlin-2 OS=Rattus norvegicus OX=10116 GN=Erlin2 PE=1 SV=1	Erlin2
CPIN1	3	2	134.55	0.783761	33021	Anamorsin OS=Rattus norvegicus OX=10116 GN=Ciapin1 PE=1 SV=1	Ciapin1
DCLK1	7	6	338.83	0.78402	47651	Serine/threonine-protein kinase DCLK1 OS=Rattus norvegicus OX=10116 GN=Dclk1 PE=1 SV=1	Dclk1
RS21	1	1	36.75	0.785252	9122	40S ribosomal protein S21 OS=Rattus norvegicus OX=10116 GN=Rps21 PE=1 SV=1	Rps21
HSP7C	57	41	4508.27	0.78632	70827	Heat shock cognate 71 kDa protein OS=Rattus norvegicus OX=10116 GN=Hspa8 PE=1 SV=1	Hspa8
ATCAY	5	5	154.93	0.786829	42091	Caytaxin OS=Rattus norvegicus OX=10116 GN=Atcay PE=1 SV=1	Atcay
APOA1	2	2	66.51	0.788123	30043	Apolipoprotein A-I OS=Rattus norvegicus OX=10116 GN=Apoa1 PE=1 SV=2	Apoa1
AT8B1	1	1	56.37	0.788584	143742	Phospholipid-transporting ATPase IC OS=Rattus norvegicus OX=10116 GN=Atp8b1 PE=1 SV=2	Atp8b1
TCPE	21	20	1102.86	0.788614	59499	T-complex protein 1 subunit epsilon OS=Rattus norvegicus OX=10116 GN=Cct5 PE=1 SV=1	Cct5
EXOC3	6	6	179.19	0.789512	86442	Exocyst complex component 3 OS=Rattus norvegicus OX=10116 GN=Exoc3 PE=1 SV=1	Exoc3
PXL2B	2	2	73.22	0.789742	21593	Prostamide/prostaglandin F synthase OS=Rattus norvegicus OX=10116 GN=Prxl2b PE=3 SV=1	Prxl2b
NEUL	8	8	322.25	0.789916	80202	Neurolysin, mitochondrial OS=Rattus norvegicus OX=10116 GN=Nln PE=1 SV=1	Nln
NCPR	9	7	292.14	0.790874	76914	NADPH--cytochrome P450 reductase OS=Rattus norvegicus OX=10116 GN=Por PE=1 SV=3	Por
CLPB	6	6	201.11	0.792095	75655	Caseinolytic peptidase B protein homolog OS=Rattus norvegicus OX=10116 GN=Clpb PE=2 SV=1	Clpb
RL18	4	4	200.85	0.792981	21645	60S ribosomal protein L18 OS=Rattus norvegicus OX=10116 GN=Rpl18 PE=1 SV=2	Rpl18
DCTN2	14	13	1061.9	0.793153	44121	Dynactin subunit 2 OS=Rattus norvegicus OX=10116 GN=Dctn2 PE=1 SV=1	Dctn2
TRIM9	2	2	43.5	0.794669	79155	E3 ubiquitin-protein ligase TRIM9 OS=Rattus norvegicus OX=10116 GN=Trim9 PE=1 SV=1	Trim9
CIRBP	1	1	38.56	0.795054	18596	Cold-inducible RNA-binding protein OS=Rattus norvegicus OX=10116 GN=Cirbp PE=2 SV=1	Cirbp
RS18	8	8	361.9	0.795372	17708	40S ribosomal protein S18 OS=Rattus norvegicus OX=10116 GN=Rps18 PE=1 SV=3	Rps18
CCD32	1	1	53.49	0.795702	20006	Coiled-coil domain-containing protein 32 OS=Rattus norvegicus OX=10116 GN=Ccdc32 PE=2 SV=1	Ccdc32
GABR1	7	7	324.67	0.796004	111463	Gamma-aminobutyric acid type B receptor subunit 1 OS=Rattus norvegicus OX=10116 GN=Gabbr1 PE=1 SV=1	Gabbr1
WDR7	34	33	1870.75	0.798535	163086	WD repeat-containing protein 7 OS=Rattus norvegicus OX=10116 GN=Wdr7 PE=1 SV=1	Wdr7
ELP2	7	6	202.21	0.799063	91687	Elongator complex protein 2 OS=Rattus norvegicus OX=10116 GN=Elp2 PE=2 SV=1	Elp2
FGF12	3	3	110.05	0.799133	27382	Fibroblast growth factor 12 OS=Rattus norvegicus OX=10116 GN=Fgf12 PE=1 SV=1	Fgf12
NGLY1	1	1	52.9	0.799603	74630	Peptide-N(4)-(N-acetyl-beta-glucosaminyl)asparagine amidase OS=Rattus norvegicus OX=10116 GN=Ngly1 PE=2 SV=2	Ngly1
SYT11	1	1	51.33	0.800999	48237	Synaptotagmin-11 OS=Rattus norvegicus OX=10116 GN=Syt11 PE=1 SV=2	Syt11
AUHM	11	11	511.48	0.80245	33320	Methylglutaconyl-CoA hydratase, mitochondrial OS=Rattus norvegicus OX=10116 GN=Auh PE=1 SV=2	Auh
STK24	3	3	226.86	0.803338	47960	Serine/threonine-protein kinase 24 OS=Rattus norvegicus OX=10116 GN=Stk24 PE=2 SV=1	Stk24
CRYAB	4	4	117.44	0.80369	20076	Alpha-crystallin B chain OS=Rattus norvegicus OX=10116 GN=Cryab PE=1 SV=1	Cryab
AMD	8	8	256.98	0.804441	108606	Peptidylglycine alpha-amidating monooxygenase OS=Rattus norvegicus OX=10116 GN=Pam PE=1 SV=1	Pam
K1107	7	7	396.6	0.804472	133176	AP2-interacting clathrin-endocytosis protein OS=Rattus norvegicus OX=10116 GN=Kiaa1107 PE=1 SV=3	Kiaa1107
EIF3I	6	6	210.33	0.804918	36438	Eukaryotic translation initiation factor 3 subunit I OS=Rattus norvegicus OX=10116 GN=Eif3i PE=2 SV=1	Eif3i
STRN	15	15	812.83	0.806404	86173	Striatin OS=Rattus norvegicus OX=10116 GN=Strn PE=1 SV=1	Strn
SI1L1	9	9	363.02	0.806441	201799	Signal-induced proliferation-associated 1-like protein 1 OS=Rattus norvegicus OX=10116 GN=Sipa1l1 PE=1 SV=1	Sipa1l1
RAB9A	1	1	35.38	0.807668	22881	Ras-related protein Rab-9A OS=Rattus norvegicus OX=10116 GN=Rab9a PE=1 SV=2	Rab9a
THNS2	2	2	62.13	0.808423	54102	Threonine synthase-like 2 OS=Rattus norvegicus OX=10116 GN=Thnsl2 PE=2 SV=1	Thnsl2
SYUB	6	4	419.4	0.809168	14495	Beta-synuclein OS=Rattus norvegicus OX=10116 GN=Sncb PE=1 SV=1	Sncb
TPPC1	2	2	45.53	0.8097	16871	Trafficking protein particle complex subunit 1 OS=Rattus norvegicus OX=10116 GN=Trappc1 PE=2 SV=1	Trappc1
PHOCN	4	4	147.33	0.81098	26016	MOB-like protein phocein OS=Rattus norvegicus OX=10116 GN=Mob4 PE=1 SV=1	Mob4
ABD12	5	5	187.13	0.811088	45267	Lysophosphatidylserine lipase ABHD12 OS=Rattus norvegicus OX=10116 GN=Abhd12 PE=2 SV=1	Abhd12
SNF8	1	1	62.25	0.811823	28866	Vacuolar-sorting protein SNF8 OS=Rattus norvegicus OX=10116 GN=Snf8 PE=1 SV=1	Snf8
SNX5	5	5	149.57	0.811967	46764	Sorting nexin-5 OS=Rattus norvegicus OX=10116 GN=Snx5 PE=1 SV=1	Snx5
ACTB	49	5	3984.45	0.812358	41710	Actin, cytoplasmic 1 OS=Rattus norvegicus OX=10116 GN=Actb PE=1 SV=1	Actb
PDIA4	5	5	167.61	0.81245	72675	Protein disulfide-isomerase A4 OS=Rattus norvegicus OX=10116 GN=Pdia4 PE=1 SV=2	Pdia4
PURA	6	6	452.43	0.812848	15313	Transcriptional activator protein Pur-alpha (Fragments) OS=Rattus norvegicus OX=10116 GN=Pura PE=1 SV=1	Pura
DMD	2	2	74.58	0.814552	425563	Dystrophin OS=Rattus norvegicus OX=10116 GN=Dmd PE=1 SV=2	Dmd
RMD3	1	1	43.49	0.81482	52280	Regulator of microtubule dynamics protein 3 OS=Rattus norvegicus OX=10116 GN=Rmdn3 PE=1 SV=1	Rmdn3
PGRC2	6	5	220.85	0.815569	23389	Membrane-associated progesterone receptor component 2 OS=Rattus norvegicus OX=10116 GN=Pgrmc2 PE=1 SV=1	Pgrmc2
NUCL	11	11	609.27	0.81678	77101	Nucleolin OS=Rattus norvegicus OX=10116 GN=Ncl PE=1 SV=3	Ncl
SAM50	15	14	658.7	0.820345	51927	Sorting and assembly machinery component 50 homolog OS=Rattus norvegicus OX=10116 GN=Samm50 PE=1 SV=1	Samm50
PFKAL	22	15	1037.18	0.820517	85284	ATP-dependent 6-phosphofructokinase, liver type OS=Rattus norvegicus OX=10116 GN=Pfkl PE=1 SV=3	Pfkl
SRSF6	1	1	38.62	0.820602	39002	Serine/arginine-rich splicing factor 6 OS=Rattus norvegicus OX=10116 GN=Srsf6 PE=1 SV=1	Srsf6
HACE1	1	1	32.21	0.820697	102093	E3 ubiquitin-protein ligase HACE1 OS=Rattus norvegicus OX=10116 GN=Hace1 PE=3 SV=1	Hace1
TRXR2	3	3	157.35	0.820961	56540	Thioredoxin reductase 2, mitochondrial OS=Rattus norvegicus OX=10116 GN=Txnrd2 PE=1 SV=3	Txnrd2
ABCB7	6	6	267.43	0.821171	82506	Iron-sulfur clusters transporter ABCB7, mitochondrial OS=Rattus norvegicus OX=10116 GN=Abcb7 PE=1 SV=1	Abcb7
PRIO	5	5	257.39	0.82181	27786	Major prion protein OS=Rattus norvegicus OX=10116 GN=Prnp PE=1 SV=2	Prnp
HNRPC	10	10	554.87	0.82219	32837	Heterogeneous nuclear ribonucleoprotein C OS=Rattus norvegicus OX=10116 GN=Hnrnpc PE=1 SV=2	Hnrnpc
WASH1	1	1	53.88	0.822619	51295	WASH complex subunit 1 OS=Rattus norvegicus OX=10116 GN=Washc1 PE=2 SV=1	Washc1
TPPC4	2	2	53.86	0.82311	24343	Trafficking protein particle complex subunit 4 OS=Rattus norvegicus OX=10116 GN=Trappc4 PE=2 SV=1	Trappc4
H4	10	10	690.96	0.823786	11360	Histone H4 OS=Rattus norvegicus OX=10116 GN=H4c2 PE=1 SV=2	H4c2
RL36	3	3	97.67	0.826008	12260	60S ribosomal protein L36 OS=Rattus norvegicus OX=10116 GN=Rpl36 PE=1 SV=2	Rpl36
VAMP7	6	6	236.74	0.826953	24760	Vesicle-associated membrane protein 7 OS=Rattus norvegicus OX=10116 GN=Vamp7 PE=1 SV=1	Vamp7
CAH2	18	18	1129.15	0.82839	29096	Carbonic anhydrase 2 OS=Rattus norvegicus OX=10116 GN=Ca2 PE=1 SV=2	Ca2
GDIR1	14	14	828.43	0.829704	23393	Rho GDP-dissociation inhibitor 1 OS=Rattus norvegicus OX=10116 GN=Arhgdia PE=1 SV=1	Arhgdia
MTNA	5	5	157.48	0.832584	39562	Methylthioribose-1-phosphate isomerase OS=Rattus norvegicus OX=10116 GN=Mri1 PE=1 SV=1	Mri1
GOGA7	2	2	39.79	0.83292	15768	Golgin subfamily A member 7 OS=Rattus norvegicus OX=10116 GN=Golga7 PE=2 SV=1	Golga7
ASIC1	3	2	78.08	0.833032	59602	Acid-sensing ion channel 1 OS=Rattus norvegicus OX=10116 GN=Asic1 PE=1 SV=1	Asic1
HP1B3	7	7	312	0.833854	60769	Heterochromatin protein 1-binding protein 3 OS=Rattus norvegicus OX=10116 GN=Hp1bp3 PE=1 SV=1	Hp1bp3
SYSC	12	12	514.32	0.83447	58551	Serine--tRNA ligase, cytoplasmic OS=Rattus norvegicus OX=10116 GN=Sars1 PE=1 SV=3	Sars1
AGRIN	2	2	79.33	0.83524	208509	Agrin OS=Rattus norvegicus OX=10116 GN=Agrn PE=1 SV=2	Agrn
VATB2	32	32	2304.69	0.835481	56515	V-type proton ATPase subunit B, brain isoform OS=Rattus norvegicus OX=10116 GN=Atp6v1b2 PE=1 SV=1	Atp6v1b2
RAB5A	8	8	594.02	0.835921	23610	Ras-related protein Rab-5A OS=Rattus norvegicus OX=10116 GN=Rab5a PE=2 SV=1	Rab5a
TIM21	1	1	38.75	0.836216	27859	Mitochondrial import inner membrane translocase subunit Tim21 OS=Rattus norvegicus OX=10116 GN=Timm21 PE=2 SV=1	Timm21
NHRF1	6	5	223.93	0.83649	38807	Na(+)/H(+) exchange regulatory cofactor NHE-RF1 OS=Rattus norvegicus OX=10116 GN=Slc9a3r1 PE=1 SV=3	Slc9a3r1
SYVC	11	11	476.37	0.837638	140280	Valine--tRNA ligase OS=Rattus norvegicus OX=10116 GN=Vars1 PE=2 SV=2	Vars1
DHSO	3	3	101.72	0.838254	38210	Sorbitol dehydrogenase OS=Rattus norvegicus OX=10116 GN=Sord PE=1 SV=4	Sord
KPRB	10	9	365.04	0.840334	40840	Phosphoribosyl pyrophosphate synthase-associated protein 2 OS=Rattus norvegicus OX=10116 GN=Prpsap2 PE=1 SV=1	Prpsap2
DCLK2	9	8	343.6	0.840369	83964	Serine/threonine-protein kinase DCLK2 OS=Rattus norvegicus OX=10116 GN=Dclk2 PE=1 SV=2	Dclk2
SYFA	5	5	195.42	0.841562	57684	Phenylalanine--tRNA ligase alpha subunit OS=Rattus norvegicus OX=10116 GN=Farsa PE=1 SV=1	Farsa
RABE1	10	8	372.23	0.845191	99366	Rab GTPase-binding effector protein 1 OS=Rattus norvegicus OX=10116 GN=Rabep1 PE=1 SV=1	Rabep1
VCIP1	7	6	278.44	0.845985	134481	Deubiquitinating protein VCPIP1 OS=Rattus norvegicus OX=10116 GN=Vcpip1 PE=1 SV=2	Vcpip1
EF1A1	22	12	1293.19	0.848179	50082	Elongation factor 1-alpha 1 OS=Rattus norvegicus OX=10116 GN=Eef1a1 PE=2 SV=1	Eef1a1
HNRPU	16	15	898.16	0.848581	87678	Heterogeneous nuclear ribonucleoprotein U OS=Rattus norvegicus OX=10116 GN=Hnrnpu PE=1 SV=1	Hnrnpu
PYRG2	5	5	172.82	0.848669	65632	CTP synthase 2 OS=Rattus norvegicus OX=10116 GN=Ctps2 PE=1 SV=1	Ctps2
PSME1	8	8	376.47	0.849099	28559	Proteasome activator complex subunit 1 OS=Rattus norvegicus OX=10116 GN=Psme1 PE=2 SV=1	Psme1
CH082	1	1	57.64	0.849379	24381	UPF0598 protein C8orf82 homolog OS=Rattus norvegicus OX=10116 PE=2 SV=1	#VALUE!
PDCD6	6	5	291.37	0.85002	21891	Programmed cell death protein 6 OS=Rattus norvegicus OX=10116 GN=Pdcd6 PE=2 SV=1	Pdcd6
CAH1	3	3	149.26	0.850059	28282	Carbonic anhydrase 1 OS=Rattus norvegicus OX=10116 GN=Ca1 PE=1 SV=1	Ca1
[truncated: 246 more rows]

## Sheet: Table S2
Differentially Expressed Proteins (DEPs) in parkin-deficient nucleus accumbens as compared to wild-type control.
Gene Names	Fold change	p-value	q-value	Ratio		Protein Name	Function
Akr1b7	-5.02953	4.04E-06	0.00905674	0.198826		Aldo-keto reductase family 1 member B7	Has many functions, including regulation of lipid and glucose homeostasis and detoxification of lipid peroxidation products such as 4-HNE
Itpa	-3.36999	2.44E-05	0.0273197	0.296737		Inosine triphosphatase pyrophosphohydrolase	Prevents the incorporation of noncanonical purine nucleotides into RNA and DNA
Tpp1	-1.21775	4.48E-05	0.0334675	0.821188		Tripeptidyl peptidase 1	Mediates lysosomal biogenesis and mitophagy
Prkn	-1.21026	0.000267221	0.13261	0.826272		Parkin	Tags proteins with ubiquitin for degradation
Atp5mg	-1.62862	0.000296136	0.13261	0.614016		ATP synthase membrane subunit G	Participates in aerobic respiration
Akr1b1	-1.39127	0.000783288	0.25364	0.718767		Aldo-keto reductase family 1 member B1	Mediates NADPH-dependent reduction of a wide variety of carbonyl-containing compounds
Cisd1	-1.11686	0.000792979	0.25364	0.895369		CDGSH iron-sulfur domain-containing protein 1	Mediates transport various molecules across extra- and intra-cellular membranes, role in regulation of maximal capacity in oxidative phosphorylation
Sdc4	-20.5	0.000965817	0.270308	0.0487805		Syndecan-4	Transmits the mechanotransduction signals via activation of PKC alpha, has a role in assembly of actin cytoskeleton and cell contractility, endocytosis, andhesion, and migration
Bcr	-1.30182	0.00124434	0.286377	0.768153		Breakpoint cluster region protein	Regulates of small GTP-binding proteins
Cdv3	1.95907	0.00132853	0.286377	1.95907	top ten	Protein CDV3 homolog	Function not fully understood, reacts with Myc and RNA-binding proteins
Hdhd2	1.58803	0.001502	0.286377	1.58803
Agt	1.69872	0.00153485	0.286377	1.69872
Arpc2	-1.23461	0.00200765	0.330432	0.80997
Glul	1.44344	0.00207043	0.330432	1.44344
Dnajc3	1.29106	0.00262683	0.330432	1.29106
Wipf3	-1.40363	0.00274732	0.330432	0.71244
Arsb	1.44044	0.00302647	0.330432	1.44044
Strn3	-1.2098	0.00308437	0.330432	0.826581
Gstp1	-1.23498	0.00321152	0.330432	0.809729
Suclg1	-1.13957	0.00323587	0.330432	0.877524
Bloc1s1	1.33734	0.00350095	0.330432	1.33734
Septin2	1.16874	0.00354332	0.330432	1.16874
Cttnbp2	-1.47626	0.0037189	0.330432	0.677386
Csdc2	1.40886	0.00401539	0.330432	1.40886
Enpp6	2.17641	0.00406158	0.330432	2.17641
Rras	1.45553	0.00428902	0.330432	1.45553
Pdia6	1.26073	0.0044642	0.330432	1.26073
Pde4b	1.11714	0.0049143	0.330432	1.11714
Hint3	1.52429	0.00503288	0.330432	1.52429
Gabbr2	-1.13317	0.0051201	0.330432	0.882483
Uqcrc2	-1.22093	0.005183	0.330432	0.819045
Pccb	-1.20898	0.00534699	0.330432	0.827141
Tsfm	-1.15227	0.00536857	0.330432	0.867854
Syt3	1.2986	0.00545402	0.330432	1.2986
Lgi1	-1.33174	0.00548379	0.330432	0.7509
Tamm41	-1.35745	0.00570601	0.330432	0.736673
Slc17a6	1.91327	0.0058979	0.330432	1.91327
Fth1	-1.4114	0.00596777	0.330432	0.708515
Gfap	-1.41418	0.00601273	0.330432	0.707122
Rhob	1.14207	0.00604238	0.330432	1.14207
Nqo1	-1.59313	0.00605078	0.330432	0.627694
Nfasc	-1.24393	0.00681979	0.338181	0.803901
Iqsec3	1.81129	0.00690379	0.338181	1.81129
Pi4ka	-1.04416	0.00694468	0.338181	0.957706
Mdh2	-1.09704	0.0070342	0.338181	0.911542
Cd99l2	1.45355	0.00707753	0.338181	1.45355
Eif3e	1.22908	0.00709892	0.338181	1.22908
Cox6c2	-1.18111	0.00761653	0.35528	0.846661
Myo9a	1.33926	0.0079227	0.362019	1.33926
Cldn11	1.74441	0.0082234	0.364058	1.74441
Vdac2	-1.13091	0.00854204	0.364058	0.884242
Prdx6	1.18934	0.00859155	0.364058	1.18934
Cox4i1	-1.11789	0.00888452	0.364058	0.894546
Ahsg	1.55357	0.00888922	0.364058	1.55357
Sdhb	-1.15356	0.00894436	0.364058	0.866882
Isoc1	1.64197	0.00910551	0.364058	1.64197
Ugt2b1	-1.10986	0.00967178	0.377516	0.901015
Gfer	-1.48154	0.00979055	0.377516	0.674974	p<0.01
Pdlim5	1.50889	0.0100924	0.377516	1.50889
Aldh1a1	1.36895	0.0103411	0.377516	1.36895
Plvap	-1.29648	0.0103659	0.377516	0.771322
Fnbp1	1.22055	0.0107187	0.377516	1.22055
Get1	1.15329	0.0107894	0.377516	1.15329
Chid1	1.48376	0.010791	0.377516	1.48376
Lpar1	2.00326	0.0112528	0.382678	2.00326
Ttr	1.89314	0.0112804	0.382678	1.89314
Rae1	-1.51331	0.0115377	0.383835	0.660801
Pacsin1	-1.21611	0.0117999	0.383835	0.822293
Cd81	1.49815	0.0118299	0.383835	1.49815
Csad	-1.53626	0.0120002	0.383835	0.65093
Sort1	1.24357	0.0127447	0.399415	1.24357
Ap2b1	-1.16998	0.0129565	0.399415	0.854716
Rars1	1.25905	0.0130425	0.399415	1.25905
Nsf	-1.11101	0.013298	0.399415	0.900079
Rtn3	1.0427	0.0135058	0.399415	1.0427
Akap12	1.46883	0.013648	0.399415	1.46883
P2rx7	-1.56525	0.0138396	0.399415	0.638875
Slc25a4	1.05451	0.0140486	0.399415	1.05451
Atat1	1.33058	0.014523	0.399415	1.33058
Dpysl3	1.55525	0.0147167	0.399415	1.55525
Sub1	-1.2919	0.0147543	0.399415	0.774055
Serpina1	1.75819	0.0150813	0.399415	1.75819
Unc13a	-1.24806	0.0152885	0.399415	0.801244
Sdha	-1.16626	0.0154153	0.399415	0.857442
Acp2	1.11994	0.0154949	0.399415	1.11994
Apbb1	1.7601	0.0156121	0.399415	1.7601
Bpnt1	-1.14399	0.0157282	0.399415	0.874133
Gja1	1.36957	0.0158815	0.399415	1.36957
Uqcrq	-1.20995	0.0159945	0.399415	0.826479
Ermn	1.54898	0.0163403	0.399415	1.54898
Sccpdh	-1.18106	0.0163484	0.399415	0.846695
Map1b	1.22053	0.0166205	0.399415	1.22053
Tf	1.3658	0.0168759	0.399415	1.3658
Erc2	-1.27511	0.0170466	0.399415	0.784248
Fkbp1a	-1.3266	0.0171072	0.399415	0.753807
Lmbrd1	1.11517	0.0171254	0.399415	1.11517
Cmbl	1.55359	0.0184107	0.424965	1.55359
Dlst	-1.07416	0.0190644	0.434692	0.930958
Sv2c	-1.22336	0.0192694	0.434692	0.817422
Isyna1	-1.19614	0.0195478	0.434692	0.836021
Kpna1	1.12203	0.0196087	0.434692	1.12203
Crkl	1.06924	0.0201468	0.438748	1.06924
Prkca	-1.14232	0.0202396	0.438748	0.875414
Mpp3	-1.26092	0.0203796	0.438748	0.793073
Sirt2	1.39909	0.0209593	0.439066	1.39909
Fabp3	-1.3269	0.0211142	0.439066	0.753636
Hibch	-1.13806	0.0213638	0.439066	0.878691
Slc1a2	1.16898	0.0214006	0.439066	1.16898
Ermp1	1.33891	0.0215304	0.439066	1.33891
Septin11	-1.15237	0.0215709	0.439066	0.867777
Bcan	-1.29394	0.0222435	0.441271	0.772832
Dpp7	1.3794	0.0225943	0.441271	1.3794
Gsto1	-1.1386	0.0226112	0.441271	0.878273
Pkm	-1.05953	0.0230079	0.441271	0.943812
Cyb5r1	-1.1606	0.0230555	0.441271	0.86162
Prrt2	1.25059	0.0231673	0.441271	1.25059
Mdga2	1.13337	0.0232826	0.441271	1.13337
Abi1	-1.17788	0.0233771	0.441271	0.848981
Bcas1	1.69227	0.0236032	0.441271	1.69227
Cplx2	1.42694	0.0236501	0.441271	1.42694
Gpm6b	1.33097	0.0238642	0.441587	1.33097
Gclc	1.19688	0.0244432	0.444699	1.19688
Slc2a1	1.18146	0.0244595	0.444699	1.18146
Dpp6	-1.12632	0.0252823	0.444699	0.887848
Hsd17b10	-1.14632	0.0253331	0.444699	0.872359
Myo1d	1.39517	0.0257069	0.444699	1.39517
Acad9	-1.15743	0.0259021	0.444699	0.863981
Map4	1.27772	0.0259794	0.444699	1.27772
Slc7a5	1.28976	0.0259872	0.444699	1.28976
Sec14l2	-1.21747	0.0260115	0.444699	0.821374
Uqcrc1	-1.1608	0.0264913	0.444699	0.861472
Cs	-1.05905	0.0269028	0.444699	0.944238
Ube2d3	1.14217	0.0269813	0.444699	1.14217
Hcn2	1.55608	0.027144	0.444699	1.55608
Picalm	1.14088	0.0272046	0.444699	1.14088
Camkk2	-1.31208	0.0274924	0.444699	0.762147
Fxyd6	1.88069	0.0275071	0.444699	1.88069
Cryl1	1.58129	0.0275885	0.444699	1.58129
Slc34a2	-1.17248	0.0276075	0.444699	0.85289
Ech1	1.07442	0.0285037	0.454315	1.07442
Snapc3	1.53105	0.0286103	0.454315	1.53105
Nt5e	-1.4676	0.028863	0.4551	0.681382
Nmt1	1.17641	0.0292746	0.458362	1.17641
JPT1	1.95105	0.0295806	0.459937	1.95105
Ank3	-1.06945	0.0303905	0.465245	0.935056
Syp	-1.18555	0.0305611	0.465245	0.843492
Cops8	-1.0822	0.0306446	0.465245	0.92404
Gnao1	-1.17119	0.0307531	0.465245	0.853832
Nadk2	-1.21723	0.0318965	0.472044	0.821537
Gnl1	-1.09693	0.0319285	0.472044	0.911631
Gsn	1.37224	0.0320636	0.472044	1.37224
Mobp	1.61367	0.0323884	0.472044	1.61367
Lrrc59	1.281	0.0329267	0.472044	1.281
Pcp4	2.35385	0.0330744	0.472044	2.35385
Clta	-1.26038	0.033077	0.472044	0.793411
Hibadh	-1.06138	0.0331956	0.472044	0.942166
Glg1	1.3778	0.0334777	0.472044	1.3778
Psmd1	1.13123	0.0335122	0.472044	1.13123
Septin5	-1.09585	0.0336263	0.472044	0.912535
Tm9sf2	1.38217	0.0340776	0.472044	1.38217
Rbp4	1.57295	0.0343103	0.472044	1.57295
Slc27a1	1.30232	0.0345551	0.472044	1.30232
Snph	1.24007	0.0347074	0.472044	1.24007
Blmh	1.067	0.0347105	0.472044	1.067
Bcl2l1	1.1417	0.0356499	0.472044	1.1417
Sptan1	-1.08722	0.0358836	0.472044	0.919775
Nf1	1.16369	0.036005	0.472044	1.16369
Cbs	-1.16071	0.036436	0.472044	0.861542
Aldh5a1	-1.19395	0.0369366	0.472044	0.837559
Pitpnb	1.09069	0.0371387	0.472044	1.09069
Dpysl5	1.16324	0.0372879	0.472044	1.16324
Ndufs2	-1.09536	0.0373305	0.472044	0.91294
Igg-2a	-6.01739	0.0373622	0.472044	0.166185
Fah	2.46816	0.0373681	0.472044	2.46816
Septin8	1.12063	0.0374834	0.472044	1.12063
Rps12	1.09788	0.037596	0.472044	1.09788
Mccc1	-1.20691	0.0382731	0.472044	0.82856
Ugt8	1.90637	0.0384959	0.472044	1.90637
Gss	1.14976	0.0387602	0.472044	1.14976
Pdhb	-1.12083	0.0393162	0.472044	0.892196
Pcmt1	-1.11305	0.0393418	0.472044	0.898432
Nrxn2	1.1659	0.0393482	0.472044	1.1659
Anxa5	-1.41494	0.0393739	0.472044	0.706746
Ctbp1	-1.13001	0.0395473	0.472044	0.884946
Rab11fip1	1.08504	0.0395577	0.472044	1.08504
Phb2	-1.16134	0.0396027	0.472044	0.861077
Phb	-1.11121	0.0397583	0.472044	0.899924
Fgg	1.70501	0.0400505	0.472044	1.70501
Armt1	-1.1253	0.040094	0.472044	0.888651
Prune2	-1.3128	0.0403435	0.472044	0.761729
Idh3a	-1.10348	0.0404697	0.472044	0.906222
Mtpn	-1.16168	0.0404943	0.472044	0.860825
Scg5	1.39681	0.0406898	0.472044	1.39681
Eif3b	1.16623	0.0413651	0.47362	1.16623
Phgdh	-1.45236	0.0415167	0.47362	0.688534
Yars1	1.14485	0.0416152	0.47362	1.14485
Dnajb11	1.2819	0.041779	0.47362	1.2819
Mag	1.48448	0.0418833	0.47362	1.48448
Sarnp	1.20996	0.0421341	0.474061	1.20996
Arpc5	-1.0531	0.0425307	0.476131	0.949576
Hapln1	-1.94274	0.0428203	0.476175	0.514736
Bmerb1	2.01987	0.0430638	0.476175	2.01987
Rtcb	1.11448	0.0431726	0.476175	1.11448
Map1lc3a	1.12574	0.0438223	0.480207	1.12574
Apoe	-1.21853	0.0446931	0.480207	0.820662
Tmsb10	1.56212	0.0448587	0.480207	1.56212
Rab14	-1.08973	0.0449376	0.480207	0.917657
Padi2	1.44457	0.0450303	0.480207	1.44457
Napb	-1.11132	0.0452869	0.480207	0.899831
Ap2a2	-1.15556	0.0458095	0.480207	0.865382
Prdx4	1.16896	0.0459306	0.480207	1.16896
Dynll1	1.48613	0.0459327	0.480207	1.48613
Lhpp	1.40396	0.0459858	0.480207	1.40396
Rnh1	1.12153	0.0460719	0.480207	1.12153
Usp15	-1.18565	0.0461118	0.480207	0.843419
Clcn3	1.12038	0.0464719	0.481429	1.12038
Cav1	1.23572	0.0468426	0.481429	1.23572
Ppp2r2a	-1.16986	0.0468752	0.481429	0.854802
Clec2l	1.58611	0.0475186	0.481429	1.58611
Galm	-1.15395	0.0476923	0.481429	0.866585
Rtn4	1.30981	0.0478531	0.481429	1.30981
Rpl21	1.08588	0.0479365	0.481429	1.08588
Arpc1b	1.15164	0.0480189	0.481429	1.15164
Slc4a7	-2.07488	0.0482059	0.481429	0.481955
Coq6	-1.66804	0.0485525	0.481429	0.599504
Fez1	1.26979	0.0485944	0.481429	1.26979
Wdr44	-1.13926	0.0493568	0.482874	0.877759
Tmem11	-1.10853	0.0497664	0.482874	0.902098	p<0.05
Cltb	-1.10069	0.0501943	0.482874	0.908517
Rpl9	1.08495	0.0507368	0.482874	1.08495
Acaa1a	1.17497	0.0509332	0.482874	1.17497
Dld	-1.16292	0.0512555	0.482874	0.859903
Tecr	1.32507	0.0516075	0.482874	1.32507
Grip2	-1.29979	0.0519398	0.482874	0.769356
Echs1	-1.12825	0.0522415	0.482874	0.886326
Fga	2.90746	0.0526809	0.482874	2.90746
Ezr	-1.23758	0.0527247	0.482874	0.80803
Prxl2a	1.21395	0.0529257	0.482874	1.21395
Acsl6	1.19776	0.0532734	0.482874	1.19776
Fbxo3	1.23812	0.0533639	0.482874	1.23812
Cntfr	1.17614	0.0534132	0.482874	1.17614
Syt1	-1.20497	0.0534882	0.482874	0.829898
Aldh7a1	1.30734	0.0535216	0.482874	1.30734
Dcx	-1.31065	0.0536362	0.482874	0.76298
Rab3a	-1.15547	0.0536773	0.482874	0.86545
Cacnb4	-1.26977	0.0538269	0.482874	0.787542
Rab18	1.0567	0.0538419	0.482874	1.0567
Arf6	1.10963	0.0538809	0.482874	1.10963
Mogs	1.29015	0.0540356	0.482874	1.29015
Dync1i1	1.12223	0.0541121	0.482874	1.12223
Atp5f1c	-1.1333	0.0541319	0.482874	0.88238
Myadm	1.1146	0.0551072	0.489623	1.1146
Fbl	1.34604	0.0556176	0.492205	1.34604
Qars1	1.08062	0.0562977	0.496262	1.08062
Cdc42	1.15129	0.0566242	0.497183	1.15129
Sarm1	1.11778	0.0569597	0.498175	1.11778
Dpp10	-1.14443	0.0573405	0.498208	0.873801
Cltc	-1.05889	0.0574912	0.498208	0.944389
Pvalb	1.75773	0.057631	0.498208	1.75773
Adrm1	1.05176	0.0580567	0.499958	1.05176
Gpi	-1.06132	0.0583112	0.500225	0.942221
Myh9	-1.04955	0.0596381	0.508719	0.952794
Arpc1a	-1.15256	0.0597558	0.508719	0.867631
Gsta3	-1.34938	0.0604436	0.510471	0.741079
Tpm4	1.16154	0.0606218	0.510471	1.16154
Ppp1r7	-1.13779	0.0606455	0.510471	0.878899
Psmd13	1.12608	0.0610055	0.511072	1.12608
Nckap1	-1.02964	0.0611734	0.511072	0.971214
Rcan1	-1.16192	0.0617798	0.514219	0.860643
Ndufa9	-1.07803	0.0627022	0.516333	0.927617
Crabp1	-1.21987	0.0627131	0.516333	0.819762
Ripor2	-1.1759	0.0627256	0.516333	0.850411
Nefm	1.5194	0.0634529	0.519199	1.5194
Camk4	-1.48087	0.0635376	0.519199	0.675279
Hsd17b8	-1.44482	0.0642481	0.52175	0.692127
Ppp6c	-1.12363	0.0645256	0.52175	0.889977
Clasp2	1.14505	0.0646907	0.52175	1.14505
Gdi2	1.14396	0.0647819	0.52175	1.14396
Atp5f1a	-1.12404	0.0650949	0.522393	0.889652
Mcam	1.17225	0.0661121	0.528661	1.17225
Cds1	1.39927	0.0663762	0.528884	1.39927
Slc25a11	-1.12133	0.0673038	0.534243	0.891795
Mapk1	-1.16654	0.0676559	0.534243	0.857237
Cat	-1.31686	0.0678398	0.534243	0.759382
Cul5	-1.14331	0.0680033	0.534243	0.874654
Vps26a	-1.1571	0.0684068	0.534734	0.86423
Nefl	1.50764	0.0687792	0.534734	1.50764
Cdk18	1.45727	0.0687822	0.534734	1.45727
Spcs3	1.31535	0.0705293	0.542639	1.31535
Dtnb	1.08342	0.0705714	0.542639	1.08342
Ap2s1	-1.16117	0.0712863	0.542639	0.861201
Hmgcs1	1.50685	0.0715854	0.542639	1.50685
Timm23	1.704	0.0716775	0.542639	1.704
Emc2	1.7085	0.0717386	0.542639	1.7085
Hspe1	-1.17826	0.0727196	0.542639	0.848706
Rin1	-1.5578	0.0728935	0.542639	0.641931
Carm1	-1.56066	0.0733488	0.542639	0.640753
Pacsin2	-1.1551	0.07389	0.542639	0.865724
Atp1a1	-1.15386	0.074137	0.542639	0.866657
Hpx	1.4023	0.0742356	0.542639	1.4023
Map2k1	-1.24015	0.074385	0.542639	0.806352
Ndufa5	-1.12065	0.0745292	0.542639	0.892342
Nlgn2	-1.15108	0.0745889	0.542639	0.868752
Cplx1	1.72603	0.0746024	0.542639	1.72603
Rps28	1.17396	0.0748023	0.542639	1.17396
Chrm1	-2.21573	0.075044	0.542639	0.45132
Sirt5	-1.0894	0.0750514	0.542639	0.917939
Gaa	1.67481	0.0756124	0.542639	1.67481
Cnp	1.30498	0.0757226	0.542639	1.30498
Impa1	-1.10799	0.0757856	0.542639	0.902532
Paics	1.14863	0.0758101	0.542639	1.14863
Lxn	1.29211	0.0760558	0.542639	1.29211
Macf1	-1.14516	0.0765859	0.542639	0.873239
Kcnj10	1.61323	0.0770784	0.542639	1.61323
Gpm6a	1.13474	0.0773877	0.542639	1.13474
D2hgdh	-1.25651	0.0779323	0.542639	0.795853
Atp5pb	-1.13147	0.0779934	0.542639	0.883804
Atp5pd	-1.12924	0.0781635	0.542639	0.885551
Efhd2	1.15558	0.0783181	0.542639	1.15558
Pls3	1.18846	0.0784822	0.542639	1.18846
Cds2	1.17729	0.0785774	0.542639	1.17729
Itpr2	-1.21978	0.0787181	0.542639	0.819823
Aimp2	1.13713	0.0790151	0.542639	1.13713
Cnksr2	-1.24169	0.0794388	0.542639	0.805352
Trappc13	-1.17861	0.07948	0.542639	0.848459
Mapre1	1.1607	0.079757	0.542639	1.1607
Pnpo	-1.32822	0.0799781	0.542639	0.752887
Grb2	-1.13028	0.0802233	0.542639	0.884733
Ndufb1	-1.16498	0.0802778	0.542639	0.858385
Msra	-1.4292	0.0807026	0.542639	0.699693
Immt	-1.03255	0.0808138	0.542639	0.968472
GLTP	1.49723	0.0808171	0.542639	1.49723
Tfrc	1.15122	0.080818	0.542639	1.15122
Rab15	-1.34162	0.0813984	0.542639	0.745368
Gpc1	-1.15588	0.0815653	0.542639	0.865138
Uqcrfs1	-1.21847	0.0818181	0.542639	0.820704
Dbi	1.23986	0.0818439	0.542639	1.23986
Rapgef4	-1.0729	0.0819169	0.542639	0.932053
Creld1	1.12297	0.0824014	0.542915	1.12297
Usp7	-1.10736	0.0827145	0.542915	0.903051
Pdpk1	-1.15603	0.0828312	0.542915	0.865027
Cadm3	-1.12619	0.0830557	0.542915	0.887952
ES1_RAT	-1.05815	0.0832311	0.542915	0.945041
Slc2a3	-1.23414	0.0840451	0.542915	0.810278
Rims1	-1.25864	0.0840896	0.542915	0.794507
Pgam1	-1.18595	0.0843088	0.542915	0.843208
Hsd17b11	1.39548	0.0843493	0.542915	1.39548
Enoph1	1.11592	0.0843833	0.542915	1.11592
Nras	-1.26993	0.0851607	0.544128	0.787447
Vsnl1	1.26204	0.0851619	0.544128	1.26204
Ndrg2	1.21516	0.085301	0.544128	1.21516
S100a1	1.40931	0.0858206	0.545887	1.40931
Hint1	-1.1465	0.0864005	0.547138	0.872221
Mbp	1.40389	0.086506	0.547138	1.40389
Hspa13	1.1957	0.0873843	0.551137	1.1957
Esd	-1.1047	0.0878028	0.55222	0.905221
Plbd2	1.2552	0.0883697	0.552846	1.2552
Actl6b	-1.27365	0.0883961	0.552846	0.785147
Eif3c	1.14963	0.0886625	0.552968	1.14963
Ncan	-1.63162	0.0891298	0.554338	0.612888
Anxa3	-1.08705	0.0898939	0.555871	0.91992
Dnajc10	1.23525	0.0900144	0.555871	1.23525
Tpm1	-1.1292	0.0901211	0.555871	0.885586
Ilf3	-1.32628	0.0905302	0.55686	0.75399
Des	1.29607	0.09192	0.560823	1.29607
Fgb	1.4336	0.0919424	0.560823	1.4336
Tomm70	-1.21385	0.0925796	0.560823	0.823828
Exoc4	-1.07454	0.0928015	0.560823	0.930634
Khdrbs1	-1.10243	0.0928039	0.560823	0.907087
Ppp1cc	-1.16321	0.0928773	0.560823	0.859693
Glod4	-1.11539	0.0929278	0.560823	0.896544
S1pr5	1.45845	0.0932578	0.561301	1.45845
Slc44a1	1.17968	0.0937278	0.562618	1.17968
A1i3	1.39611	0.0942002	0.563158	1.39611
Pmpcb	1.22146	0.0944163	0.563158	1.22146
Plcl1	1.23207	0.0945724	0.563158	1.23207
Itgb1	1.40996	0.0951167	0.564897	1.40996
Mtnd2	3.12454	0.0957319	0.566284	3.12454
Stat5a	-1.25569	0.0959373	0.566284	0.796373
Vac14	1.1984	0.096109	0.566284	1.1984
Ubr4	1.12775	0.097413	0.570166	1.12775
Ahcy	-1.14769	0.0976569	0.570166	0.871318
Mpc2	1.40727	0.0980389	0.570166	1.40727
Ywhaz	-1.14501	0.0982744	0.570166	0.873354
Abhd16a	1.16859	0.0984259	0.570166	1.16859
Eif2b5	1.22985	0.0985181	0.570166	1.22985
Aldh9a1	-1.09813	0.0985504	0.570166	0.910639
Acat2	1.17991	0.0990119	0.571014	1.17991
Parva	1.3643	0.0992071	0.571014	1.3643
Prkcd	1.42758	0.099993	0.57302	1.42758
Pcca	-1.1566	0.100067	0.57302	0.864601
Serpinb1a	-1.20656	0.100903	0.575198	0.828805
Cyth2	-1.35837	0.100961	0.575198	0.736176
Myg1	1.14612	0.101519	0.576908	1.14612
Rplp0	1.12372	0.101874	0.577437	1.12372
Pak1	-1.14849	0.102688	0.577437	0.870709
Lrpprc	-1.09555	0.102884	0.577437	0.912785
Rnpep	-1.09572	0.103059	0.577437	0.912642
Ggps1	1.21604	0.103131	0.577437	1.21604
Prkar2b	-1.34714	0.103185	0.577437	0.742316
Tagln2	1.36056	0.103621	0.577437	1.36056
Lrrc57	-1.11531	0.103681	0.577437	0.896612
Dlat	-1.08571	0.104195	0.577437	0.921053
Chkb	1.17368	0.104578	0.577437	1.17368
Serpina3l	1.38664	0.10467	0.577437	1.38664
Rpl18a	-1.07562	0.104707	0.577437	0.929693
Coq5	-1.36499	0.106894	0.581811	0.732605
Ppib	1.05289	0.106956	0.581811	1.05289
Nrxn3	-1.08727	0.107277	0.581811	0.919734
Psmc4	1.07608	0.107529	0.581811	1.07608
Vcan	-1.23484	0.107964	0.581811	0.80982
Rock2	-1.15347	0.108005	0.581811	0.866952
Glra3	1.18659	0.108595	0.581811	1.18659
Nrxn1	-1.17011	0.108625	0.581811	0.854623
Etfdh	-1.25461	0.108625	0.581811	0.797059
Acsl4	1.50131	0.108634	0.581811	1.50131
Brcc3	-1.32284	0.108978	0.581811	0.755949
Ndufa11	-1.10361	0.109062	0.581811	0.906114
Calb1	-1.22138	0.109125	0.581811	0.818745
Prkaa1	1.10256	0.109588	0.581811	1.10256
Cpne9	-1.25579	0.10965	0.581811	0.79631
Acot8	4.17215	0.109658	0.581811	4.17215
Atp5po	-1.09775	0.110784	0.584698	0.910957
Ptpra	1.17346	0.110791	0.584698	1.17346
Tanc2	1.32999	0.111492	0.584698	1.32999
Got2	1.04267	0.11191	0.584698	1.04267
Carhsp1	-1.19227	0.112013	0.584698	0.838737
Osbpl1a	1.18731	0.112693	0.584698	1.18731
Slc30a3	-1.69438	0.112787	0.584698	0.590185
Bckdhb	1.16679	0.113377	0.584698	1.16679
Camk2a	-1.22642	0.113454	0.584698	0.81538
Wasf1	-1.18076	0.113567	0.584698	0.846909
Svep1	-1.32942	0.114179	0.584698	0.752209
Atg7	1.21046	0.114587	0.584698	1.21046
Vamp3	1.41067	0.114602	0.584698	1.41067
Slc8a2	-1.15277	0.114755	0.584698	0.867475
Lrrc7	-1.63591	0.115175	0.584698	0.61128
Vdac3	-1.13755	0.115783	0.584698	0.879083
Cd47	-1.06687	0.116316	0.584698	0.937321
Syt6	1.743	0.117207	0.584698	1.743
Ufm1	-1.2247	0.117559	0.584698	0.816526
Slc6a9	1.44915	0.117568	0.584698	1.44915
Mtarc2	-1.14321	0.117598	0.584698	0.874731
Pip4k2a	1.09292	0.117758	0.584698	1.09292
Fhit	-1.26788	0.118158	0.584698	0.788718
Cck	-1.65235	0.118503	0.584698	0.605198
Rbm8a	1.66028	0.1188	0.584698	1.66028
Bdh1	1.35689	0.118888	0.584698	1.35689
Exoc7	-1.13899	0.118952	0.584698	0.877969
Plaa	1.05803	0.119127	0.584698	1.05803
Enpp5	1.27804	0.119176	0.584698	1.27804
Aarsd1	1.2551	0.119206	0.584698	1.2551
Psmb5	-1.17712	0.119269	0.584698	0.849528
Rabggtb	-1.12946	0.119416	0.584698	0.885376
Phyhip	-1.1251	0.1196	0.584698	0.888809
Prdx3	-1.11685	0.11989	0.584698	0.895372
Pdha1	-1.09527	0.119893	0.584698	0.913016
Cacybp	1.17277	0.120006	0.584698	1.17277
Cdc42bpa	-1.18005	0.120072	0.584698	0.847424
Arhgef7	-1.0723	0.12019	0.584698	0.932576
Atp6v0a1	-1.10791	0.120387	0.584698	0.902598
Ckmt2	-1.30594	0.12218	0.586118	0.765734
Decr1	1.1599	0.122195	0.586118	1.1599
Prkcg	-1.21854	0.122198	0.586118	0.820656
Pebp1	1.03553	0.122208	0.586118	1.03553
Arfgef1	1.21483	0.122326	0.586118	1.21483
Itpr3	1.34473	0.122822	0.586118	1.34473
Eef2	1.06554	0.123273	0.586118	1.06554
Idh3B	-1.12922	0.123617	0.586118	0.885567
Sv2b	-1.18869	0.124056	0.586118	0.841265
Cap2	-1.15577	0.124136	0.586118	0.865226
Rap1a	1.19718	0.124362	0.586118	1.19718
Gnb4	1.20959	0.124397	0.586118	1.20959
Ptk2b	-1.3043	0.124656	0.586118	0.766696
Rhot2	1.06253	0.124748	0.586118	1.06253
Fbxl16	-1.28612	0.124752	0.586118	0.777533
Fxn	1.15756	0.124867	0.586118	1.15756
Sorbs2	-1.50852	0.125549	0.586776	0.662903
Cdc42ep1	1.34519	0.1256	0.586776	1.34519
Kcnk1	1.31894	0.125794	0.586776	1.31894
Srgap2	1.12669	0.126547	0.589061	1.12669
Kif5b	1.1166	0.127056	0.590205	1.1166
Gphn	-1.06228	0.127722	0.591502	0.941373
Pgd	-1.12952	0.128112	0.591502	0.885333
Gpd2	-1.13461	0.128318	0.591502	0.881362
Pde1b	-1.32254	0.128392	0.591502	0.756121
Anp32a	-1.15302	0.12877	0.592024	0.867289
Add3	1.09425	0.129754	0.594116	1.09425
Strbp	1.14003	0.129913	0.594116	1.14003
Syngr1	-1.084	0.130063	0.594116	0.922513
Thrap3	-1.21699	0.130624	0.594116	0.8217
Phyhipl	1.22157	0.130642	0.594116	1.22157
Nptn	-1.13353	0.130817	0.594116	0.8822
Ncln	1.12175	0.131566	0.596308	1.12175
Ppp3ca	-1.19494	0.131834	0.596315	0.836863
Stambp	-1.44762	0.133049	0.597932	0.690791
Cndp2	-1.11994	0.133171	0.597932	0.892903
Eml1	1.27024	0.133307	0.597932	1.27024
Ptp4a2	-1.18124	0.133675	0.597932	0.846571
Stxbp1	-1.07738	0.134028	0.597932	0.92818
Map1s	1.10557	0.134053	0.597932	1.10557
Pabpc1	1.05215	0.134061	0.597932	1.05215
Itpka	-1.49339	0.134708	0.598597	0.669618
Fahd2	-1.09327	0.135131	0.598597	0.914687
Celf2	-1.32068	0.135282	0.598597	0.757186
Slc8a1	1.50827	0.135319	0.598597	1.50827
Pacs1	-1.06847	0.135721	0.598597	0.935922
Prkg2	1.25093	0.135814	0.598597	1.25093
Alb	1.26987	0.136123	0.598782	1.26987
Dync1h1	1.0689	0.136495	0.599242	1.0689
Ddb1	1.08816	0.137405	0.601859	1.08816
Slc25a51	-1.20951	0.137629	0.601859	0.826784
Rgs7	-1.07383	0.13819	0.603135	0.931244
Dpysl4	1.09933	0.140026	0.607641	1.09933
Csnk1a1	1.16059	0.140036	0.607641	1.16059
Snap29	1.54287	0.140926	0.607641	1.54287
Naxe	-1.16625	0.140953	0.607641	0.857452
Stim1	-1.09375	0.141071	0.607641	0.914284
Hk1	-1.11831	0.141108	0.607641	0.894206
Gpr85	-1.17812	0.141123	0.607641	0.848812
Lamp2	1.13606	0.142534	0.608487	1.13606
Ldha	-1.09323	0.142597	0.608487	0.914717
Safb	-1.1222	0.142688	0.608487	0.891106
Ap2m1	-1.09732	0.142864	0.608487	0.911311
H2A4_RAT	-1.42297	0.142917	0.608487	0.702756
Timm9	-1.36179	0.143177	0.608487	0.734327
Prkacb	-1.30239	0.143221	0.608487	0.76782
Atp2c1	-1.27753	0.143932	0.60976	0.78276
Gmfb	-1.11249	0.144172	0.60976	0.898885
Acaca	1.14558	0.144338	0.60976	1.14558
Mug1	1.40323	0.144755	0.61037	1.40323
Gabarapl2	1.13038	0.145932	0.613948	1.13038
Plp1	1.21683	0.146152	0.613948	1.21683
Hras	-1.06849	0.146818	0.614911	0.935902
Cavin1	1.20654	0.146979	0.614911	1.20654
Folh1	2.0583	0.147205	0.614911	2.0583
Plcb1	-1.14229	0.147488	0.614947	0.875437
Rap1b	1.13908	0.147815	0.615163	1.13908
Alcam	-1.19494	0.148735	0.616216	0.836862
Sgta	-1.18189	0.14917	0.616216	0.846101
Uqcc2	1.14681	0.149545	0.616216	1.14681
Palm	1.15249	0.14969	0.616216	1.15249
Plppr3	1.38759	0.1499	0.616216	1.38759
Hmgb1	-1.1413	0.149906	0.616216	0.876196
Adgrl3	-1.14165	0.149994	0.616216	0.875924
Syt7	-1.09356	0.150874	0.618215	0.914445
Pip5k1a	-1.76885	0.151033	0.618215	0.56534
Timm10	-1.16564	0.152463	0.621588	0.857901
Slc20a2	1.24039	0.152467	0.621588	1.24039
Aldh2	-1.1967	0.152761	0.621588	0.835628
Septin3	-1.12894	0.152968	0.621588	0.885783
Tnr	-1.06471	0.153464	0.622474	0.939225
Pars2	-1.29017	0.153751	0.622512	0.775092
Spryd4	-1.20551	0.155358	0.627881	0.829526
Rps27a	1.27751	0.155756	0.62832	1.27751
Map1lc3b	1.17511	0.156266	0.62832	1.17511
Mcfd2	1.10943	0.156308	0.62832	1.10943
Mccc2	-1.10008	0.157047	0.629624	0.909025
Ina	1.24342	0.157271	0.629624	1.24342
KACB_RAT KACA_RAT	-2.31594	0.157476	0.629624	0.431791
Acadm	4.2076	0.157933	0.629691	4.2076
Mpi	1.12366	0.158056	0.629691	1.12366
Slmap	-1.21296	0.158373	0.629836	0.82443
Gpx4	1.11841	0.158997	0.631196	1.11841
Crp	1.44324	0.159488	0.63137	1.44324
Fam210a	-1.15658	0.159605	0.63137	0.864619
Sptbn2	-1.16534	0.160586	0.633409	0.858121
Cyp2d4	1.21862	0.160686	0.633409	1.21862
Aco1	1.11281	0.161965	0.635996	1.11281
Camk2g	1.16626	0.162037	0.635996	1.16626
Ppp1r9a	-1.41813	0.16262	0.635996	0.705154
Retreg2	1.1465	0.162971	0.635996	1.1465
Uqcrh	1.27882	0.163008	0.635996	1.27882
Plcd1	-1.03152	0.163047	0.635996	0.969441
Actn1	-1.34651	0.164367	0.637817	0.742658
Sqstm1	-1.09404	0.164773	0.637817	0.91404
Ptpmt1	-1.18109	0.165094	0.637817	0.846676
Acsf2	1.19765	0.165275	0.637817	1.19765
Them4	-1.22284	0.16542	0.637817	0.817772
Dnm3	1.14037	0.165438	0.637817	1.14037
Gk	-1.1204	0.166146	0.637817	0.892538
Serbp1	-1.25933	0.166391	0.637817	0.794076
Uba3	1.1641	0.167064	0.637817	1.1641
Hyou1	1.06547	0.167106	0.637817	1.06547
Pc	-1.08928	0.167165	0.637817	0.918038
Atp1b2	1.24137	0.167654	0.637817	1.24137
Pea15	1.20878	0.167971	0.637817	1.20878
Maip1	-1.22558	0.167986	0.637817	0.815937
Stx1a	-1.25222	0.168	0.637817	0.798582
Baiap2	-1.22809	0.168072	0.637817	0.814275
Rab8b	1.13497	0.169119	0.639429	1.13497
Ggt7	-1.08475	0.169156	0.639429	0.921874
Adcy5	-1.26759	0.169353	0.639429	0.788896
Rps16	-1.06425	0.169888	0.639599	0.939629
Dync1li1	1.05476	0.169969	0.639599	1.05476
Acbd6	-1.10809	0.170329	0.639877	0.902457
Camk1	-1.11754	0.170976	0.641232	0.894825
Rundc3b	1.07305	0.171802	0.64325	1.07305
Myo18a	1.0443	0.173286	0.647402	1.0443
Cit	1.06842	0.173605	0.647402	1.06842
Mcts1	1.08487	0.173778	0.647402	1.08487
Vti1b	1.08204	0.174985	0.650817	1.08204
Tprkb	1.20453	0.176533	0.655483	1.20453
Ndufs1	-1.05481	0.177557	0.657547	0.948035
Ap3m1	1.11234	0.177676	0.657547	1.11234
Ppm1e	1.15381	0.178459	0.659358	1.15381
Bcat1	1.24831	0.180113	0.664123	1.24831
Fasn	1.08705	0.180886	0.664123	1.08705
Pak2	1.07985	0.181027	0.664123	1.07985
Pdk1	1.1982	0.181043	0.664123	1.1982
Slc32a1	1.25023	0.181613	0.664123	1.25023
Fabp5	-1.21022	0.181998	0.664123	0.826294
Ubac1	-1.17616	0.182047	0.664123	0.850221
Canx	1.14414	0.182122	0.664123	1.14414
Agpat4	1.21077	0.182958	0.665612	1.21077
Atp5f1b	-1.07527	0.184187	0.665612	0.93
Rab6a	-1.0794	0.184325	0.665612	0.926444
Atp1a3	1.15479	0.184477	0.665612	1.15479
Trappc3	-1.16481	0.184858	0.665612	0.858506
Akap1	-1.23879	0.184983	0.665612	0.807241
Numbl	-1.0484	0.185363	0.665612	0.953835
Yif1b	-1.84766	0.185514	0.665612	0.541225
Calr	1.04965	0.185772	0.665612	1.04965
Ssr4	1.32104	0.185966	0.665612	1.32104
Dlg1	-1.11198	0.18601	0.665612	0.899297
Slc3a2	1.09851	0.186203	0.665612	1.09851
Pfkp	-1.05829	0.186588	0.665612	0.944917
Hspa2	-1.19074	0.187113	0.665612	0.839811
Pdyn	-1.49865	0.187274	0.665612	0.667268
Hspd1	-1.06205	0.187396	0.665612	0.941576
Nlrx1	-1.41141	0.187773	0.665612	0.70851
Clip2	1.09731	0.187882	0.665612	1.09731
Pex5l	1.16583	0.188704	0.667471	1.16583
Prkar1a	-1.1175	0.189378	0.668731	0.894851
Ndufs4	-1.13823	0.189658	0.668731	0.878554
Slc25a5	-1.09718	0.190294	0.669527	0.911431
Ddost	1.10446	0.190564	0.669527	1.10446
Arfgap1	1.09894	0.191285	0.669527	1.09894
Trappc2l	-1.11671	0.191837	0.669527	0.895492
Wipi2	-1.10983	0.191923	0.669527	0.901037
Cacnb3	-1.15548	0.192321	0.669527	0.86544
Gria4	1.34834	0.192444	0.669527	1.34834
Tagln3	1.13445	0.192562	0.669527	1.13445
Atp5mk	-1.10585	0.192575	0.669527	0.904283
Slc25a3	-1.05859	0.193256	0.670138	0.94465
Cst3	-1.06887	0.19353	0.670138	0.93557
Cnot9	1.31576	0.193827	0.670138	1.31576
Chordc1	1.11527	0.193948	0.670138	1.11527
Slc9a1	1.15234	0.194406	0.670687	1.15234
Tmem33	1.14235	0.19571	0.673406	1.14235
Hsd17b12	1.22653	0.195796	0.673406	1.22653
Znf423	-1.24701	0.196529	0.674434	0.801916
Aif1	-1.21972	0.197381	0.674434	0.819863
Prkcq	-1.21002	0.197486	0.674434	0.826433
Rgs14	-1.23348	0.198016	0.674434	0.810713
Aars1	1.14696	0.198237	0.674434	1.14696
Gstm5	-1.11748	0.19825	0.674434	0.894867
Klhl22	1.12724	0.19875	0.674434	1.12724
Crat	-1.13966	0.198799	0.674434	0.877457
Fdxr	-1.24649	0.198806	0.674434	0.802252
Cyb5b	-1.11013	0.199785	0.675187	0.900792
Amph	-1.09246	0.199948	0.675187	0.915363
Timm44	1.10129	0.200004	0.675187	1.10129
Cpq	-1.16889	0.200313	0.675187	0.855509
Gap43	1.1759	0.200536	0.675187	1.1759
Ahi1	1.89059	0.201445	0.676382	1.89059
Akap5	-1.52239	0.201495	0.676382	0.656862
Ppp2ca	1.1514	0.201932	0.676619	1.1514
Vps29	-1.1414	0.203099	0.676619	0.876119
Dlg3	-1.18421	0.20443	0.676619	0.844444
Rraga	-1.0942	0.204563	0.676619	0.913906
Ttc19	-1.19873	0.204686	0.676619	0.834219
Kcna4	-1.27907	0.204743	0.676619	0.781819
Ap3m2	1.09306	0.204811	0.676619	1.09306
Arpc5l	-1.14867	0.205154	0.676619	0.870574
Mlec	1.15658	0.205553	0.676619	1.15658
Myl6	-1.09892	0.206194	0.676619	0.909986
Gsta4	-1.32094	0.206475	0.676619	0.757035
Nlgn3	1.20831	0.206488	0.676619	1.20831
Aifm1	1.10689	0.206526	0.676619	1.10689
Mark2	-1.28467	0.206688	0.676619	0.77841
Pip5k1c	1.18067	0.206726	0.676619	1.18067
Rcn2	1.07373	0.206777	0.676619	1.07373
Sncg	1.21114	0.207191	0.676619	1.21114
Itih3	-1.24724	0.207518	0.676619	0.801772
Vps50	-1.07937	0.207991	0.676619	0.926469
Rps4x	1.08506	0.209396	0.676619	1.08506
Chchd6	-1.09357	0.209399	0.676619	0.914434
Pkn2	-2.65146	0.20998	0.676619	0.377151
Rps5	1.12306	0.209987	0.676619	1.12306
Gpx3	1.86454	0.210586	0.676619	1.86454
Tpm3	-1.14087	0.210875	0.676619	0.876527
Coq8a	-3.70108	0.211158	0.676619	0.270191
Rpl11	-1.13999	0.211342	0.676619	0.877198
Ppm1h	-1.05975	0.211515	0.676619	0.943623
Pa2g4	1.09349	0.211589	0.676619	1.09349
Ppp1cb	-1.07277	0.211962	0.676619	0.932164
Hapln2	-1.26638	0.211983	0.676619	0.78965
Ngef	-1.37639	0.212128	0.676619	0.72654
Actr2	-1.05321	0.212301	0.676619	0.94948
Plcb4	1.87862	0.212786	0.676619	1.87862
Cacna2d3	-1.17325	0.212836	0.676619	0.852334
Hmgcs2	1.22527	0.213289	0.676619	1.22527
Cops2	-1.05161	0.213384	0.676619	0.95092
Etfa	1.06618	0.213583	0.676619	1.06618
Rbfox2	-1.223	0.213952	0.676619	0.817662
Vamp2	1.18086	0.214259	0.676619	1.18086
Lin7c	-1.12319	0.214473	0.676619	0.890322
Tmem109	1.26471	0.214496	0.676619	1.26471
Htt	-1.06022	0.21466	0.676619	0.943197
Pip4k2c	-1.29018	0.215011	0.676619	0.775083
Gna13	1.07874	0.21556	0.676619	1.07874
Park7	1.11314	0.215632	0.676619	1.11314
Rpl10	1.10935	0.215769	0.676619	1.10935
Hnrnpa2b1	-1.12374	0.216664	0.678477	0.889887
Psmd11	1.05204	0.218134	0.681592	1.05204
Ociad1	-1.08514	0.218427	0.681592	0.921538
Xpo1	1.12647	0.218756	0.681592	1.12647
Rufy3	1.0506	0.218945	0.681592	1.0506
Ak4	-1.20478	0.219311	0.681592	0.830029
Atp1b3	-1.11568	0.220423	0.681592	0.896316
C3	1.28097	0.220587	0.681592	1.28097
Tpp2	1.07388	0.22059	0.681592	1.07388
Spast	1.21214	0.220634	0.681592	1.21214
Tuba1a	1.02286	0.220835	0.681592	1.02286
Lrrc4b	-1.16052	0.221008	0.681592	0.861685
Adam10	1.13656	0.221573	0.681795	1.13656
Kyat1	1.16942	0.22173	0.681795	1.16942
Pnpla8	-1.10508	0.222003	0.681795	0.904913
Rab11b	-1.13701	0.222313	0.681795	0.879503
Rps6ka1	-1.1666	0.222596	0.681795	0.857193
Atp5me	-1.08967	0.223401	0.68224	0.917713
Txndc9	1.27453	0.223485	0.68224	1.27453
Lin7a	-1.30656	0.223825	0.68224	0.765369
Ntrk2	1.12868	0.22396	0.68224	1.12868
Pgls	1.06764	0.2244	0.68228	1.06764
Capn5	1.21024	0.224583	0.68228	1.21024
Slk	-1.17757	0.225541	0.683614	0.849203
Necab2	-1.2093	0.225632	0.683614	0.826925
Rpl38	1.07405	0.22656	0.685498	1.07405
Shroom2	1.12329	0.227411	0.686484	1.12329
Trim2	-1.04223	0.227803	0.686484	0.959486
Tppp3	1.25297	0.227806	0.686484	1.25297
Abcb1	1.12924	0.228964	0.688397	1.12924
Atl1	-1.06686	0.229314	0.688397	0.937326
Gucy1a1	-1.14612	0.229363	0.688397	0.872506
Rab10	-1.10286	0.230104	0.689695	0.906733
Hsdl2	1.16628	0.23059	0.690229	1.16628
Map2	1.18162	0.230918	0.690288	1.18162
Cbr1	-1.32875	0.23176	0.69166	0.752588
Gnas	1.15256	0.232266	0.69166	1.15256
Slc17a7	-1.33072	0.232304	0.69166	0.751471
Map6	1.15027	0.233595	0.694138	1.15027
Eipr1	-1.18402	0.234098	0.694138	0.844582
Apc	-1.32416	0.235662	0.694138	0.755197
HBB2_RAT	1.18082	0.235773	0.694138	1.18082
Nup155	-1.1835	0.236343	0.694138	0.844949
Rac1	-1.0919	0.236659	0.694138	0.915835
Elavl4	1.67544	0.237001	0.694138	1.67544
Fam162a	-1.08535	0.237122	0.694138	0.921365
Jam3	1.28935	0.237866	0.694138	1.28935
Slc15a2	-1.77484	0.237928	0.694138	0.563431
Svop	1.11187	0.238048	0.694138	1.11187
Rps6	1.04112	0.238061	0.694138	1.04112
Abcb8	-1.26741	0.238404	0.694138	0.789013
Mvk	-1.50417	0.238443	0.694138	0.664818
Map4k3	1.1762	0.238552	0.694138	1.1762
Eloc	-1.27352	0.238787	0.694138	0.785224
Rpl26	1.06252	0.238954	0.694138	1.06252
Iah1	1.02146	0.239076	0.694138	1.02146
Ccdc65	-1.14888	0.239287	0.694138	0.870412
Rab4a	1.07529	0.239534	0.694138	1.07529
Ilk	1.14999	0.239646	0.694138	1.14999
Mink1	-1.14747	0.240464	0.695605	0.871481
Rps26	1.13784	0.240998	0.695922	1.13784
Tpt1	1.06384	0.241447	0.695922	1.06384
Epha7	-1.55812	0.241506	0.695922	0.641799
Hnrnpd	-1.11323	0.242023	0.696486	0.898288
Ap1b1	-1.06797	0.242324	0.696486	0.936355
Hdgfl2	2.92186	0.242988	0.696738	2.92186
Eif4h	1.15241	0.243034	0.696738	1.15241
Fam136a	-1.40376	0.244371	0.699194	0.71237
Tiprl	-1.11222	0.244515	0.699194	0.899101
Dgkb	-1.47795	0.245476	0.701048	0.676615
Pfn2	-1.09775	0.247231	0.701393	0.910953
Hdac1	-2.82766	0.247503	0.701393	0.353649
Olfm1	-1.39138	0.247605	0.701393	0.71871
Ptpn9	1.09004	0.247971	0.701393	1.09004
Tsnax	1.77225	0.248195	0.701393	1.77225
Arhgef2	-1.21829	0.248293	0.701393	0.820822
Akap7	-1.1307	0.248395	0.701393	0.884409
Nudt3	-1.13469	0.248649	0.701393	0.881301
Slc4a4	1.26312	0.248682	0.701393	1.26312
Phactr1	-1.19322	0.24873	0.701393	0.838067
Gng7	-1.18713	0.249249	0.701972	0.842368
Ablim2	-1.10609	0.24979	0.702612	0.904089
G6pdx	1.05218	0.250941	0.703966	1.05218
Adgrg1	-1.19089	0.251014	0.703966	0.839707
Crym	-1.22376	0.251404	0.703966	0.817157
Psmb1	-1.09331	0.251541	0.703966	0.914653
Etf1	1.09361	0.251915	0.703966	1.09361
Tpr	-1.12905	0.252383	0.703966	0.885699
Rbmx	-1.26285	0.253071	0.703966	0.79186
Pclo	-1.09062	0.253514	0.703966	0.916912
Gdpd1	1.07157	0.25358	0.703966	1.07157
Cntn1	-1.05093	0.253591	0.703966	0.951543
Magi2	-1.12029	0.25373	0.703966	0.89263
Psph	1.31965	0.255404	0.705973	1.31965
Sgip1	-1.0677	0.255821	0.705973	0.936593
Cpt1a	1.19182	0.255851	0.705973	1.19182
Mcrip1	-1.52999	0.256489	0.705973	0.6536
Them6	-1.25941	0.256567	0.705973	0.794021
Lzts3	-1.72287	0.256681	0.705973	0.580428
Apex1	-1.12209	0.256883	0.705973	0.891194
Mt1	-3.99387	0.257506	0.705973	0.250384
Dnm1l	1.04932	0.257558	0.705973	1.04932
Chp1	1.05591	0.257754	0.705973	1.05591
Fnbp1l	-1.18618	0.257921	0.705973	0.843046
Rpl3	-1.12118	0.258489	0.706175	0.891916
Aqp4	1.10757	0.259323	0.706175	1.10757
Homer1	-1.3189	0.259415	0.706175	0.758206
Psd	-1.19115	0.26126	0.706175	0.839526
Hspa9	1.05175	0.261659	0.706175	1.05175
Atp1a2	1.21708	0.261843	0.706175	1.21708
Eif3g	1.1246	0.262092	0.706175	1.1246
Inpp5a	1.1171	0.262173	0.706175	1.1171
Ogdh	-1.05395	0.262238	0.706175	0.948813
Pdcd10	-1.09263	0.262403	0.706175	0.91522
Txnrd1	1.10394	0.263194	0.706175	1.10394
Cox6a1	-2.37219	0.263307	0.706175	0.421551
Atp5mj	-1.09037	0.263543	0.706175	0.917124
Prkcb	-1.15003	0.263848	0.706175	0.869541
Eif2s1	1.08407	0.263895	0.706175	1.08407
Dlgap3	-1.5127	0.264006	0.706175	0.66107
Vdac1	-1.08394	0.264084	0.706175	0.922561
Rps2	1.07735	0.264113	0.706175	1.07735
Mbnl2	1.11978	0.264294	0.706175	1.11978
Trim28	-1.15109	0.264303	0.706175	0.868739
Fxyd7	-1.17334	0.264972	0.70635	0.852269
Acadvl	1.05829	0.265403	0.70635	1.05829
Eno1	1.11357	0.265468	0.70635	1.11357
Get3	1.08702	0.265803	0.70635	1.08702
Aldoc	1.07641	0.266247	0.70635	1.07641
Selenbp1	-1.15455	0.266782	0.70635	0.866136
Nagk	-1.16097	0.266892	0.70635	0.861349
Abat	-1.04608	0.266999	0.70635	0.955954
Gpd1	1.07334	0.267308	0.70635	1.07334
Emc3	1.12918	0.267523	0.70635	1.12918
Micu1	-1.17046	0.267863	0.706414	0.854366
Gna11	-1.17898	0.268695	0.707775	0.848192
Slc7a8	-1.2982	0.269097	0.708	0.770298
P33monox	1.2794	0.269884	0.708527	1.2794
Camkv	-1.23408	0.26993	0.708527	0.810319
Ppp3r1	-1.19366	0.271435	0.711643	0.837759
Cnrip1	-1.10396	0.271976	0.712086	0.905827
Cep44	-1.13684	0.272617	0.712086	0.879632
Lonp1	-1.08307	0.273084	0.712086	0.923305
Dpy30	1.43876	0.273089	0.712086	1.43876
Ufc1	-1.07438	0.273194	0.712086	0.930772
Bsn	-1.14027	0.273554	0.712195	0.876988
Emc8	1.1524	0.276468	0.717762	1.1524
Sfxn3	-1.06348	0.27655	0.717762	0.940313
Comt	1.09947	0.276694	0.717762	1.09947
Spon1	1.23445	0.277459	0.717762	1.23445
Pycr3	1.20872	0.277538	0.717762	1.20872
Cd151	1.16772	0.278289	0.717762	1.16772
Trpv2	1.16205	0.278418	0.717762	1.16205
Psmd2	1.07396	0.278555	0.717762	1.07396
Oat	-1.05962	0.278954	0.717762	0.943732
Copb1	1.12979	0.27926	0.717762	1.12979
Hsp90aa1	1.08444	0.279474	0.717762	1.08444
Rpl10a	1.09619	0.280095	0.717762	1.09619
Pgap1	1.20461	0.280181	0.717762	1.20461
Vps28	1.2304	0.280791	0.717762	1.2304
Slc4a10	-1.08572	0.281065	0.717762	0.921044
Cox5a	-1.1227	0.281101	0.717762	0.890711
Rpl17	1.14905	0.281142	0.717762	1.14905
Prkra	1.24616	0.281888	0.718483	1.24616
Ran	-1.07518	0.282182	0.718483	0.930079
Maob	-1.13213	0.282401	0.718483	0.883294
P4hb	1.03717	0.282903	0.718483	1.03717
Fam131b	1.14352	0.28348	0.718483	1.14352
Arhgap35	1.08132	0.28403	0.718483	1.08132
Cyb5r3	-1.08714	0.284584	0.718483	0.919848
Prdx5	-1.05951	0.284693	0.718483	0.943836
Dnaja1	1.10469	0.284696	0.718483	1.10469
Cd38	1.35064	0.285282	0.718483	1.35064
Eif4e	-1.08395	0.285528	0.718483	0.922548
Cp	1.37661	0.285675	0.718483	1.37661
Kcnab1	-1.3216	0.286325	0.718483	0.756661
Alad	1.21122	0.28671	0.718483	1.21122
Prepl	1.20013	0.286825	0.718483	1.20013
Rps24	1.10362	0.286844	0.718483	1.10362
Csde1	1.06062	0.286893	0.718483	1.06062
Fdps	1.21668	0.287201	0.718483	1.21668
Snrnp200	1.14843	0.287887	0.719397	1.14843
Sh3kbp1	-1.09717	0.288603	0.71948	0.911433
Uba5	1.08334	0.288779	0.71948	1.08334
St13	-1.09908	0.288928	0.71948	0.909851
Dynlrb1	1.08239	0.289206	0.71948	1.08239
Dnm1	-1.04218	0.28959	0.719637	0.959527
Plcg1	-1.21783	0.290632	0.720531	0.821131
Gnb2	-1.049	0.291077	0.720531	0.953288
Acox1	1.28045	0.292093	0.720531	1.28045
Nisch	1.06682	0.292125	0.720531	1.06682
Grm5	-1.2766	0.292522	0.720531	0.783328
Oscp1	-1.12653	0.292637	0.720531	0.887678
Nefh	1.3078	0.293306	0.720531	1.3078
Csrp1	1.09173	0.293869	0.720531	1.09173
Dlg4	-1.13464	0.29477	0.720531	0.881337
Adgrl1	-1.13361	0.295079	0.720531	0.88214
Mpp2	-1.16457	0.295954	0.720531	0.858683
Arfip1	-2.94568	0.296101	0.720531	0.33948
Acsbg1	1.15382	0.296215	0.720531	1.15382
Atox1	1.04365	0.296547	0.720531	1.04365
Gmps	-1.11835	0.297161	0.720531	0.894173
Ndufs6	-1.09949	0.297461	0.720531	0.909514
Hpca	-1.21139	0.297497	0.720531	0.825497
S100b	1.06615	0.297835	0.720531	1.06615
Purb	-1.08579	0.297841	0.720531	0.920989
Banf1	-1.21368	0.298311	0.720531	0.823942
C1qbp	-1.10568	0.298346	0.720531	0.904418
Erc1	-1.19847	0.298509	0.720531	0.834398
Ryr2	-1.11664	0.298561	0.720531	0.895542
Afdn	-1.1721	0.298677	0.720531	0.853167
Atg3	1.28844	0.299273	0.720531	1.28844
Snap91	-1.08705	0.299458	0.720531	0.919923
Hap1	1.90891	0.299563	0.720531	1.90891
Impdh2	1.17771	0.299636	0.720531	1.17771
Dusp15	1.10294	0.30027	0.720531	1.10294
Elavl2	1.44112	0.300742	0.720531	1.44112
U2af1l4	-3.20408	0.301267	0.720531	0.312102
Hdlbp	-1.14283	0.301487	0.720531	0.875018
Ykt6	-1.08834	0.301595	0.720531	0.918828
Plxna3	-1.15376	0.301997	0.720531	0.866735
Wdr45	1.81723	0.3021	0.720531	1.81723
Sparc	1.45925	0.30216	0.720531	1.45925
Hexa	1.16743	0.302173	0.720531	1.16743
Serpine2	-1.26505	0.302711	0.720531	0.790484
Serinc1	1.09692	0.3028	0.720531	1.09692
Oplah	1.53869	0.303371	0.720531	1.53869
Entpd2	-1.21923	0.303643	0.720531	0.820193
Arglu1	-1.17369	0.303751	0.720531	0.852015
Tubg1	-1.12544	0.303788	0.720531	0.888539
Grk2	1.14052	0.304714	0.721711	1.14052
Prkce	-1.09515	0.305589	0.721711	0.91312
Pdxk	-1.11004	0.305686	0.721711	0.900865
Mpst	1.06614	0.305899	0.721711	1.06614
Ahcyl1	1.15276	0.306184	0.721711	1.15276
Ndufa10	-1.05057	0.306548	0.721711	0.95186
Psmb4	1.24913	0.306618	0.721711	1.24913
Cand1	1.06919	0.306864	0.721711	1.06919
Anxa4	-1.23209	0.30746	0.722354	0.811626
Setd3	1.23468	0.308302	0.723118	1.23468
Ddc	-1.21646	0.308719	0.723118	0.822056
Eef1g	1.09137	0.308754	0.723118	1.09137
Septin7	-1.0618	0.310088	0.725264	0.941798
Arrb1	-1.16619	0.310364	0.725264	0.857493
Sumo2	-1.13825	0.310806	0.725264	0.878544
Shank3	-1.45107	0.310966	0.725264	0.689146
Clns1a	-1.12306	0.311433	0.725596	0.890421
Slc30a1	1.62516	0.312486	0.726152	1.62516
Adgrb1	-1.08302	0.312762	0.726152	0.923346
Srr	-1.18115	0.313013	0.726152	0.846635
Rps7	1.72761	0.31311	0.726152	1.72761
Fxr1	1.6599	0.313293	0.726152	1.6599
Gnb1	-1.08376	0.314139	0.727361	0.922712
Atg5	1.16439	0.315536	0.729531	1.16439
Snap47	-1.53159	0.315728	0.729531	0.652915
Srcin1	-1.07754	0.316296	0.729947	0.928037
Rheb	-1.10997	0.316791	0.729947	0.900927
Hspa1a	1.6314	0.316886	0.729947	1.6314
Clu	-1.15281	0.317408	0.730042	0.867442
Ptprz1	-1.09413	0.31758	0.730042	0.913969
Mapre3	1.06099	0.319348	0.732279	1.06099
Asrgl1	1.09781	0.319362	0.732279	1.09781
Shoc2	-1.11706	0.319958	0.732279	0.895211
Hbs1l	1.20252	0.319959	0.732279	1.20252
Faf1	115.23	0.320188	0.732279	115.23
Thop1	-1.04384	0.32062	0.732518	0.957998
Snca	-1.13734	0.321754	0.733613	0.879248
Map1a	1.07246	0.321755	0.733613	1.07246
Mapre2	1.05694	0.322649	0.73457	1.05694
Hax1	-1.09521	0.32283	0.73457	0.913063
Pygb	-1.10916	0.323671	0.735736	0.90158
Washc2	1.07473	0.324335	0.736498	1.07473
Psip1	-1.09847	0.325533	0.738469	0.910354
Tubb2b	1.38538	0.327299	0.741154	1.38538
Akr7a2	-1.05069	0.327379	0.741154	0.951752
Rimbp2	-1.27393	0.328853	0.74352	0.78497
Prrt1	-1.19341	0.329088	0.74352	0.837936
Synj1	-1.04384	0.329764	0.743758	0.958002
Acly	1.05734	0.329858	0.743758	1.05734
Ncdn	1.06873	0.330536	0.744182	1.06873
Ppp2r2d	-1.10854	0.3312	0.744182	0.902091
Puf60	-1.0634	0.331271	0.744182	0.940381
Cybc1	1.17126	0.331454	0.744182	1.17126
Aco2	-1.05645	0.331716	0.744182	0.946565
Mat2b	-1.11542	0.33225	0.744182	0.896521
Tecpr1	1.06619	0.332651	0.744182	1.06619
Bag6	-1.10397	0.332705	0.744182	0.905823
Magi1	-1.13801	0.333137	0.744239	0.87873
Snap25	1.09199	0.334726	0.744239	1.09199
Stx1b	-1.08943	0.335186	0.744239	0.917915
Syn2	-1.10151	0.335488	0.744239	0.907846
Cep41	-1.3035	0.335631	0.744239	0.767163
Acaa2	1.16765	0.336422	0.744239	1.16765
Rasa3	1.08104	0.33705	0.744239	1.08104
Lamp5	-1.26015	0.337303	0.744239	0.793554
Pex19	1.23644	0.337362	0.744239	1.23644
Rpl27a	1.11655	0.337998	0.744239	1.11655
A1m	1.25938	0.338036	0.744239	1.25938
Eef1a2	1.10643	0.338458	0.744239	1.10643
Vps33a	1.10077	0.338786	0.744239	1.10077
Mark1	1.07281	0.338869	0.744239	1.07281
Gucy1b1	-1.07986	0.339407	0.744239	0.926044
Rbp1	1.41879	0.33976	0.744239	1.41879
Nalcn	-1.3233	0.339977	0.744239	0.755686
Slc6a7	-1.33624	0.340139	0.744239	0.748366
Snx3	-1.0459	0.340167	0.744239	0.956112
Sparcl1	1.2454	0.340403	0.744239	1.2454
Hdgfl3	-1.12594	0.340655	0.744239	0.888148
Rph3a	-1.13958	0.340662	0.744239	0.877517
Rad23b	-1.06784	0.341135	0.744239	0.936471
Dnajc5	1.08666	0.341205	0.744239	1.08666
Pyroxd2	-1.38604	0.341285	0.744239	0.721482
Slc12a5	1.03509	0.341437	0.744239	1.03509
Camkk1	1.13437	0.341705	0.744239	1.13437
Prph	1.40987	0.342461	0.744667	1.40987
Akr1a1	-1.05339	0.342599	0.744667	0.949313
Oga	1.18397	0.3429	0.744667	1.18397
Rilpl1	1.21003	0.343923	0.74522	1.21003
Glrx3	1.10013	0.343947	0.74522	1.10013
Abca2	1.16077	0.344152	0.74522	1.16077
Ogt	-1.06037	0.345355	0.746184	0.943068
Ube2v2	-1.08087	0.345624	0.746184	0.925179
Gjc2	1.29458	0.3459	0.746184	1.29458
Llgl1	1.07789	0.346308	0.746184	1.07789
Aldh4a1	-1.1213	0.346565	0.746184	0.891825
St18	1.15113	0.346597	0.746184	1.15113
Glyr1	1.25059	0.347022	0.746381	1.25059
Gria2	-1.18977	0.34817	0.74722	0.840499
Pcyox1	1.04548	0.348753	0.74722	1.04548
Ppme1	1.05864	0.348804	0.74722	1.05864
Napa	-1.04153	0.348822	0.74722	0.960127
Mesd	1.18287	0.349081	0.74722	1.18287
Rpn1	1.0452	0.349425	0.747243	1.0452
Pef1	-1.18944	0.349826	0.747247	0.840731
Slc6a8	-2.2906	0.350455	0.747247	0.436567
Ndufaf4	1.16527	0.350952	0.747247	1.16527
Erp29	1.07313	0.351627	0.747247	1.07313
Sumo1	-1.20031	0.351716	0.747247	0.833117
Gda	-1.20387	0.351757	0.747247	0.830657
Srp54	1.1258	0.351795	0.747247	1.1258
Atp5f1d	-1.08861	0.352097	0.747247	0.918598
Zwint	1.29387	0.352898	0.748048	1.29387
Ywhae	-1.07152	0.353761	0.748048	0.933258
Nudt9	-1.09247	0.353836	0.748048	0.915355
Cd9	1.15526	0.353851	0.748048	1.15526
Psmc2	1.06546	0.354145	0.748048	1.06546
Fau	-1.06832	0.354664	0.74816	0.936049
Mpp7	1.16672	0.354866	0.74816	1.16672
Kyat3	-1.11275	0.355615	0.749033	0.898676
Eif4a2	1.06155	0.356536	0.750266	1.06155
Bin1	-1.05618	0.357074	0.75056	0.946811
Aox4	1.36137	0.357346	0.75056	1.36137
Nme1	-1.04126	0.359325	0.753784	0.960373
Anks1b	-1.2078	0.359782	0.753784	0.827951
Myl12b	-1.04403	0.35989	0.753784	0.957824
Abhd10	-1.08101	0.361273	0.754491	0.92506
Polr2e	-1.26961	0.361487	0.754491	0.787642
Synpo	-1.4851	0.362091	0.754491	0.673358
Elavl1	-1.10149	0.36283	0.754491	0.907865
Unc13c	-4.85659	0.36333	0.754491	0.205906
Sugt1	1.04715	0.364001	0.754491	1.04715
Rtn1	1.07785	0.364098	0.754491	1.07785
Syn1	-1.08844	0.364318	0.754491	0.918743
Gnaz	-1.07762	0.364758	0.754491	0.927973
Prkaca	-1.20651	0.365249	0.754491	0.828834
Fabp7	1.0879	0.365606	0.754491	1.0879
Rogdi	-1.07904	0.366059	0.754491	0.926748
Atp5mf	-1.05227	0.366625	0.754491	0.95033
Coro1a	-1.11596	0.367083	0.754491	0.89609
Tmem30a	-1.10454	0.367239	0.754491	0.905358
Ppif	-1.09966	0.367395	0.754491	0.909372
Acot7	1.10331	0.36779	0.754491	1.10331
Gyg1	1.11887	0.368387	0.754491	1.11887
Aldoa	-1.03521	0.369008	0.754491	0.965987
Mlycd	-1.19604	0.369071	0.754491	0.836089
Rpl12	1.08133	0.369238	0.754491	1.08133
Nap1l1	-1.126	0.369579	0.754491	0.888098
Sec13	1.05951	0.369969	0.754491	1.05951
Pafah1b1	-1.07311	0.37002	0.754491	0.931867
Rpl31	1.07627	0.370172	0.754491	1.07627
Bcam	98.739	0.370348	0.754491	98.739
H2A1C_RAT	1.18834	0.371214	0.754491	1.18834
Usp11	-1.11431	0.371398	0.754491	0.897414
Ptprs	-1.10579	0.371768	0.754491	0.904328
Ncam1	1.05656	0.37189	0.754491	1.05656
Nova1	1.11826	0.37239	0.754491	1.11826
Cyb5a	-1.14117	0.373478	0.754491	0.876291
Scn2b	-1.06482	0.374143	0.754491	0.939124
Plppr4	-1.20614	0.374525	0.754491	0.829093
Grik2	1.28377	0.374637	0.754491	1.28377
Taok1	-1.08157	0.374865	0.754491	0.924582
Ptpn5	-1.21642	0.374888	0.754491	0.822085
Lasp1	1.13743	0.374988	0.754491	1.13743
Idh1	-1.06127	0.375094	0.754491	0.942267
Kcnq2	1.13787	0.375161	0.754491	1.13787
Calm1	-1.07832	0.375906	0.754491	0.927372
Slc1a3	1.10402	0.376078	0.754491	1.10402
Sult4a1	1.08223	0.376276	0.754491	1.08223
Selenot	1.09531	0.37635	0.754491	1.09531
Cyb5r2	-2.84399	0.376358	0.754491	0.351618
Agap2	-1.17605	0.376686	0.754491	0.8503
Psmb7	1.09298	0.376953	0.754491	1.09298
Ppp5c	1.05959	0.377437	0.754491	1.05959
Txn	1.03579	0.377597	0.754491	1.03579
Dcps	-1.13344	0.377627	0.754491	0.882272
Caprin1	1.06484	0.377747	0.754491	1.06484
Atp6ap1	-1.06843	0.377751	0.754491	0.935955
Scfd1	1.12566	0.378502	0.754741	1.12566
Tjp1	1.10375	0.37855	0.754741	1.10375
Numb	-5.04869	0.379287	0.755374	0.198071
Fh	-1.0583	0.37992	0.755374	0.944914
Clic4	1.08956	0.38078	0.755374	1.08956
Nptxr	-1.2845	0.380988	0.755374	0.778516
Ppp2r5b	1.07992	0.381557	0.755374	1.07992
Pygm	1.15392	0.381581	0.755374	1.15392
Gfm2	-1.21391	0.381842	0.755374	0.823786
Kcnd3	-2.96743	0.381891	0.755374	0.336992
Fbxo6	1.07855	0.381904	0.755374	1.07855
Vapb	1.03975	0.382889	0.756361	1.03975
Caskin1	1.12031	0.383079	0.756361	1.12031
Add1	1.04462	0.383837	0.756686	1.04462
Psmc1	1.04833	0.383919	0.756686	1.04833
Rasgrf1	-1.67786	0.384527	0.756711	0.595996
Arl5a	-8.91779	0.384654	0.756711	0.112135
Ttyh1	-1.10867	0.385559	0.756711	0.901983
Rpl7	1.06236	0.385618	0.756711	1.06236
Pip4p1	1.10341	0.386028	0.756711	1.10341
Idh3g	-1.04742	0.386095	0.756711	0.954731
Chd5	-1.38729	0.386298	0.756711	0.720828
Atp2b1	-1.1645	0.387168	0.757174	0.85874
Armcx3	-1.07983	0.387974	0.757174	0.92607
Rabggta	-1.04145	0.388326	0.757174	0.960195
Dars1	1.07492	0.39065	0.757174	1.07492
Mapk9	1.27305	0.391483	0.757174	1.27305
Ppid	1.06219	0.391654	0.757174	1.06219
Atic	-1.03685	0.393622	0.757174	0.964463
Kif21b	1.07878	0.393905	0.757174	1.07878
Cacnb1	-1.17558	0.3942	0.757174	0.850643
Hsp90ab1	1.05934	0.394234	0.757174	1.05934
Dhrs7b	-1.15671	0.39425	0.757174	0.864521
Rab27b	-1.18788	0.394325	0.757174	0.841833
Gnai3	1.11299	0.394385	0.757174	1.11299
Brsk1	-1.0873	0.394445	0.757174	0.919708
Kcnma1	-1.106	0.394654	0.757174	0.90416
Myo1b	1.36002	0.394784	0.757174	1.36002
Scg2	1.40099	0.395075	0.757174	1.40099
Cdh6	-1.31686	0.39554	0.757174	0.759383
Acat1	-1.10649	0.395608	0.757174	0.903755
Fmr1	56.2792	0.395863	0.757174	56.2792
Cfl1	-1.03187	0.396373	0.757174	0.969112
Kcna6	1.17368	0.396416	0.757174	1.17368
Tmod2	-1.03681	0.396422	0.757174	0.9645
Eif4a3	-1.09518	0.396884	0.757174	0.91309
Ctnnb1	1.02089	0.396904	0.757174	1.02089
Psma7	-1.05278	0.397204	0.757174	0.949865
Ppp3cb	-1.05378	0.397281	0.757174	0.948965
Calu	1.08757	0.39747	0.757174	1.08757
Wdr1	1.06903	0.397635	0.757174	1.06903
Mapk10	1.05744	0.397933	0.757174	1.05744
Syngap1	-1.26446	0.397971	0.757174	0.790849
Myo5a	-1.02801	0.398234	0.757174	0.972755
Rpl15	1.10231	0.398277	0.757174	1.10231
Ruvbl1	-1.11462	0.399013	0.757174	0.897168
Ppm1a	1.03729	0.399036	0.757174	1.03729
Mecr	5.15117	0.399139	0.757174	5.15117
Dnm2	1.0553	0.399378	0.757174	1.0553
Sod2	-1.06074	0.399385	0.757174	0.942742
Vcp	1.03038	0.400078	0.757846	1.03038
Aldh1b1	1.06088	0.400794	0.758562	1.06088
Stmn1	1.10264	0.401236	0.758756	1.10264
Rpl22	-1.12276	0.401717	0.759001	0.890665
Mtnd5	-1.02007	0.402044	0.759001	0.980324
Gak	1.06095	0.402633	0.759474	1.06095
Ndufaf5	1.16804	0.402985	0.759497	1.16804
Cdk5rap2	-1.34551	0.403712	0.760228	0.743211
Aldh1l1	1.06673	0.405082	0.762167	1.06673
Eef1d	1.09756	0.406302	0.762395	1.09756
Syt5	-1.23292	0.406505	0.762395	0.811082
Nudt21	1.16999	0.406536	0.762395	1.16999
Ntm	-1.07217	0.406815	0.762395	0.932692
Fxyd1	1.04894	0.408037	0.762395	1.04894
Pdxp	-1.08021	0.408316	0.762395	0.925744
Ppp2r2c	-1.14481	0.408749	0.762395	0.873506
Qki	1.12145	0.408809	0.762395	1.12145
Wars1	1.03504	0.409251	0.762395	1.03504
CH037_RAT	1.18451	0.409323	0.762395	1.18451
Serpinh1	1.0731	0.409377	0.762395	1.0731
Vcl	-1.07662	0.409552	0.762395	0.928834
Ddt	-1.06507	0.409849	0.762395	0.938902
Slc9a3r2	1.12667	0.410291	0.762395	1.12667
Neo1	-1.1695	0.410311	0.762395	0.855069
Ssb	-1.07594	0.411776	0.763158	0.929416
Th	-1.29868	0.411971	0.763158	0.770011
Chmp5	1.10031	0.411977	0.763158	1.10031
Hikeshi	1.06607	0.412374	0.763158	1.06607
Rps20	-1.10844	0.413085	0.763158	0.902166
Mrpl42	1.1145	0.413254	0.763158	1.1145
Got1	1.04791	0.413545	0.763158	1.04791
Gls	-1.05984	0.413753	0.763158	0.943542
Slco1a1	-1.30291	0.414064	0.763158	0.767511
Pdap1	1.02402	0.41413	0.763158	1.02402
Rbbp7	-1.0543	0.415438	0.763512	0.948499
Ehd1	-1.06978	0.415699	0.763512	0.934776
Kcnd2	-1.11714	0.416388	0.763512	0.895143
Hba1	1.13817	0.416565	0.763512	1.13817
Dmac2l	-1.2276	0.416696	0.763512	0.814598
Nos1	1.14633	0.416899	0.763512	1.14633
Tspan2	1.1276	0.418173	0.763512	1.1276
Ndrg1	1.04991	0.418369	0.763512	1.04991
Fscn1	-1.06109	0.418553	0.763512	0.942424
Rab3c	-1.11881	0.418584	0.763512	0.893808
Plrg1	2.02108	0.418723	0.763512	2.02108
Atp6v1c1	1.04902	0.418955	0.763512	1.04902
OCC1_RAT	1.70163	0.41899	0.763512	1.70163
Epdr1	1.07143	0.419639	0.763512	1.07143
Rpl28	1.0995	0.41986	0.763512	1.0995
Exoc2	-1.04676	0.419988	0.763512	0.955328
Grin2b	-1.18041	0.420302	0.763512	0.84716
Gucy1a2	1.1552	0.420832	0.763512	1.1552
Tsc2	-2.99291	0.420907	0.763512	0.334123
Suox	1.09797	0.421238	0.763512	1.09797
Cd59	1.13577	0.421483	0.763512	1.13577
Wbp2	-1.12379	0.422239	0.764263	0.889846
Cmas	-1.12768	0.423109	0.76522	0.886773
Rab1b	1.06956	0.42349	0.765291	1.06956
Chgb	-1.13917	0.424004	0.7656	0.877834
Tars2	-1.36119	0.424366	0.765637	0.734653
Trappc2	1.15457	0.425472	0.767014	1.15457
Rps10	-1.16555	0.426194	0.767385	0.857967
Ncald	1.04192	0.426363	0.767385	1.04192
Cacna2d1	-1.0387	0.426814	0.767579	0.962742
Cstb	-1.05894	0.427551	0.768288	0.944344
Magi3	1.68542	0.427954	0.768396	1.68542
Etfb	-1.08299	0.428753	0.769213	0.923369
Prune1	1.04858	0.429512	0.769957	1.04858
Dbn1	-1.10594	0.429895	0.770028	0.904206
Ddx39b	1.06391	0.430631	0.770464	1.06391
Kcnc1	-33.0686	0.431133	0.770464	0.0302402
Nptx1	-1.09008	0.431905	0.770464	0.917367
Hspbp1	1.10108	0.431997	0.770464	1.10108
Cap1	-1.07275	0.432024	0.770464	0.93218
Eci2	-1.10204	0.433238	0.770464	0.907408
Lactb2	-1.27397	0.433461	0.770464	0.78495
Arf4	1.13458	0.433682	0.770464	1.13458
Gtpbp1	-1.08617	0.433818	0.770464	0.920667
Esyt1	1.14049	0.433879	0.770464	1.14049
Vps33b	1.04367	0.433924	0.770464	1.04367
Nit1	-1.05762	0.434947	0.770698	0.945516
Ctsb	1.07556	0.435291	0.770698	1.07556
Gabrb3	-1.1198	0.435685	0.770698	0.893017
Gclm	1.15493	0.435922	0.770698	1.15493
Rab12	-1.07507	0.436015	0.770698	0.930169
Manf	1.06043	0.43612	0.770698	1.06043
Slc2a13	1.06312	0.436698	0.771109	1.06312
Rack1	-1.04694	0.438171	0.772894	0.955167
Pir	-1.20711	0.43877	0.772894	0.828425
Rab3gap2	1.0251	0.439449	0.772894	1.0251
FUC3_RAT	-1.43612	0.439588	0.772894	0.696319
Gnal	-1.23107	0.439818	0.772894	0.8123
Ddx1	-1.05769	0.439867	0.772894	0.945458
Tmem35a	1.17083	0.440125	0.772894	1.17083
Synj2bp	-1.0462	0.440874	0.772981	0.955843
Vat1	1.13825	0.441199	0.772981	1.13825
Epn1	-1.16621	0.441443	0.772981	0.857482
Crk	-1.03488	0.442175	0.772981	0.966291
Tmed9	1.0574	0.442521	0.772981	1.0574
Ppp1ca	-1.14194	0.44323	0.772981	0.875702
Mt-atp6	-1.76567	0.443302	0.772981	0.566358
Scn2a	-1.0558	0.443734	0.772981	0.947153
Bag5	1.07283	0.444152	0.772981	1.07283
Ctsd	-1.02515	0.444492	0.772981	0.975468
Pik3r4	1.07028	0.444734	0.772981	1.07028
Dpysl2	-1.023	0.445164	0.772981	0.977521
Tppp	-1.06546	0.445352	0.772981	0.93856
Phldb1	1.1836	0.446095	0.772981	1.1836
Tkt	1.03643	0.44628	0.772981	1.03643
Hspb1	-1.11442	0.446387	0.772981	0.897329
Tmem38a	1.11572	0.446789	0.772981	1.11572
Surf1	-1.27348	0.447238	0.772981	0.785247
Tmx2	1.17872	0.447264	0.772981	1.17872
Eml2	1.10116	0.44776	0.772981	1.10116
Pank4	1.11867	0.447903	0.772981	1.11867
Cox7c	-1.17423	0.448066	0.772981	0.851623
Cntn3	1.1013	0.448115	0.772981	1.1013
Hadh	-2.87866	0.448631	0.773275	0.347384
Golga4	-1.23321	0.449016	0.773343	0.810892
Kif5c	1.12	0.44972	0.773961	1.12
Nrcam	-1.0384	0.450074	0.773976	0.963021
Snd1	1.07495	0.451203	0.775321	1.07495
Eif3a	1.06246	0.451891	0.775706	1.06246
Ivd	-1.07799	0.453027	0.775706	0.92765
Aak1	-1.05445	0.454082	0.775706	0.948366
Coro7	-1.29502	0.454557	0.775706	0.772187
Atp5if1	-1.06015	0.455294	0.775706	0.943266
Tars1	-1.08849	0.456144	0.775706	0.918704
Ppp2cb	-1.05434	0.456197	0.775706	0.948459
Pgp	1.0448	0.456672	0.775706	1.0448
Coq3	-1.26433	0.456987	0.775706	0.790936
Lrpap1	-1.05583	0.457026	0.775706	0.947125
Sod1	1.16712	0.457028	0.775706	1.16712
Phaf1	-1.29602	0.457342	0.775706	0.771595
Psmb3	1.05016	0.458299	0.775706	1.05016
Yes1	1.12524	0.458335	0.775706	1.12524
Otub1	-1.03878	0.458552	0.775706	0.962667
Gsta6	1.05233	0.458698	0.775706	1.05233
Man2c1	1.08869	0.458958	0.775706	1.08869
Rplp1	1.03532	0.459003	0.775706	1.03532
Shank2	-1.24926	0.459237	0.775706	0.800474
Kalrn	1.47326	0.459376	0.775706	1.47326
Csnk1d	-1.05195	0.459796	0.775706	0.950613
Pcyt1a	-1.13176	0.460056	0.775706	0.883576
Pde1c	1.09991	0.460088	0.775706	1.09991
Rpl4	1.04329	0.46012	0.775706	1.04329
Pafah1b2	-1.03037	0.460308	0.775706	0.970521
Slc25a1	1.06436	0.460434	0.775706	1.06436
Ube4a	1.11333	0.460965	0.776016	1.11333
Ubxn4	-1.13868	0.461724	0.776709	0.878213
Slc6a1	1.17881	0.462088	0.776738	1.17881
Rab21	1.05259	0.462795	0.777343	1.05259
Idh2	1.03528	0.463552	0.778031	1.03528
Arl8b	1.05925	0.46449	0.778735	1.05925
Marcksl1	1.12669	0.464667	0.778735	1.12669
Vps4a	-1.0254	0.465901	0.779756	0.975227
Thtpa	1.08922	0.465973	0.779756	1.08922
Pick1	1.14663	0.466464	0.779995	1.14663
Atp5f1e	-1.17696	0.468156	0.781725	0.849647
Adprh	-1.05786	0.468197	0.781725	0.945305
Psma2	-1.05667	0.47123	0.786202	0.946372
Aip	1.05589	0.471959	0.786833	1.05589
Gstt2	-1.06739	0.473534	0.787926	0.936862
Arl3	1.057	0.475093	0.787926	1.057
Clstn1	-1.06914	0.475396	0.787926	0.935332
Rps9	-1.10333	0.476007	0.787926	0.906345
Lsamp	-1.09338	0.476425	0.787926	0.914598
Gnai1	-1.04519	0.4765	0.787926	0.956763
Ccdc22	-1.04828	0.476525	0.787926	0.953947
Lrrc8a	-1.05701	0.476581	0.787926	0.946062
Prps1	1.05732	0.476859	0.787926	1.05732
Sh3gl1	1.09409	0.47706	0.787926	1.09409
Kras	1.03515	0.477247	0.787926	1.03515
Hsph1	-1.0222	0.477289	0.787926	0.978283
Celf1	-1.16867	0.477396	0.787926	0.855671
Mras	1.10145	0.477807	0.787926	1.10145
Ptges3	1.02397	0.477894	0.787926	1.02397
Sult1d1	1.09507	0.478713	0.78823	1.09507
Git1	1.05917	0.478782	0.78823	1.05917
Acsl3	-1.18143	0.480142	0.789175	0.846432
Acadl	-1.04274	0.480311	0.789175	0.959015
Gripap1	-1.04513	0.480695	0.789175	0.956821
Set	-1.08596	0.481485	0.789175	0.920847
Uchl1	-1.06585	0.482137	0.789175	0.938223
Pnp	1.02693	0.482402	0.789175	1.02693
Cask	-1.0291	0.482684	0.789175	0.971721
Cotl1	-1.36216	0.482737	0.789175	0.734131
Actr1a	1.03673	0.482784	0.789175	1.03673
Abhd6	-1.05774	0.482881	0.789175	0.945416
Nrgn	1.2455	0.484024	0.790097	1.2455
Ephx1	1.63714	0.484329	0.790097	1.63714
Ocrl	1.05033	0.485041	0.790097	1.05033
Cdk5	1.02971	0.485091	0.790097	1.02971
Aspa	1.09525	0.485346	0.790097	1.09525
Lap3	-1.06234	0.485562	0.790097	0.941318
Cox5b	-1.09728	0.486829	0.791061	0.911347
Cacna1a	-1.18945	0.487016	0.791061	0.840724
Grin1	-1.08157	0.487215	0.791061	0.924578
Snrpb	-1.0651	0.487988	0.791367	0.938876
Pycr2	1.12089	0.48811	0.791367	1.12089
Gria3	-1.28143	0.489428	0.792929	0.78038
Plpp3	1.06866	0.489986	0.793082	1.06866
Camk2b	-1.08108	0.49023	0.793082	0.925003
Igsf21	1.05589	0.491177	0.793616	1.05589
Kcna2	1.0866	0.491751	0.793616	1.0866
Pdia3	1.03682	0.492232	0.793616	1.03682
Scamp4	-1.05835	0.492308	0.793616	0.944871
Mif	-1.04225	0.492332	0.793616	0.959459
Cox7a2	-1.08099	0.494666	0.795717	0.925075
Atp2c2	-1.1406	0.494677	0.795717	0.876735
Cadm4	1.06126	0.494997	0.795717	1.06126
Clvs2	-1.14699	0.495057	0.795717	0.871847
Dlgap2	-1.39559	0.497133	0.798061	0.716544
Psmd10	-16.82	0.497229	0.798061	0.0594529
Capza2	-1.04449	0.499427	0.801015	0.957408
Crmp1	-1.05743	0.499944	0.801271	0.945685
Lmna	1.06462	0.500929	0.801709	1.06462
Syn3	-1.05764	0.500934	0.801709	0.945498
Vps25	-1.07285	0.503084	0.803752	0.932101
Asap1	-1.04389	0.503262	0.803752	0.957951
Atp2b3	-1.07032	0.50346	0.803752	0.9343
Rab7a	1.02178	0.504164	0.803752	1.02178
Slc6a11	1.27222	0.504187	0.803752	1.27222
Scn3b	1.05092	0.504364	0.803752	1.05092
Actn4	-1.05412	0.5054	0.803895	0.94866
Slc6a17	1.02254	0.506123	0.803895	1.02254
Cnr1	1.19812	0.50631	0.803895	1.19812
S1pr1	1.07736	0.506612	0.803895	1.07736
Nsfl1c	-1.0583	0.506739	0.803895	0.944916
Cc2d1b	-1.07482	0.506914	0.803895	0.93039
Mtor	1.04039	0.506967	0.803895	1.04039
Frrs1l	1.21416	0.507522	0.804205	1.21416
Exoc5	1.04994	0.508191	0.804695	1.04994
Hsd17b4	1.04313	0.509546	0.806271	1.04313
Itsn1	1.06048	0.510309	0.806544	1.06048
Dlg2	-1.05068	0.510439	0.806544	0.951762
Tuba8	-1.13412	0.512456	0.80916	0.881743
Clstn3	1.13638	0.515099	0.812557	1.13638
Arf2	1.68599	0.515333	0.812557	1.68599
Acsl1	-1.05921	0.515752	0.812645	0.944096
Sec11c	1.07199	0.516718	0.813376	1.07199
Pgrmc1	-1.0757	0.51717	0.813376	0.929624
Grm2	1.50048	0.517317	0.813376	1.50048
Rps3a	-1.05042	0.517669	0.813376	0.951999
Atrn	1.03933	0.518365	0.813893	1.03933
Ppp1r9b	-1.07599	0.519061	0.813893	0.929373
Asah1	-1.02589	0.519089	0.813893	0.974759
Nmral1	1.07877	0.520497	0.81553	1.07877
Gad2	1.13343	0.521015	0.81577	1.13343
Il1rap	-1.0742	0.521763	0.815851	0.930927
Kif5a	1.08119	0.52295	0.815851	1.08119
Dlgap1	1.17387	0.523454	0.815851	1.17387
Osgep	1.10628	0.523804	0.815851	1.10628
Snx20	1.0589	0.52385	0.815851	1.0589
Gabrb1	1.25656	0.523969	0.815851	1.25656
Gnaq	1.02939	0.524314	0.815851	1.02939
Eif3h	-1.10568	0.524745	0.815851	0.904421
Calb2	1.21347	0.524823	0.815851	1.21347
Ak1	-1.0312	0.524951	0.815851	0.969748
Sgtb	1.04855	0.525074	0.815851	1.04855
Syt17	-1.22253	0.525784	0.816386	0.817975
Vps45	-1.05226	0.526253	0.816549	0.950339
Grm3	-1.10687	0.52742	0.817022	0.903453
Lnpep	-1.11735	0.52754	0.817022	0.894971
Snu13	-1.23243	0.528093	0.817022	0.811405
Cald1	1.13633	0.528122	0.817022	1.13633
Gabra2	-1.14742	0.528382	0.817022	0.87152
Hagh	-1.08387	0.529164	0.817374	0.922617
Ccdc47	-1.08267	0.52934	0.817374	0.923642
Nploc4	1.1126	0.530169	0.81766	1.1126
Letm1	-1.03321	0.530415	0.81766	0.967859
Tkfc	-1.04549	0.530621	0.81766	0.956485
Plgrkt	-1.13244	0.531178	0.817956	0.883053
Timm13	-1.05291	0.531826	0.818391	0.94975
Rps27	1.06777	0.534455	0.821871	1.06777
Wdr26	-1.35563	0.535567	0.822002	0.737664
Hdgf	1.06783	0.536325	0.822002	1.06783
Tpi1	1.03461	0.53655	0.822002	1.03461
Dlgap4	1.17489	0.536872	0.822002	1.17489
Ckmt1	1.04587	0.537089	0.822002	1.04587
Src	-1.2066	0.537151	0.822002	0.828776
Cartpt	-1.29079	0.53729	0.822002	0.774721
Ubl4a	-1.07278	0.537477	0.822002	0.932158
Khsrp	-1.1325	0.538564	0.823102	0.883
Nme2	1.0614	0.539386	0.823643	1.0614
Mtdh	-1.04648	0.53987	0.823643	0.955587
Twf1	-1.04665	0.540021	0.823643	0.95543
Timm22	-1.09364	0.541227	0.824921	0.914381
Rgs8	1.06367	0.542986	0.826651	1.06367
Slc4a1	-1.05128	0.543293	0.826651	0.951223
Syncrip	-1.05719	0.544081	0.826651	0.945905
Opa1	-1.04404	0.544273	0.826651	0.957821
Matr3	-1.07518	0.544481	0.826651	0.93008
Gcsh	1.04368	0.545142	0.826651	1.04368
Cd200	1.06473	0.545331	0.826651	1.06473
Msn	-1.23709	0.545488	0.826651	0.808349
Necap1	-1.04298	0.545801	0.826651	0.958791
Cadm1	1.08061	0.546359	0.826651	1.08061
Inpp4a	-1.04958	0.546424	0.826651	0.952758
Maoa	-1.05069	0.547515	0.827743	0.951757
Pde2a	-1.05795	0.548076	0.828031	0.945224
Hbb	1.12611	0.548676	0.828379	1.12611
Dctn4	-1.04412	0.550075	0.829458	0.957742
Gstk1	-1.0309	0.550132	0.829458	0.970024
Npm1	1.07269	0.550508	0.829467	1.07269
Lypla2	1.05795	0.551582	0.830084	1.05795
Tmco1	-1.09115	0.551728	0.830084	0.916465
Tomm22	-1.06037	0.552585	0.830084	0.943069
Slc22a23	-1.05325	0.553016	0.830084	0.94944
Gpt	-13.9331	0.553028	0.830084	0.0717715
Srebf2	1.06791	0.553142	0.830084	1.06791
Dync1li2	1.06919	0.553582	0.830188	1.06919
Rps15a	1.03447	0.554423	0.830784	1.03447
Chga	-1.17932	0.555473	0.830784	0.847948
Atp5mc1	10.7457	0.555678	0.830784	10.7457
Grm7	1.07304	0.556077	0.830784	1.07304
Pcsk2	1.1106	0.556159	0.830784	1.1106
Oxr1	-1.05128	0.556638	0.830784	0.951224
Pik3c3	1.33028	0.556659	0.830784	1.33028
Arl2	1.06679	0.55724	0.830784	1.06679
Pdp1	-1.1317	0.557319	0.830784	0.883623
Vti1a	-1.18172	0.558599	0.831535	0.846225
Glyctk	-1.05617	0.558662	0.831535	0.946817
Glud1	1.04041	0.558937	0.831535	1.04041
Rhoa	1.07499	0.559457	0.831565	1.07499
Rps23	1.04745	0.559798	0.831565	1.04745
Echdc1	1.01618	0.560072	0.831565	1.01618
Rps25	-1.04164	0.561751	0.831762	0.960025
Cdc37	1.04702	0.562106	0.831762	1.04702
Ppfia4	1.09267	0.562167	0.831762	1.09267
Hnrnpf	1.05232	0.562213	0.831762	1.05232
Blvra	-1.05111	0.562295	0.831762	0.951371
Tcp1	-1.04665	0.562433	0.831762	0.955426
Cdipt	1.04283	0.562918	0.831929	1.04283
Trap1	-1.03237	0.5639	0.832692	0.968641
Macroh2a1	1.03431	0.564228	0.832692	1.03431
Capn2	1.05154	0.56455	0.832692	1.05154
Ywhag	-1.05408	0.56551	0.833178	0.948695
Nfs1	-1.04896	0.565623	0.833178	0.953324
Rps13	1.03817	0.566171	0.833436	1.03817
Yipf5	-1.08555	0.568564	0.834996	0.921192
Lmnb1	1.08012	0.568607	0.834996	1.08012
Bsg	1.07668	0.568647	0.834996	1.07668
Aldh6a1	-1.0514	0.568722	0.834996	0.951109
Eif5	-1.02349	0.569132	0.83505	0.977047
Actg1	1.04998	0.572872	0.838884	1.04998
Asl	-1.24714	0.572908	0.838884	0.801836
Pcsk1n	1.25124	0.573327	0.838884	1.25124
Slc44a2	1.04257	0.573376	0.838884	1.04257
Cacna1b	-1.08505	0.573876	0.838884	0.921615
Rusf1	1.08672	0.573993	0.838884	1.08672
Rnf141	-1.16289	0.575758	0.839322	0.859929
Nrn1	-1.18782	0.576128	0.839322	0.84188
Pspc1	-1.05985	0.576235	0.839322	0.943533
Vim	1.16356	0.577236	0.839322	1.16356
Ppm1f	1.0901	0.577261	0.839322	1.0901
Akt3	1.02238	0.577334	0.839322	1.02238
CR032_RAT	1.49218	0.577383	0.839322	1.49218
Nudt2	-1.05595	0.577427	0.839322	0.947013
Mgll	-1.05979	0.577666	0.839322	0.943587
Trio	-1.04376	0.578911	0.840585	0.958072
Ube2f	1.05994	0.579376	0.840714	1.05994
Cygb	1.10142	0.58003	0.841119	1.10142
Snx1	-1.03706	0.58109	0.841795	0.964267
Trim3	-1.03887	0.581386	0.841795	0.962584
Scn1b	-1.08002	0.581624	0.841795	0.925911
Coro1b	-1.02338	0.582031	0.84184	0.977153
Fahd1	-1.13226	0.582644	0.842183	0.883193
Mtnd1	1.06624	0.583571	0.842978	1.06624
Sgpp1	-10.6048	0.583979	0.843023	0.0942968
Ndufv3	-1.11404	0.585078	0.844066	0.897635
Cyld	-1.11697	0.58627	0.844924	0.89528
Itpr1	-1.14233	0.586428	0.844924	0.875407
Arl6ip5	1.07279	0.587587	0.845651	1.07279
Camsap2	1.16176	0.588174	0.845651	1.16176
Eif2s3y	1.03864	0.588421	0.845651	1.03864
Igsf1	1.16371	0.588667	0.845651	1.16371
Ptprn	1.1689	0.588821	0.845651	1.1689
Stx12	-1.0593	0.59216	0.84956	0.944019
Strap	1.01805	0.592671	0.84956	1.01805
Sec22b	1.04074	0.593202	0.84956	1.04074
Fhl1	-1.0597	0.593312	0.84956	0.943666
Limd2	-1.74879	0.59344	0.84956	0.571825
Gria1	-1.11852	0.594262	0.850193	0.894042
Csnk1g3	1.07304	0.594813	0.850438	1.07304
Qdpr	1.06309	0.596517	0.85233	1.06309
Sh3glb1	-1.04112	0.597388	0.852467	0.960507
Gad1	-1.07798	0.597526	0.852467	0.927663
H3-3b	1.02289	0.598025	0.852467	1.02289
Cr1l	1.08254	0.598135	0.852467	1.08254
Ptprn2	1.16734	0.598627	0.852537	1.16734
Gps1	-1.01774	0.598946	0.852537	0.982571
Psmc5	1.03929	0.600135	0.853687	1.03929
Agfg1	-1.15171	0.600531	0.853707	0.868276
Madd	-1.01199	0.602406	0.854434	0.988155
Ric8a	1.07999	0.602531	0.854434	1.07999
Nudt4	1.06956	0.602845	0.854434	1.06956
Cend1	1.06298	0.603157	0.854434	1.06298
Nae1	-1.08412	0.604721	0.854434	0.922409
Cnnm2	1.10977	0.605154	0.854434	1.10977
Smpd3	-1.11218	0.605248	0.854434	0.899133
Acap2	1.16078	0.605336	0.854434	1.16078
Tmed10	1.0803	0.605596	0.854434	1.0803
Txnl1	-1.03823	0.605664	0.854434	0.963176
Gpx1	-1.07917	0.606002	0.854434	0.92664
Gdi1	1.03989	0.606414	0.854434	1.03989
Wasl	1.07628	0.606974	0.854434	1.07628
Actr3	-1.0428	0.607263	0.854434	0.958958
Exoc6	-1.07941	0.608183	0.854434	0.926431
Aplp2	-1.12181	0.608474	0.854434	0.891414
Vipas39	-1.07738	0.609746	0.854434	0.928182
Atxn10	1.12753	0.609836	0.854434	1.12753
Pgm1	1.0391	0.609996	0.854434	1.0391
Uggt1	-1.0367	0.610087	0.854434	0.964599
Scarb2	-1.07105	0.610408	0.854434	0.933662
Stam2	-1.06287	0.610818	0.854434	0.940848
Negr1	1.07433	0.610832	0.854434	1.07433
Slc24a2	1.12732	0.610903	0.854434	1.12732
Abcb9	1.08253	0.610968	0.854434	1.08253
Septin9	-1.04223	0.611249	0.854434	0.959484
Glo1	1.04868	0.611398	0.854434	1.04868
Dnaja2	-1.01542	0.611728	0.854434	0.984816
Cntnap1	1.04907	0.612294	0.854692	1.04907
Armc10	-1.06282	0.614486	0.85667	0.940897
Czib	1.04347	0.614665	0.85667	1.04347
Elob	-1.00969	0.614859	0.85667	0.990405
Mtco2	-1.01017	0.616298	0.858142	0.989929
Epn2	-1.07907	0.616838	0.858359	0.926723
Impact	1.0933	0.617484	0.858724	1.0933
Map2k2	-1.11497	0.618354	0.859171	0.896888
Ptk2	-1.04049	0.618573	0.859171	0.961081
Lgr5	-1.06273	0.619199	0.859507	0.94097
Ppp1r2	-1.08238	0.61983	0.859851	0.923886
Dpp3	1.01619	0.621534	0.860572	1.01619
H2az1	-1.01618	0.621767	0.860572	0.984075
Cadps	-1.02617	0.621867	0.860572	0.974497
Fam234b	1.34747	0.621887	0.860572	1.34747
Cacna1e	1.07308	0.623039	0.860832	1.07308
Gmpr	-1.09038	0.623269	0.860832	0.917116
Pi4k2a	1.1034	0.623516	0.860832	1.1034
Aldh1a7	-1.06803	0.623613	0.860832	0.936307
Cul3	1.02847	0.624488	0.861508	1.02847
Psma6	-1.01908	0.625014	0.861703	0.981275
Atad1	-1.01862	0.625598	0.861977	0.981717
Rab2a	-1.03049	0.62749	0.864053	0.970416
Snx27	-1.01586	0.629016	0.86501	0.984389
Asns	-1.10036	0.630438	0.86501	0.908794
Slc18a2	-1.17707	0.630721	0.86501	0.849568
Anp32b	-1.08893	0.630733	0.86501	0.918329
Tubb3	-1.03834	0.631318	0.86501	0.963073
Psmb2	1.05951	0.631348	0.86501	1.05951
Gsr	-1.03494	0.631732	0.86501	0.96624
Hprt1	-1.04439	0.631966	0.86501	0.957496
Pitpna	-1.0502	0.632084	0.86501	0.952203
Dynll2	1.05668	0.63267	0.86501	1.05668
Psmf1	-1.18999	0.63269	0.86501	0.840345
Nceh1	1.01989	0.633019	0.86501	1.01989
Lamtor1	-1.04438	0.633208	0.86501	0.957502
Arhgef1	1.04958	0.633711	0.86517	1.04958
Pygl	-1.06195	0.634221	0.865339	0.941665
Lamp1	1.05441	0.635426	0.866455	1.05441
Slc16a1	1.07735	0.635945	0.866635	1.07735
Ero1a	1.105	0.638628	0.869645	1.105
Nup58	-1.1798	0.639275	0.869645	0.847601
Tomm40	-1.03788	0.639319	0.869645	0.963503
Hmox2	1.02828	0.639921	0.869935	1.02828
Tubb4b	-1.03982	0.640519	0.87022	0.961701
Snrpc	1.09268	0.641434	0.870509	1.09268
Hexb	-1.04238	0.641509	0.870509	0.959343
H1-5	-1.06901	0.642995	0.871655	0.935445
Rpl24	-1.05175	0.643171	0.871655	0.950794
Hpcal1	1.14141	0.643943	0.871655	1.14141
Rasa1	1.04117	0.644071	0.871655	1.04117
Sfxn5	-1.05921	0.6443	0.871655	0.944096
Psma1	-1.04599	0.646154	0.872422	0.956035
Aprt	1.10352	0.646358	0.872422	1.10352
Cacng8	1.07073	0.646694	0.872422	1.07073
Scn4b	-1.16958	0.64682	0.872422	0.855007
Gabrb2	1.07475	0.647374	0.872422	1.07475
Tuba4a	-1.02889	0.647774	0.872422	0.971922
Araf	1.08923	0.648394	0.872422	1.08923
Camk2d	1.09093	0.649176	0.872422	1.09093
Cd44	-1.20849	0.64936	0.872422	0.82748
Gpr37	1.05744	0.649891	0.872422	1.05744
Ywhab	-1.01505	0.650173	0.872422	0.985177
Atp6ap2	-1.08748	0.651917	0.872422	0.919555
Rplp2	1.04327	0.652172	0.872422	1.04327
Stk11	1.07624	0.652314	0.872422	1.07624
Sacm1l	-1.04075	0.652532	0.872422	0.960846
Tomm34	1.02999	0.652592	0.872422	1.02999
Ptpn23	-1.11254	0.653271	0.872422	0.898846
Tra2b	-1.04878	0.653767	0.872422	0.953485
Mat2a	-1.04542	0.654305	0.872422	0.956555
Ldhb	-1.0413	0.654473	0.872422	0.960335
Tubb5	-1.01769	0.65507	0.872422	0.982615
Ube2n	1.01089	0.655272	0.872422	1.01089
Cycs	-1.01991	0.655292	0.872422	0.980477
Bckdk	1.13618	0.655398	0.872422	1.13618
Dgkq	-1.0554	0.655405	0.872422	0.947511
Rwdd1	1.23918	0.655522	0.872422	1.23918
Rab3gap1	1.05812	0.655823	0.872422	1.05812
Ampd3	1.08781	0.656246	0.872422	1.08781
Tp53i11	1.11443	0.656397	0.872422	1.11443
Atp6v0c	1.13814	0.656557	0.872422	1.13814
Cbr4	-1.05985	0.657454	0.873096	0.943531
Aldh3a2	1.02832	0.658891	0.874243	1.02832
Thy1	1.01978	0.660022	0.874243	1.01978
Vapa	-1.01468	0.660384	0.874243	0.985528
Qtrt1	-1.04411	0.660467	0.874243	0.957753
Eif3d	-1.08808	0.660503	0.874243	0.919051
Fis1	1.0521	0.660798	0.874243	1.0521
Calcoco1	-1.20109	0.661051	0.874243	0.832577
Sbds	-1.07265	0.661559	0.874337	0.932267
Acy1a	-1.02545	0.662903	0.874337	0.975179
Prss1	-1.1184	0.663203	0.874337	0.894133
Ehd3	-1.01757	0.663614	0.874337	0.982734
Rpl13a	1.0316	0.664909	0.874337	1.0316
Hmga1	-1.15977	0.665026	0.874337	0.862238
Marcks	-1.0631	0.665602	0.874337	0.94065
Castor1	1.03454	0.666137	0.874337	1.03454
Adcyap1r1	1.05135	0.6662	0.874337	1.05135
Ndufaf3	-1.09779	0.666378	0.874337	0.910924
Tomm20	1.04295	0.66719	0.874337	1.04295
Ptgds	-1.04629	0.66728	0.874337	0.95576
Smarce1	-2.04661	0.667385	0.874337	0.488613
Rpl23	-1.01579	0.667441	0.874337	0.984458
Selenof	1.02998	0.668196	0.874337	1.02998
Arhgef9	1.07258	0.668323	0.874337	1.07258
Glrx	-1.03509	0.668345	0.874337	0.966102
Amy2	1.047	0.668447	0.874337	1.047
Lcmt1	1.07316	0.668852	0.874337	1.07316
Hadhb	1.03824	0.668932	0.874337	1.03824
Eif5a	1.01638	0.671527	0.876302	1.01638
Dctn1	1.02054	0.671624	0.876302	1.02054
G4	-1.08397	0.671655	0.876302	0.922531
Pip4k2b	-1.02853	0.672071	0.876302	0.972258
Srsf2	1.0601	0.672393	0.876302	1.0601
Cadm2	-1.05255	0.673177	0.876814	0.950075
Pak3	1.09095	0.674154	0.87743	1.09095
Ywhah	-1.04244	0.674443	0.87743	0.95929
Hnrnpdl	-1.06072	0.674831	0.87743	0.942751
Hsdl1	-1.05427	0.675218	0.87743	0.948528
Coq9	-1.14302	0.676833	0.878454	0.874877
Ddah1	1.04201	0.676852	0.878454	1.04201
Kars1	-1.01634	0.677183	0.878454	0.983926
Magoh	1.04004	0.67822	0.87883	1.04004
Ndrg3	1.03167	0.678257	0.87883	1.03167
Pcyt2	1.05867	0.681089	0.879652	1.05867
Capza1	1.01964	0.681211	0.879652	1.01964
Dbnl	-1.03806	0.681318	0.879652	0.963339
Usp46	1.04179	0.681367	0.879652	1.04179
Ptma	-1.13758	0.681384	0.879652	0.879058
Skp1	-1.03462	0.681597	0.879652	0.966539
Synrg	-1.09139	0.681642	0.879652	0.916259
Sfxn1	-1.06973	0.684101	0.881625	0.934812
Ap1m1	-1.04283	0.684124	0.881625	0.958932
Dnph1	-1.20157	0.684591	0.881625	0.832245
Cdh2	1.03205	0.684746	0.881625	1.03205
Kifbp	1.03541	0.685351	0.881786	1.03541
Tmem120a	1.61694	0.685992	0.881786	1.61694
Gstm1	-1.06079	0.686129	0.881786	0.94269
Scp2	1.05801	0.686943	0.881786	1.05801
Gars1	-1.01607	0.687155	0.881786	0.984188
Nap1l4	1.03872	0.687234	0.881786	1.03872
Rasgrp2	-1.07612	0.688333	0.881836	0.929265
Tbce	-1.04394	0.688397	0.881836	0.957905
Ralb	-1.04236	0.688607	0.881836	0.95936
Ubqln1	1.10774	0.689266	0.881836	1.10774
Ogdhl	1.02754	0.68947	0.881836	1.02754
Ache	-1.09771	0.690237	0.881836	0.91099
Eci1	1.02436	0.690244	0.881836	1.02436
Sh3glb2	1.02815	0.690424	0.881836	1.02815
Adap2	1.00989	0.691882	0.883134	1.00989
Rala	-1.01246	0.692229	0.883134	0.987692
Tmpo	-1.03046	0.693079	0.883642	0.970445
Kif2b	1.17047	0.693416	0.883642	1.17047
Mprip	-1.06278	0.694943	0.884743	0.940933
Prdx2	-1.02863	0.695227	0.884743	0.972169
Gng5	-1.12397	0.695466	0.884743	0.889704
Atp2b4	1.09424	0.697422	0.885385	1.09424
Hgs	-1.05121	0.698127	0.885385	0.951286
Ube2i	1.04478	0.698711	0.885385	1.04478
Rem2	-1.09411	0.698923	0.885385	0.913987
Csnk2b	-1.09461	0.699769	0.885385	0.913566
Tomm40l	-1.10029	0.699972	0.885385	0.908854
Rpl35a	-1.04445	0.700119	0.885385	0.95744
Rab35	1.0295	0.700199	0.885385	1.0295
Wnk1	1.1138	0.700249	0.885385	1.1138
Pex14	1.07099	0.700253	0.885385	1.07099
Atp6v1f	-1.0297	0.70032	0.885385	0.971158
Dhtkd1	-1.05686	0.701964	0.885922	0.946198
Atp2a2	-1.03542	0.702235	0.885922	0.965794
CK054_RAT	-1.01523	0.70254	0.885922	0.984998
Mt-Cyb	-1.04945	0.702767	0.885922	0.952876
L1cam	1.03705	0.702928	0.885922	1.03705
Ckm	-1.23318	0.703119	0.885922	0.81091
Eno2	-1.04861	0.704396	0.886608	0.953642
Basp1	-1.0328	0.704455	0.886608	0.968245
Atg9a	1.12039	0.70593	0.887964	1.12039
Prep	1.03019	0.706762	0.888503	1.03019
Pde10a	1.1076	0.707152	0.888503	1.1076
Chchd4	1.04455	0.70803	0.889108	1.04455
Cpt2	-1.08949	0.709634	0.889462	0.917858
Pgk1	-1.00759	0.710453	0.889462	0.992467
Add2	-1.01973	0.710854	0.889462	0.98065
Tbrg4	1.1252	0.711001	0.889462	1.1252
Kpnb1	1.017	0.71131	0.889462	1.017
Atp1b1	1.0261	0.712001	0.889462	1.0261
Cct3	-1.03513	0.712048	0.889462	0.966065
Nucb1	1.05971	0.712192	0.889462	1.05971
Prmt3	1.04722	0.712422	0.889462	1.04722
Gstz1	-1.0302	0.712549	0.889462	0.970682
Opcml	1.01757	0.712682	0.889462	1.01757
Ptbp2	-1.05714	0.713438	0.889909	0.945952
Scg3	-1.1011	0.714129	0.89008	0.90818
Mtco3	-1.03557	0.714675	0.89008	0.965648
Abhd14b	-1.0303	0.714767	0.89008	0.970595
Ist1	-1.0585	0.717503	0.892895	0.944731
Arfip2	-1.09034	0.718093	0.892895	0.917147
H1-0	-1.02874	0.718902	0.892895	0.972066
Tprg1l	-1.04346	0.719715	0.892895	0.958347
Rpl14	1.02094	0.719802	0.892895	1.02094
Hnrnpa3	-1.03645	0.720051	0.892895	0.964831
Gpr158	1.04314	0.720174	0.892895	1.04314
Cops3	-1.044	0.72077	0.892895	0.957855
Gsk3a	-1.01381	0.720966	0.892895	0.98638
Ass1	-1.05457	0.721016	0.892895	0.948257
Sh3gl3	1.04847	0.721773	0.893338	1.04847
Penk	-1.22103	0.722882	0.894218	0.81898
Psma5	-1.01482	0.723405	0.89437	0.985401
Ppia	-1.01724	0.72395	0.89455	0.983051
Commd3	1.1589	0.72495	0.895291	1.1589
H1-4	-1.02486	0.725645	0.895373	0.975747
Ace	-1.32596	0.725816	0.895373	0.754172
Prkar2a	1.04689	0.727025	0.896025	1.04689
Tmsb4x	1.08519	0.727145	0.896025	1.08519
Rpl6	1.03797	0.728681	0.896897	1.03797
Gga3	-1.02996	0.728915	0.896897	0.970907
Rbmxrtl	-1.0636	0.729471	0.896897	0.940207
Atp2b2	-1.03761	0.72954	0.896897	0.963749
Dnah1	1.0864	0.730204	0.896897	1.0864
Swi5	1.16135	0.730509	0.896897	1.16135
Rapgef2	1.03636	0.730761	0.896897	1.03636
Ensa	-1.03734	0.731236	0.896897	0.964003
Rps29	1.04915	0.731458	0.896897	1.04915
Nit2	1.02475	0.732045	0.89706	1.02475
Pdcd6ip	-1.01508	0.732392	0.89706	0.98514
Mtnd3	1.04696	0.733286	0.897657	1.04696
Slc25a20	-1.06268	0.734078	0.897657	0.941021
Lrp1	-1.01806	0.734082	0.897657	0.982264
Ncs1	-1.03597	0.735476	0.898806	0.965281
Shtn1	-1.01439	0.735933	0.898806	0.985813
Myh10	1.01761	0.736394	0.898806	1.01761
Ptgr2	-1.0942	0.736627	0.898806	0.913908
Hnrnpm	-1.03397	0.737157	0.898963	0.967146
Cntn2	-1.03731	0.737998	0.899498	0.964031
Cc2d1a	1.0534	0.738902	0.899873	1.0534
Mog	-1.04266	0.739402	0.899873	0.959082
Tpd52l2	-1.0469	0.73971	0.899873	0.955202
Lysmd1	-1.01769	0.739913	0.899873	0.982614
Itm2c	-1.06345	0.743426	0.901449	0.940332
Ampd2	-1.05277	0.743858	0.901449	0.949876
Apod	1.07083	0.743931	0.901449	1.07083
Spg7	-1.0839	0.74413	0.901449	0.922591
Ttc9c	1.02701	0.744423	0.901449	1.02701
Hnrnpa1	-1.04134	0.744762	0.901449	0.960304
Mapk8ip3	1.03396	0.74501	0.901449	1.03396
Vgf	1.07387	0.74539	0.901449	1.07387
Rpn2	-1.03667	0.745608	0.901449	0.964624
Iqsec1	-1.02714	0.746041	0.901449	0.97358
Syt12	-1.03451	0.746177	0.901449	0.96664
Rps19	1.01732	0.746407	0.901449	1.01732
Taldo1	-1.02041	0.746443	0.901449	0.979996
Apeh	1.01127	0.747213	0.901484	1.01127
Cspg5	1.05195	0.747278	0.901484	1.05195
Csk	1.05955	0.748706	0.902721	1.05955
Hpcal4	1.06698	0.751667	0.905279	1.06698
Prps2	-1.05949	0.752156	0.905279	0.943852
Stx6	-1.08958	0.752386	0.905279	0.917789
Mfn2	-1.02933	0.752467	0.905279	0.97151
Grm1	-1.0832	0.753387	0.905279	0.923192
Rida	-1.02861	0.7536	0.905279	0.972187
Plec	-1.02865	0.753658	0.905279	0.972145
Rab4b	1.01546	0.75574	0.907293	1.01546
Hnrnpk	-1.02953	0.756224	0.907388	0.971317
Stip1	1.0239	0.757194	0.907997	1.0239
Dgki	-1.08943	0.757543	0.907997	0.917914
CT027_RAT	-1.04995	0.759013	0.908229	0.952422
Stk39	1.02536	0.759221	0.908229	1.02536
Mff	1.05476	0.759384	0.908229	1.05476
Pfkm	1.00689	0.759394	0.908229	1.00689
Cacna2d2	1.05824	0.759765	0.908229	1.05824
Scamp1	1.03748	0.760632	0.908449	1.03748
Rps8	1.02464	0.76076	0.908449	1.02464
Prkar1b	-1.05701	0.76191	0.909337	0.946068
Me1	-1.014	0.763446	0.910543	0.986192
Sdcbp	-1.0594	0.763734	0.910543	0.943934
Copb2	1.03467	0.764462	0.910926	1.03467
Hnrnph2	-1.04645	0.765955	0.91222	0.955614
Rpl34	-1.03756	0.766571	0.912468	0.963804
Lin7b	1.0777	0.767307	0.912859	1.0777
Nedd4	-1.04406	0.769391	0.914853	0.957801
Gnb5	-1.02304	0.770119	0.915232	0.977474
Tmed7	1.03414	0.770764	0.915513	1.03414
Pfn1	1.01185	0.772774	0.916661	1.01185
Xpnpep1	-1.01617	0.772869	0.916661	0.984089
Sec31a	-1.02007	0.773327	0.916661	0.980324
Ndel1	-1.04842	0.773368	0.916661	0.953817
Vps52	-1.02858	0.775175	0.918227	0.972211
Ptpn11	-1.01411	0.77574	0.918227	0.986082
Cmpk1	1.02375	0.77592	0.918227	1.02375
Uba1	-1.01432	0.778157	0.919427	0.985887
Ppt1	-1.02898	0.778938	0.919427	0.971836
Mapk3	1.02417	0.778988	0.919427	1.02417
Ak3	-1.04177	0.779022	0.919427	0.959909
Kif1a	-1.02875	0.779274	0.919427	0.972054
Acp1	1.05611	0.780048	0.919427	1.05611
Acyp2	-1.02841	0.78035	0.919427	0.972371
Naxd	1.04525	0.780447	0.919427	1.04525
Rbbp9	1.02049	0.78063	0.919427	1.02049
Lztfl1	1.01688	0.781497	0.919964	1.01688
Prpf19	1.03946	0.782615	0.920027	1.03946
Nexn	-1.13268	0.782768	0.920027	0.882862
Macrod1	-1.1737	0.783135	0.920027	0.852006
Erlin2	-1.03893	0.783625	0.920027	0.962525
Ciapin1	-1.02876	0.783756	0.920027	0.972045
Dclk1	1.02062	0.784015	0.920027	1.02062
Rps21	-1.02562	0.785255	0.920998	0.975017
Hspa8	1.01395	0.786312	0.921755	1.01395
Atcay	-1.03489	0.786827	0.921876	0.966286
Apoa1	-1.14321	0.788123	0.922525	0.87473
Atp8b1	-1.03266	0.788588	0.922525	0.968368
Cct5	1.01718	0.788617	0.922525	1.01718
Exoc3	1.02309	0.789515	0.922599	1.02309
Prxl2b	1.02069	0.789746	0.922599	1.02069
Nln	1.0247	0.789916	0.922599	1.0247
Por	-1.01282	0.790873	0.923235	0.987346
Clpb	-1.05117	0.792095	0.92418	0.951321
Rpl18	-1.02355	0.792979	0.924461	0.976988
Dctn2	1.01183	0.793162	0.924461	1.01183
Trim9	-1.10024	0.79467	0.925361	0.908892
Cirbp	1.04969	0.795054	0.925361	1.04969
Rps18	1.03279	0.795374	0.925361	1.03279
Ccdc32	-1.02373	0.795707	0.925361	0.976816
Gabbr1	-1.03011	0.796	0.925361	0.970768
Wdr7	-1.01186	0.798544	0.927565	0.988275
Elp2	1.01948	0.799067	0.927565	1.01948
Fgf12	1.0144	0.79914	0.927565	1.0144
Ngly1	1.00618	0.799591	0.927608	1.00618
Syt11	1.09025	0.800999	0.92876	1.09025
Auh	-1.02454	0.80245	0.929962	0.976049
Stk24	1.01602	0.803333	0.93038	1.01602
Cryab	-1.08245	0.80369	0.93038	0.923828
Pam	1.09172	0.80444	0.93038	1.09172
Kiaa1107	1.04162	0.804474	0.93038	1.04162
Eif3i	1.0315	0.804919	0.930415	1.0315
Strn	-1.04808	0.806405	0.931213	0.954123
Sipa1l1	1.0867	0.806441	0.931213	1.0867
Thnsl2	-1.05419	0.808423	0.93302	0.948592
Sncb	1.01228	0.809157	0.933386	1.01228
Trappc1	1.0244	0.809698	0.93353	1.0244
Mob4	-1.03538	0.810983	0.933796	0.965829
Abhd12	1.05171	0.811087	0.933796	1.05171
Snf8	1.02164	0.811829	0.933796	1.02164
Snx5	-1.02436	0.811967	0.933796	0.976217
Actb	-1.01945	0.812351	0.933796	0.980925
Pdia4	-1.02307	0.81245	0.933796	0.977448
Pura	1.02874	0.812849	0.933796	1.02874
Dmd	-1.04017	0.814553	0.935097	0.961382
Rmdn3	1.03033	0.814817	0.935097	1.03033
Pgrmc2	1.02293	0.81557	0.935482	1.02293
Ncl	-1.02064	0.816778	0.936388	0.979775
Samm50	-1.00892	0.820338	0.938538	0.991162
Pfkl	-1.0151	0.820517	0.938538	0.985128
Srsf6	1.08245	0.820603	0.938538	1.08245
Hace1	1.07294	0.820697	0.938538	1.07294
Txnrd2	1.021	0.82096	0.938538	1.021
Abcb7	-1.03771	0.821169	0.938538	0.963662
Prnp	-1.03489	0.821807	0.938749	0.96629
Hnrnpc	1.02144	0.822192	0.938749	1.02144
Washc1	-1.02968	0.822619	0.938759	0.971175
Trappc4	-1.02751	0.823112	0.938843	0.973223
H4c2	1.01503	0.823779	0.939124	1.01503
Rpl36	-1.01679	0.82601	0.941189	0.983485
Vamp7	1.03598	0.826951	0.941782	1.03598
Ca2	1.02393	0.828387	0.942937	1.02393
Arhgdia	-1.0148	0.829698	0.94395	0.985417
Mri1	-1.01765	0.832588	0.946184	0.982658
Golga7	1.02456	0.832922	0.946184	1.02456
Asic1	1.04068	0.833033	0.946184	1.04068
Rab9a	3.4173	0.833352	0.946184	3.4173
Hp1bp3	1.03476	0.833855	0.946275	1.03476
Sars1	-1.01453	0.834474	0.946382	0.985679
Agrn	1.03491	0.835238	0.946382	1.03491
Atp6v1b2	-1.01035	0.835488	0.946382	0.989753
Rab5a	1.0103	0.83594	0.946382	1.0103
Timm21	-1.02039	0.836213	0.946382	0.980015
Slc9a3r1	-1.02743	0.836485	0.946382	0.9733
Vars1	1.02123	0.83764	0.94721	1.02123
Sord	1.05161	0.838255	0.947428	1.05161
Prpsap2	-1.01682	0.840338	0.948853	0.983459
Dclk2	-1.01881	0.840364	0.948853	0.981534
Farsa	1.01878	0.841569	0.949735	1.01878
Rabep1	1.01963	0.845192	0.953342	1.01963
Vcpip1	-1.04577	0.845982	0.953753	0.956229
Eef1a1	1.01186	0.848169	0.954542	1.01186
Hnrnpu	-1.01511	0.848581	0.954542	0.985114
Ctps2	-1.01737	0.848663	0.954542	0.98293
Psme1	1.02892	0.849097	0.954542	1.02892
CH082_RAT	1.15721	0.849379	0.954542	1.15721
Pdcd6	1.01062	0.850015	0.954542	1.01062
Ca1	-1.04189	0.85006	0.954542	0.959799
Sirpa	-1.01097	0.850092	0.954542	0.989149
Ufd1	-1.01032	0.851719	0.955889	0.989783
Igbp1	1.03671	0.852722	0.956536	1.03671
Gpcpd1	-1.06985	0.853421	0.956699	0.934713
Rps11	1.02192	0.853723	0.956699	1.02192
[truncated: 241 more rows]

## Sheet: Table S3
List of proteins detected in parkin-overexpressing (PO) and wild-type (WT) nucleus accumbens by label-free proteomics.
Accession	Peptide count	Unique peptides	Confidence score	Anova (p)	Mass	Description	Gene Names
B3A3	5	5	159.49	2.29277e-05	135322	Anion exchange protein 3 OS=Rattus norvegicus OX=10116 GN=Slc4a3 PE=1 SV=1	Slc4a3
CYTC	2	2	158.87	5.40642e-05	15427	Cystatin-C OS=Rattus norvegicus OX=10116 GN=Cst3 PE=1 SV=2	Cst3
PACN2	8	7	407.23	0.000300227	55943	Protein kinase C and casein kinase substrate in neurons 2 protein OS=Rattus norvegicus OX=10116 GN=Pacsin2 PE=1 SV=2	Pacsin2
U520	6	5	180.34	0.000520966	244720	U5 small nuclear ribonucleoprotein 200 kDa helicase OS=Rattus norvegicus OX=10116 GN=Snrnp200 PE=1 SV=1	Snrnp200
MADD	11	11	486.57	0.000762959	177880	MAP kinase-activating death domain protein OS=Rattus norvegicus OX=10116 GN=Madd PE=1 SV=1	Madd
ARPC5	5	5	278.72	0.000850553	16310	Actin-related protein 2/3 complex subunit 5 OS=Rattus norvegicus OX=10116 GN=Arpc5 PE=1 SV=3	Arpc5
KPCA	16	4	877.32	0.000915507	76742	Protein kinase C alpha type OS=Rattus norvegicus OX=10116 GN=Prkca PE=1 SV=3	Prkca
PSMD1	11	11	471.07	0.00136898	105681	26S proteasome non-ATPase regulatory subunit 1 OS=Rattus norvegicus OX=10116 GN=Psmd1 PE=1 SV=1	Psmd1
COX2	10	9	586.33	0.00153234	25911	Cytochrome c oxidase subunit 2 OS=Rattus norvegicus OX=10116 GN=Mtco2 PE=1 SV=3	Mtco2
H33	7	7	356.39	0.00169855	15318	Histone H3.3 OS=Rattus norvegicus OX=10116 GN=H3-3b PE=1 SV=2	H3-3b
THOP1	17	16	650.87	0.00195854	78335	Thimet oligopeptidase OS=Rattus norvegicus OX=10116 GN=Thop1 PE=1 SV=4	Thop1
NPTX1	5	5	183.62	0.00201992	47187	Neuronal pentraxin-1 OS=Rattus norvegicus OX=10116 GN=Nptx1 PE=1 SV=1	Nptx1
PA2G4	6	6	219.37	0.00224077	43629	Proliferation-associated protein 2G4 OS=Rattus norvegicus OX=10116 GN=Pa2g4 PE=1 SV=1	Pa2g4
MA2C1	3	3	91.84	0.0023062	115897	Alpha-mannosidase 2C1 OS=Rattus norvegicus OX=10116 GN=Man2c1 PE=1 SV=1	Man2c1
DX39B	13	13	601.8	0.00249814	49004	Spliceosome RNA helicase Ddx39b OS=Rattus norvegicus OX=10116 GN=Ddx39b PE=2 SV=3	Ddx39b
SORT	4	4	92.66	0.00255617	91111	Sortilin OS=Rattus norvegicus OX=10116 GN=Sort1 PE=1 SV=3	Sort1
ACADL	7	7	329.47	0.00274792	47842	Long-chain specific acyl-CoA dehydrogenase, mitochondrial OS=Rattus norvegicus OX=10116 GN=Acadl PE=1 SV=1	Acadl
TRIM3	9	8	304.06	0.0029775	80745	Tripartite motif-containing protein 3 OS=Rattus norvegicus OX=10116 GN=Trim3 PE=1 SV=1	Trim3
NNRE	7	7	332.68	0.00337804	30871	NAD(P)H-hydrate epimerase OS=Rattus norvegicus OX=10116 GN=Naxe PE=2 SV=1	Naxe
QCR6	1	1	94.92	0.00362418	10417	Cytochrome b-c1 complex subunit 6, mitochondrial OS=Rattus norvegicus OX=10116 GN=Uqcrh PE=3 SV=1	Uqcrh
TPPC2	1	1	49.09	0.00372769	16442	Trafficking protein particle complex subunit 2 OS=Rattus norvegicus OX=10116 GN=Trappc2 PE=3 SV=1	Trappc2
GSTA3	8	6	299.2	0.00402571	25303	Glutathione S-transferase alpha-3 OS=Rattus norvegicus OX=10116 GN=Gsta3 PE=1 SV=3	Gsta3
RAB15	4	2	213.48	0.00436322	24268	Ras-related protein Rab-15 OS=Rattus norvegicus OX=10116 GN=Rab15 PE=2 SV=1	Rab15
ADDG	13	13	705.1	0.0044033	78755	Gamma-adducin OS=Rattus norvegicus OX=10116 GN=Add3 PE=1 SV=2	Add3
NCKP1	36	35	1866.05	0.00550279	128781	Nck-associated protein 1 OS=Rattus norvegicus OX=10116 GN=Nckap1 PE=2 SV=1	Nckap1
KCNK1	1	1	33.01	0.00596606	38204	Potassium channel subfamily K member 1 OS=Rattus norvegicus OX=10116 GN=Kcnk1 PE=1 SV=1	Kcnk1
ARF6	7	5	282.42	0.00623375	20069	ADP-ribosylation factor 6 OS=Rattus norvegicus OX=10116 GN=Arf6 PE=1 SV=2	Arf6
HD	8	8	250.16	0.00646956	343544	Huntingtin OS=Rattus norvegicus OX=10116 GN=Htt PE=1 SV=1	Htt
PNPH	18	18	838.19	0.00701659	32281	Purine nucleoside phosphorylase OS=Rattus norvegicus OX=10116 GN=Pnp PE=1 SV=1	Pnp
RAP1B	9	2	618.46	0.00702351	20785	Ras-related protein Rap-1b OS=Rattus norvegicus OX=10116 GN=Rap1b PE=1 SV=2	Rap1b
DYL1	6	2	515.39	0.00743736	10359	Dynein light chain 1, cytoplasmic OS=Rattus norvegicus OX=10116 GN=Dynll1 PE=1 SV=1	Dynll1
GBB1	22	12	1880.84	0.00769098	37353	Guanine nucleotide-binding protein G(I)/G(S)/G(T) subunit beta-1 OS=Rattus norvegicus OX=10116 GN=Gnb1 PE=1 SV=4	Gnb1
SHLB1	5	4	176.07	0.00783376	40762	Endophilin-B1 OS=Rattus norvegicus OX=10116 GN=Sh3glb1 PE=2 SV=1	Sh3glb1
DGKQ	4	4	130.17	0.00820321	102480	Diacylglycerol kinase theta OS=Rattus norvegicus OX=10116 GN=Dgkq PE=1 SV=1	Dgkq
RBMX	8	2	246.46	0.00826783	42232	RNA-binding motif protein, X chromosome OS=Rattus norvegicus OX=10116 GN=Rbmx PE=1 SV=1	Rbmx
ROA3	16	15	868.71	0.00854198	39628	Heterogeneous nuclear ribonucleoprotein A3 OS=Rattus norvegicus OX=10116 GN=Hnrnpa3 PE=1 SV=1	Hnrnpa3
HNRPU	16	15	898.16	0.0086971	87678	Heterogeneous nuclear ribonucleoprotein U OS=Rattus norvegicus OX=10116 GN=Hnrnpu PE=1 SV=1	Hnrnpu
RL27A	3	3	92.33	0.00892164	16608	60S ribosomal protein L27a OS=Rattus norvegicus OX=10116 GN=Rpl27a PE=1 SV=3	Rpl27a
ELAV1	7	7	339.27	0.00901091	36146	ELAV-like protein 1 OS=Rattus norvegicus OX=10116 GN=Elavl1 PE=1 SV=1	Elavl1
RS5	3	3	237.79	0.00968618	22864	40S ribosomal protein S5 OS=Rattus norvegicus OX=10116 GN=Rps5 PE=1 SV=3	Rps5
MK10	7	5	210.83	0.00979888	52498	Mitogen-activated protein kinase 10 OS=Rattus norvegicus OX=10116 GN=Mapk10 PE=1 SV=3	Mapk10
KHDR1	3	2	99.23	0.0102426	48285	KH domain-containing, RNA-binding, signal transduction-associated protein 1 OS=Rattus norvegicus OX=10116 GN=Khdrbs1 PE=1 SV=1	Khdrbs1
SYT3	3	3	102.43	0.010592	63274	Synaptotagmin-3 OS=Rattus norvegicus OX=10116 GN=Syt3 PE=1 SV=1	Syt3
MRCKB	10	9	316.77	0.010674	194765	Serine/threonine-protein kinase MRCK beta OS=Rattus norvegicus OX=10116 GN=Cdc42bpb PE=1 SV=1	Cdc42bpb
RET4	1	1	34.54	0.010963	23205	Retinol-binding protein 4 OS=Rattus norvegicus OX=10116 GN=Rbp4 PE=1 SV=1	Rbp4
GNAQ	16	10	843.13	0.0111098	42117	Guanine nucleotide-binding protein G(q) subunit alpha OS=Rattus norvegicus OX=10116 GN=Gnaq PE=2 SV=2	Gnaq
PACS1	15	14	623.07	0.0114721	104635	Phosphofurin acidic cluster sorting protein 1 OS=Rattus norvegicus OX=10116 GN=Pacs1 PE=1 SV=1	Pacs1
AIFM1	10	10	522.29	0.011835	66681	Apoptosis-inducing factor 1, mitochondrial OS=Rattus norvegicus OX=10116 GN=Aifm1 PE=1 SV=1	Aifm1
ACTB	49	5	3984.45	0.0120002	41710	Actin, cytoplasmic 1 OS=Rattus norvegicus OX=10116 GN=Actb PE=1 SV=1	Actb
PPCE	12	12	490.03	0.0120927	80690	Prolyl endopeptidase OS=Rattus norvegicus OX=10116 GN=Prep PE=1 SV=1	Prep
S12A5	26	23	1448.9	0.0128568	126165	Solute carrier family 12 member 5 OS=Rattus norvegicus OX=10116 GN=Slc12a5 PE=1 SV=2	Slc12a5
SYN3	9	7	371.22	0.0131863	63309	Synapsin-3 OS=Rattus norvegicus OX=10116 GN=Syn3 PE=1 SV=1	Syn3
TRA2B	6	6	270.66	0.0134029	33646	Transformer-2 protein homolog beta OS=Rattus norvegicus OX=10116 GN=Tra2b PE=1 SV=1	Tra2b
PSPC1	6	4	255.23	0.0135369	58722	Paraspeckle component 1 OS=Rattus norvegicus OX=10116 GN=Pspc1 PE=1 SV=1	Pspc1
RBGPR	11	11	354.82	0.0136502	154333	Rab3 GTPase-activating protein non-catalytic subunit OS=Rattus norvegicus OX=10116 GN=Rab3gap2 PE=1 SV=2	Rab3gap2
YES	7	1	266.11	0.0140067	60575	Tyrosine-protein kinase Yes OS=Rattus norvegicus OX=10116 GN=Yes1 PE=1 SV=1	Yes1
CLCN3	2	2	44.53	0.0158564	90796	H(+)/Cl(-) exchange transporter 3 OS=Rattus norvegicus OX=10116 GN=Clcn3 PE=2 SV=2	Clcn3
RS12	4	4	120.48	0.016205	14516	40S ribosomal protein S12 OS=Rattus norvegicus OX=10116 GN=Rps12 PE=1 SV=2	Rps12
GET1	2	2	60.77	0.0162114	19886	Guided entry of tail-anchored proteins factor 1 OS=Rattus norvegicus OX=10116 GN=Get1 PE=1 SV=1	Get1
CHIN	2	2	118.72	0.0162294	38200	N-chimaerin OS=Rattus norvegicus OX=10116 GN=Chn1 PE=1 SV=2	Chn1
SSRP1	1	1	37.39	0.016978	80864	FACT complex subunit SSRP1 OS=Rattus norvegicus OX=10116 GN=Ssrp1 PE=1 SV=2	Ssrp1
HNRPC	10	10	554.87	0.0170128	32837	Heterogeneous nuclear ribonucleoprotein C OS=Rattus norvegicus OX=10116 GN=Hnrnpc PE=1 SV=2	Hnrnpc
CELF1	2	1	70.46	0.0173318	52172	CUGBP Elav-like family member 1 OS=Rattus norvegicus OX=10116 GN=Celf1 PE=2 SV=1	Celf1
IDHC	11	10	496.82	0.0176071	46705	Isocitrate dehydrogenase [NADP] cytoplasmic OS=Rattus norvegicus OX=10116 GN=Idh1 PE=1 SV=1	Idh1
RS24	1	1	44.69	0.0177326	15413	40S ribosomal protein S24 OS=Rattus norvegicus OX=10116 GN=Rps24 PE=2 SV=1	Rps24
EAA2	25	25	1908.09	0.0177893	62066	Excitatory amino acid transporter 2 OS=Rattus norvegicus OX=10116 GN=Slc1a2 PE=1 SV=2	Slc1a2
GSLG1	7	7	287.34	0.0180037	133469	Golgi apparatus protein 1 OS=Rattus norvegicus OX=10116 GN=Glg1 PE=1 SV=1	Glg1
PLCD	2	2	50.58	0.0190848	43765	1-acyl-sn-glycerol-3-phosphate acyltransferase delta OS=Rattus norvegicus OX=10116 GN=Agpat4 PE=2 SV=1	Agpat4
GBRB2	12	6	563.65	0.0190923	54598	Gamma-aminobutyric acid receptor subunit beta-2 OS=Rattus norvegicus OX=10116 GN=Gabrb2 PE=1 SV=1	Gabrb2
TMED9	1	1	56.39	0.0194007	27011	Transmembrane emp24 domain-containing protein 9 OS=Rattus norvegicus OX=10116 GN=Tmed9 PE=1 SV=1	Tmed9
H4	10	10	690.96	0.019702	11360	Histone H4 OS=Rattus norvegicus OX=10116 GN=H4c2 PE=1 SV=2	H4c2
SUOX	2	2	96.3	0.0197707	60768	Sulfite oxidase, mitochondrial OS=Rattus norvegicus OX=10116 GN=Suox PE=1 SV=2	Suox
H2AY	12	12	502.09	0.0198693	39479	Core histone macro-H2A.1 OS=Rattus norvegicus OX=10116 GN=Macroh2a1 PE=1 SV=4	Macroh2a1
CC50A	4	4	226.18	0.0204267	37149	Cell cycle control protein 50A OS=Rattus norvegicus OX=10116 GN=Tmem30a PE=1 SV=1	Tmem30a
SYRC	12	12	373.32	0.0209602	75762	Arginine--tRNA ligase, cytoplasmic OS=Rattus norvegicus OX=10116 GN=Rars1 PE=1 SV=2	Rars1
MGN	2	2	66.37	0.0210842	17153	Protein mago nashi homolog OS=Rattus norvegicus OX=10116 GN=Magoh PE=2 SV=1	Magoh
MARC2	9	8	301.84	0.0216878	38224	Mitochondrial amidoxime reducing component 2 OS=Rattus norvegicus OX=10116 GN=Mtarc2 PE=2 SV=1	Mtarc2
CSAD	1	1	36.25	0.0219416	55214	Cysteine sulfinic acid decarboxylase OS=Rattus norvegicus OX=10116 GN=Csad PE=1 SV=1	Csad
ES1	11	11	715.42	0.0222034	28155	ES1 protein homolog, mitochondrial OS=Rattus norvegicus OX=10116 PE=1 SV=2	#VALUE!
MYH11	9	2	412.39	0.0223406	152398	Myosin-11 (Fragments) OS=Rattus norvegicus OX=10116 GN=Myh11 PE=1 SV=3	Myh11
GPM6B	5	4	203.48	0.022431	28953	Neuronal membrane glycoprotein M6-b OS=Rattus norvegicus OX=10116 GN=Gpm6b PE=1 SV=1	Gpm6b
ODO1	37	31	1807.56	0.0233853	116221	2-oxoglutarate dehydrogenase, mitochondrial OS=Rattus norvegicus OX=10116 GN=Ogdh PE=1 SV=1	Ogdh
CSN1	14	14	578.3	0.0235733	53394	COP9 signalosome complex subunit 1 OS=Rattus norvegicus OX=10116 GN=Gps1 PE=1 SV=1	Gps1
ODO2	12	11	861.36	0.0236318	48894	Dihydrolipoyllysine-residue succinyltransferase component of 2-oxoglutarate dehydrogenase complex, mitochondrial OS=Rattus norvegicus OX=10116 GN=Dlst PE=1 SV=2	Dlst
LAMP5	5	3	154.07	0.0244255	31485	Lysosome-associated membrane glycoprotein 5 OS=Rattus norvegicus OX=10116 GN=Lamp5 PE=2 SV=1	Lamp5
RBBP7	5	5	210.22	0.0244556	47790	Histone-binding protein RBBP7 OS=Rattus norvegicus OX=10116 GN=Rbbp7 PE=2 SV=1	Rbbp7
S2546	6	6	199.88	0.0244793	46181	Solute carrier family 25 member 46 OS=Rattus norvegicus OX=10116 GN=Slc25a46 PE=1 SV=2	Slc25a46
LIN7C	8	3	424.77	0.0244963	21820	Protein lin-7 homolog C OS=Rattus norvegicus OX=10116 GN=Lin7c PE=1 SV=1	Lin7c
CDV3	3	3	89.12	0.0245881	24296	Protein CDV3 homolog OS=Rattus norvegicus OX=10116 GN=Cdv3 PE=1 SV=1	Cdv3
SH3G2	16	13	858.37	0.0246465	39874	Endophilin-A1 OS=Rattus norvegicus OX=10116 GN=Sh3gl2 PE=1 SV=2	Sh3gl2
CISY	22	22	1132.5	0.0248523	51833	Citrate synthase, mitochondrial OS=Rattus norvegicus OX=10116 GN=Cs PE=1 SV=1	Cs
CDC42	4	4	318.71	0.0249504	21245	Cell division control protein 42 homolog OS=Rattus norvegicus OX=10116 GN=Cdc42 PE=1 SV=2	Cdc42
GNAI1	21	8	1243.87	0.0250544	40319	Guanine nucleotide-binding protein G(i) subunit alpha-1 OS=Rattus norvegicus OX=10116 GN=Gnai1 PE=1 SV=3	Gnai1
PRPS1	13	6	732.58	0.0251473	34812	Ribose-phosphate pyrophosphokinase 1 OS=Rattus norvegicus OX=10116 GN=Prps1 PE=1 SV=2	Prps1
UD2B1	1	1	33.31	0.0253963	60445	UDP-glucuronosyltransferase 2B1 OS=Rattus norvegicus OX=10116 GN=Ugt2b1 PE=1 SV=1	Ugt2b1
GBB4	11	4	788.55	0.0256245	37339	Guanine nucleotide-binding protein subunit beta-4 OS=Rattus norvegicus OX=10116 GN=Gnb4 PE=2 SV=4	Gnb4
GBB2	16	6	1286.19	0.026399	37307	Guanine nucleotide-binding protein G(I)/G(S)/G(T) subunit beta-2 OS=Rattus norvegicus OX=10116 GN=Gnb2 PE=1 SV=4	Gnb2
TRFE	23	23	1499.91	0.0264355	76346	Serotransferrin OS=Rattus norvegicus OX=10116 GN=Tf PE=1 SV=3	Tf
AASD1	2	2	116.1	0.0267748	45065	Alanyl-tRNA editing protein Aarsd1 OS=Rattus norvegicus OX=10116 GN=Aarsd1 PE=1 SV=1	Aarsd1
DLG1	18	12	968.49	0.027174	100509	Disks large homolog 1 OS=Rattus norvegicus OX=10116 GN=Dlg1 PE=1 SV=1	Dlg1
COX1	1	1	46.09	0.0272808	56807	Cytochrome c oxidase subunit 1 OS=Rattus norvegicus OX=10116 GN=Mtco1 PE=2 SV=3	Mtco1
NEO1	2	2	60.27	0.0273225	150544	Neogenin (Fragment) OS=Rattus norvegicus OX=10116 GN=Neo1 PE=1 SV=1	Neo1
IAH1	6	5	193.92	0.0274664	27986	Isoamyl acetate-hydrolyzing esterase 1 homolog OS=Rattus norvegicus OX=10116 GN=Iah1 PE=2 SV=2	Iah1
NMRL1	7	6	166.4	0.0276245	16891	NmrA-like family domain-containing protein 1 (Fragments) OS=Rattus norvegicus OX=10116 GN=Nmral1 PE=1 SV=1	Nmral1
SAP	4	4	154.93	0.0284804	61084	Prosaposin OS=Rattus norvegicus OX=10116 GN=Psap PE=1 SV=1	Psap
OXR1	17	17	1026.43	0.0289337	92753	Oxidation resistance protein 1 OS=Rattus norvegicus OX=10116 GN=Oxr1 PE=1 SV=3	Oxr1
NEB2	14	12	738.58	0.0291249	89592	Neurabin-2 OS=Rattus norvegicus OX=10116 GN=Ppp1r9b PE=1 SV=1	Ppp1r9b
NEUA	7	7	259.09	0.029403	48099	N-acylneuraminate cytidylyltransferase OS=Rattus norvegicus OX=10116 GN=Cmas PE=2 SV=1	Cmas
SMU1	1	1	33.65	0.0294119	57514	WD40 repeat-containing protein SMU1 OS=Rattus norvegicus OX=10116 GN=Smu1 PE=2 SV=1	Smu1
RLA0	13	13	687.77	0.0298653	34194	60S acidic ribosomal protein P0 OS=Rattus norvegicus OX=10116 GN=Rplp0 PE=1 SV=2	Rplp0
SRGP2	4	4	179.03	0.0299259	120802	SLIT-ROBO Rho GTPase-activating protein 2 OS=Rattus norvegicus OX=10116 GN=Srgap2 PE=1 SV=1	Srgap2
LGI1	14	14	768.13	0.0301737	63687	Leucine-rich glioma-inactivated protein 1 OS=Rattus norvegicus OX=10116 GN=Lgi1 PE=1 SV=1	Lgi1
MTPN	5	5	364.54	0.0303615	12853	Myotrophin OS=Rattus norvegicus OX=10116 GN=Mtpn PE=1 SV=2	Mtpn
RPGF4	4	4	191.41	0.0304261	50085	Rap guanine nucleotide exchange factor 4 (Fragment) OS=Rattus norvegicus OX=10116 GN=Rapgef4 PE=2 SV=1	Rapgef4
FUBP1	4	3	141.02	0.0305502	67155	Far upstream element-binding protein 1 OS=Rattus norvegicus OX=10116 GN=Fubp1 PE=1 SV=1	Fubp1
UGGG1	12	12	456.53	0.0306356	176320	UDP-glucose:glycoprotein glucosyltransferase 1 OS=Rattus norvegicus OX=10116 GN=Uggt1 PE=1 SV=2	Uggt1
VAPB	3	2	126.08	0.0307283	26899	Vesicle-associated membrane protein-associated protein B OS=Rattus norvegicus OX=10116 GN=Vapb PE=1 SV=3	Vapb
NRX3A	20	15	759.48	0.0307855	173883	Neurexin-3 OS=Rattus norvegicus OX=10116 GN=Nrxn3 PE=1 SV=1	Nrxn3
CCG8	6	6	226.51	0.0308038	43242	Voltage-dependent calcium channel gamma-8 subunit OS=Rattus norvegicus OX=10116 GN=Cacng8 PE=1 SV=1	Cacng8
TMED7	3	3	76.54	0.0308833	25463	Transmembrane emp24 domain-containing protein 7 OS=Rattus norvegicus OX=10116 GN=Tmed7 PE=1 SV=1	Tmed7
ALDH2	17	13	978.68	0.0309531	56453	Aldehyde dehydrogenase, mitochondrial OS=Rattus norvegicus OX=10116 GN=Aldh2 PE=1 SV=1	Aldh2
TBB3	72	24	5977.86	0.0314545	50386	Tubulin beta-3 chain OS=Rattus norvegicus OX=10116 GN=Tubb3 PE=1 SV=1	Tubb3
GRM1	5	5	133.01	0.0315921	133151	Metabotropic glutamate receptor 1 OS=Rattus norvegicus OX=10116 GN=Grm1 PE=1 SV=1	Grm1
CMGA	1	1	87.67	0.0318418	51993	Chromogranin-A OS=Rattus norvegicus OX=10116 GN=Chga PE=1 SV=1	Chga
RS28	2	2	124.59	0.0318501	7836	40S ribosomal protein S28 OS=Rattus norvegicus OX=10116 GN=Rps28 PE=1 SV=1	Rps28
HNRH2	13	5	739.3	0.0320014	49262	Heterogeneous nuclear ribonucleoprotein H2 OS=Rattus norvegicus OX=10116 GN=Hnrnph2 PE=1 SV=1	Hnrnph2
ADDA	28	26	1890.92	0.0320554	80305	Alpha-adducin OS=Rattus norvegicus OX=10116 GN=Add1 PE=1 SV=2	Add1
TAGL	10	10	347.33	0.0323155	22588	Transgelin OS=Rattus norvegicus OX=10116 GN=Tagln PE=1 SV=2	Tagln
PDE4B	6	6	235.87	0.0323984	83322	cAMP-specific 3',5'-cyclic phosphodiesterase 4B OS=Rattus norvegicus OX=10116 GN=Pde4b PE=1 SV=4	Pde4b
CXA1	7	7	341.46	0.0324095	43004	Gap junction alpha-1 protein OS=Rattus norvegicus OX=10116 GN=Gja1 PE=1 SV=2	Gja1
PABP1	14	13	620.37	0.0345676	70656	Polyadenylate-binding protein 1 OS=Rattus norvegicus OX=10116 GN=Pabpc1 PE=1 SV=1	Pabpc1
RL10	5	5	254.85	0.0348396	24588	60S ribosomal protein L10 OS=Rattus norvegicus OX=10116 GN=Rpl10 PE=1 SV=3	Rpl10
ADHX	11	9	536.06	0.0361363	39550	Alcohol dehydrogenase class-3 OS=Rattus norvegicus OX=10116 GN=Adh5 PE=1 SV=2	Adh5
ACLY	35	35	1844.53	0.0362353	120559	ATP-citrate synthase OS=Rattus norvegicus OX=10116 GN=Acly PE=1 SV=1	Acly
RS15	1	1	71.97	0.0365159	17029	40S ribosomal protein S15 OS=Rattus norvegicus OX=10116 GN=Rps15 PE=1 SV=2	Rps15
RS6	5	5	316.54	0.036613	28663	40S ribosomal protein S6 OS=Rattus norvegicus OX=10116 GN=Rps6 PE=1 SV=1	Rps6
OGDHL	22	16	955.08	0.0366498	114564	2-oxoglutarate dehydrogenase-like, mitochondrial OS=Rattus norvegicus OX=10116 GN=Ogdhl PE=1 SV=2	Ogdhl
ACTG	50	6	4098.61	0.0367887	41766	Actin, cytoplasmic 2 OS=Rattus norvegicus OX=10116 GN=Actg1 PE=1 SV=1	Actg1
MDHM	22	22	1782.28	0.0368419	35661	Malate dehydrogenase, mitochondrial OS=Rattus norvegicus OX=10116 GN=Mdh2 PE=1 SV=2	Mdh2
TPRKB	1	1	38.53	0.037273	17582	EKC/KEOPS complex subunit Tprkb OS=Rattus norvegicus OX=10116 GN=Tprkb PE=2 SV=1	Tprkb
SNPH	6	6	268.79	0.0377548	54460	Syntaphilin OS=Rattus norvegicus OX=10116 GN=Snph PE=1 SV=1	Snph
NUMBL	8	7	324.23	0.0385528	65472	Numb-like protein OS=Rattus norvegicus OX=10116 GN=Numbl PE=1 SV=1	Numbl
CTRO	8	7	322.77	0.0389071	235163	Citron rho-interacting kinase OS=Rattus norvegicus OX=10116 GN=Cit PE=1 SV=1	Cit
CADH2	9	8	471.63	0.0401461	99624	Cadherin-2 OS=Rattus norvegicus OX=10116 GN=Cdh2 PE=1 SV=1	Cdh2
SV2B	14	11	627.58	0.0402148	77451	Synaptic vesicle glycoprotein 2B OS=Rattus norvegicus OX=10116 GN=Sv2b PE=1 SV=1	Sv2b
TBB4B	74	5	6161.27	0.0407765	49769	Tubulin beta-4B chain OS=Rattus norvegicus OX=10116 GN=Tubb4b PE=1 SV=1	Tubb4b
FETUA	5	5	224.41	0.0410075	37958	Alpha-2-HS-glycoprotein OS=Rattus norvegicus OX=10116 GN=Ahsg PE=1 SV=2	Ahsg
TEBP	8	8	412.94	0.0412632	18709	Prostaglandin E synthase 3 OS=Rattus norvegicus OX=10116 GN=Ptges3 PE=1 SV=2	Ptges3
S4A10	6	4	265.05	0.0415576	125558	Sodium-driven chloride bicarbonate exchanger OS=Rattus norvegicus OX=10116 GN=Slc4a10 PE=1 SV=1	Slc4a10
MAP4	18	16	899	0.0417695	110233	Microtubule-associated protein 4 OS=Rattus norvegicus OX=10116 GN=Map4 PE=1 SV=1	Map4
RAB3C	13	7	909.62	0.0422291	25856	Ras-related protein Rab-3C OS=Rattus norvegicus OX=10116 GN=Rab3c PE=1 SV=1	Rab3c
RS4X	10	9	424.71	0.0426199	29579	40S ribosomal protein S4, X isoform OS=Rattus norvegicus OX=10116 GN=Rps4x PE=2 SV=2	Rps4x
HNRH1	10	3	574.61	0.0427806	49157	Heterogeneous nuclear ribonucleoprotein H OS=Rattus norvegicus OX=10116 GN=Hnrnph1 PE=1 SV=2	Hnrnph1
FAF2	1	1	35.36	0.0431201	41054	FAS-associated factor 2 OS=Rattus norvegicus OX=10116 GN=Faf2 PE=2 SV=1	Faf2
CD47	6	5	291.8	0.0432569	32974	Leukocyte surface antigen CD47 OS=Rattus norvegicus OX=10116 GN=Cd47 PE=1 SV=1	Cd47
VINC	19	18	826.46	0.0433231	116542	Vinculin OS=Rattus norvegicus OX=10116 GN=Vcl PE=1 SV=1	Vcl
PTGDS	3	3	153.64	0.0433299	21288	Prostaglandin-H2 D-isomerase OS=Rattus norvegicus OX=10116 GN=Ptgds PE=1 SV=2	Ptgds
TIPRL	4	4	99.32	0.0434085	31205	TIP41-like protein OS=Rattus norvegicus OX=10116 GN=Tiprl PE=1 SV=1	Tiprl
ADA10	4	4	97.76	0.0435337	84033	Disintegrin and metalloproteinase domain-containing protein 10 OS=Rattus norvegicus OX=10116 GN=Adam10 PE=1 SV=2	Adam10
NEUL	8	8	322.25	0.0436756	80202	Neurolysin, mitochondrial OS=Rattus norvegicus OX=10116 GN=Nln PE=1 SV=1	Nln
RS29	2	1	33.62	0.0437396	6672	40S ribosomal protein S29 OS=Rattus norvegicus OX=10116 GN=Rps29 PE=1 SV=2	Rps29
PDLI5	3	3	91.59	0.043849	63161	PDZ and LIM domain protein 5 OS=Rattus norvegicus OX=10116 GN=Pdlim5 PE=1 SV=2	Pdlim5
UBA1	42	42	3012.16	0.0439395	117713	Ubiquitin-like modifier-activating enzyme 1 OS=Rattus norvegicus OX=10116 GN=Uba1 PE=1 SV=1	Uba1
SV2C	7	5	378.13	0.0440544	82196	Synaptic vesicle glycoprotein 2C OS=Rattus norvegicus OX=10116 GN=Sv2c PE=1 SV=1	Sv2c
PRUN1	4	4	221.08	0.0441186	49967	Exopolyphosphatase PRUNE1 OS=Rattus norvegicus OX=10116 GN=Prune1 PE=1 SV=1	Prune1
UB2D3	4	4	224.38	0.044277	16676	Ubiquitin-conjugating enzyme E2 D3 OS=Rattus norvegicus OX=10116 GN=Ube2d3 PE=2 SV=1	Ube2d3
PRDX4	5	2	164.83	0.0443718	30988	Peroxiredoxin-4 OS=Rattus norvegicus OX=10116 GN=Prdx4 PE=2 SV=1	Prdx4
TBB5	74	7	6113.27	0.044926	49639	Tubulin beta-5 chain OS=Rattus norvegicus OX=10116 GN=Tubb5 PE=1 SV=1	Tubb5
COPD	11	11	402.53	0.0452482	57163	Coatomer subunit delta OS=Rattus norvegicus OX=10116 GN=Arcn1 PE=2 SV=1	Arcn1
PGAM1	20	20	1427.96	0.0453719	28814	Phosphoglycerate mutase 1 OS=Rattus norvegicus OX=10116 GN=Pgam1 PE=1 SV=4	Pgam1
NUCL	11	11	609.27	0.0455733	77101	Nucleolin OS=Rattus norvegicus OX=10116 GN=Ncl PE=1 SV=3	Ncl
ODP2	22	22	1466.71	0.0465059	67123	Dihydrolipoyllysine-residue acetyltransferase component of pyruvate dehydrogenase complex, mitochondrial OS=Rattus norvegicus OX=10116 GN=Dlat PE=1 SV=3	Dlat
PP1G	13	3	770.42	0.0468567	36960	Serine/threonine-protein phosphatase PP1-gamma catalytic subunit OS=Rattus norvegicus OX=10116 GN=Ppp1cc PE=1 SV=1	Ppp1cc
EZRI	10	6	345.53	0.0472335	69348	Ezrin OS=Rattus norvegicus OX=10116 GN=Ezr PE=1 SV=3	Ezr
VAMP1	5	4	298.88	0.0482776	12789	Vesicle-associated membrane protein 1 OS=Rattus norvegicus OX=10116 GN=Vamp1 PE=1 SV=2	Vamp1
SYQ	8	8	344.14	0.0488815	87645	Glutamine--tRNA ligase OS=Rattus norvegicus OX=10116 GN=Qars1 PE=1 SV=1	Qars1
HDGF	3	2	105.65	0.0490685	26472	Hepatoma-derived growth factor OS=Rattus norvegicus OX=10116 GN=Hdgf PE=1 SV=2	Hdgf
LDHA	31	24	1679.6	0.0500832	36427	L-lactate dehydrogenase A chain OS=Rattus norvegicus OX=10116 GN=Ldha PE=1 SV=1	Ldha
AL1A1	16	7	626.02	0.0508728	54424	Retinal dehydrogenase 1 OS=Rattus norvegicus OX=10116 GN=Aldh1a1 PE=1 SV=3	Aldh1a1
EPHA7	2	1	78.01	0.0512237	111881	Ephrin type-A receptor 7 OS=Rattus norvegicus OX=10116 GN=Epha7 PE=1 SV=1	Epha7
IGS21	3	3	74.24	0.0514147	52012	Immunoglobulin superfamily member 21 OS=Rattus norvegicus OX=10116 GN=Igsf21 PE=2 SV=3	Igsf21
GCSH	2	2	142.51	0.0514733	18473	Glycine cleavage system H protein, mitochondrial OS=Rattus norvegicus OX=10116 GN=Gcsh PE=2 SV=1	Gcsh
PPP6	2	2	59.29	0.0522536	35136	Serine/threonine-protein phosphatase 6 catalytic subunit OS=Rattus norvegicus OX=10116 GN=Ppp6c PE=2 SV=2	Ppp6c
PLCD1	6	5	268.23	0.0532128	85908	1-phosphatidylinositol 4,5-bisphosphate phosphodiesterase delta-1 OS=Rattus norvegicus OX=10116 GN=Plcd1 PE=1 SV=1	Plcd1
SCG3	2	2	59.14	0.0532711	53151	Secretogranin-3 OS=Rattus norvegicus OX=10116 GN=Scg3 PE=1 SV=1	Scg3
H10	5	5	305.87	0.0536794	20872	Histone H1.0 OS=Rattus norvegicus OX=10116 GN=H1-0 PE=2 SV=2	H1-0
EMC3	2	2	63.15	0.0537587	29960	ER membrane protein complex subunit 3 OS=Rattus norvegicus OX=10116 GN=Emc3 PE=2 SV=3	Emc3
MOT1	3	3	92.6	0.0543063	53203	Monocarboxylate transporter 1 OS=Rattus norvegicus OX=10116 GN=Slc16a1 PE=1 SV=1	Slc16a1
LACB2	2	2	54.72	0.0543313	32464	Endoribonuclease LACTB2 OS=Rattus norvegicus OX=10116 GN=Lactb2 PE=2 SV=1	Lactb2
RTCB	11	10	460.89	0.0546526	55214	RNA-splicing ligase RtcB homolog OS=Rattus norvegicus OX=10116 GN=Rtcb PE=2 SV=1	Rtcb
FAAH1	2	2	78.39	0.0549526	63316	Fatty-acid amide hydrolase 1 OS=Rattus norvegicus OX=10116 GN=Faah PE=1 SV=1	Faah
TPH2	4	3	118.96	0.0549777	55586	Tryptophan 5-hydroxylase 2 OS=Rattus norvegicus OX=10116 GN=Tph2 PE=1 SV=1	Tph2
CALM1	17	8	1416.66	0.0550921	16827	Calmodulin-1 OS=Rattus norvegicus OX=10116 GN=Calm1 PE=1 SV=1	Calm1
RCAN1	2	2	45.28	0.0550992	22933	Calcipressin-1 OS=Rattus norvegicus OX=10116 GN=Rcan1 PE=2 SV=1	Rcan1
KCND3	4	1	120.89	0.0553927	73466	Potassium voltage-gated channel subfamily D member 3 OS=Rattus norvegicus OX=10116 GN=Kcnd3 PE=1 SV=2	Kcnd3
ATAD1	4	4	133.72	0.0554258	40691	Outer mitochondrial transmembrane helix translocase OS=Rattus norvegicus OX=10116 GN=Atad1 PE=1 SV=1	Atad1
PCCB	7	7	264.32	0.0554391	58589	Propionyl-CoA carboxylase beta chain, mitochondrial OS=Rattus norvegicus OX=10116 GN=Pccb PE=2 SV=1	Pccb
SVEP1	2	1	40.47	0.0557977	387101	Sushi, von Willebrand factor type A, EGF and pentraxin domain-containing protein 1 OS=Rattus norvegicus OX=10116 GN=Svep1 PE=1 SV=1	Svep1
MCFD2	1	1	41.89	0.0562735	16138	Multiple coagulation factor deficiency protein 2 homolog OS=Rattus norvegicus OX=10116 GN=Mcfd2 PE=1 SV=1	Mcfd2
MPCP	19	18	1094.21	0.0563946	39419	Phosphate carrier protein, mitochondrial OS=Rattus norvegicus OX=10116 GN=Slc25a3 PE=1 SV=1	Slc25a3
TRPV2	4	4	164.93	0.0565683	86651	Transient receptor potential cation channel subfamily V member 2 OS=Rattus norvegicus OX=10116 GN=Trpv2 PE=1 SV=2	Trpv2
AN32B	5	4	219.45	0.0565711	31042	Acidic leucine-rich nuclear phosphoprotein 32 family member B OS=Rattus norvegicus OX=10116 GN=Anp32b PE=1 SV=1	Anp32b
EFHD2	9	9	514.58	0.0567951	26743	EF-hand domain-containing protein D2 OS=Rattus norvegicus OX=10116 GN=Efhd2 PE=1 SV=1	Efhd2
CADM1	7	6	267.82	0.0568166	51821	Cell adhesion molecule 1 OS=Rattus norvegicus OX=10116 GN=Cadm1 PE=1 SV=1	Cadm1
IDHG1	14	14	942.08	0.0569221	42824	Isocitrate dehydrogenase [NAD] subunit gamma 1, mitochondrial OS=Rattus norvegicus OX=10116 GN=Idh3g PE=1 SV=2	Idh3g
AT2C2	2	2	48.96	0.0570126	102954	Calcium-transporting ATPase type 2C member 2 OS=Rattus norvegicus OX=10116 GN=Atp2c2 PE=2 SV=1	Atp2c2
CLH1	115	114	8956.93	0.0571523	191477	Clathrin heavy chain 1 OS=Rattus norvegicus OX=10116 GN=Cltc PE=1 SV=3	Cltc
ARMX3	1	1	40.05	0.0577651	42526	Armadillo repeat-containing X-linked protein 3 OS=Rattus norvegicus OX=10116 GN=Armcx3 PE=1 SV=1	Armcx3
NB5R1	6	6	228.04	0.0577876	34201	NADH-cytochrome b5 reductase 1 OS=Rattus norvegicus OX=10116 GN=Cyb5r1 PE=2 SV=1	Cyb5r1
KLC1	12	11	630.73	0.0577953	63705	Kinesin light chain 1 OS=Rattus norvegicus OX=10116 GN=Klc1 PE=1 SV=2	Klc1
S6A11	12	10	696.12	0.05793	69900	Sodium- and chloride-dependent GABA transporter 3 OS=Rattus norvegicus OX=10116 GN=Slc6a11 PE=1 SV=1	Slc6a11
PSIP1	4	3	155.49	0.0585461	59602	PC4 and SFRS1-interacting protein OS=Rattus norvegicus OX=10116 GN=Psip1 PE=1 SV=1	Psip1
HEXB	1	1	40.77	0.0588898	61488	Beta-hexosaminidase subunit beta OS=Rattus norvegicus OX=10116 GN=Hexb PE=2 SV=1	Hexb
DPP6	19	17	1204.56	0.0589603	97241	Dipeptidyl aminopeptidase-like protein 6 OS=Rattus norvegicus OX=10116 GN=Dpp6 PE=1 SV=1	Dpp6
EMAL1	6	6	207.62	0.0591703	89746	Echinoderm microtubule-associated protein-like 1 OS=Rattus norvegicus OX=10116 GN=Eml1 PE=1 SV=2	Eml1
RL9	7	7	375.73	0.0596788	21880	60S ribosomal protein L9 OS=Rattus norvegicus OX=10116 GN=Rpl9 PE=1 SV=1	Rpl9
ARFP1	2	1	47.1	0.0598275	40754	Arfaptin-1 OS=Rattus norvegicus OX=10116 GN=Arfip1 PE=1 SV=1	Arfip1
ITSN1	16	14	554.5	0.0598588	194076	Intersectin-1 OS=Rattus norvegicus OX=10116 GN=Itsn1 PE=1 SV=2	Itsn1
PP2BB	17	8	912.81	0.0599957	59076	Serine/threonine-protein phosphatase 2B catalytic subunit beta isoform OS=Rattus norvegicus OX=10116 GN=Ppp3cb PE=1 SV=1	Ppp3cb
TOM34	6	6	317.01	0.0605377	34440	Mitochondrial import receptor subunit TOM34 OS=Rattus norvegicus OX=10116 GN=Tomm34 PE=1 SV=1	Tomm34
DDB1	17	17	621.69	0.0605441	126781	DNA damage-binding protein 1 OS=Rattus norvegicus OX=10116 GN=Ddb1 PE=1 SV=1	Ddb1
THIO	2	2	190.27	0.0607902	11666	Thioredoxin OS=Rattus norvegicus OX=10116 GN=Txn PE=1 SV=2	Txn
PTSS2	2	2	63.88	0.0608239	54687	Phosphatidylserine synthase 2 OS=Rattus norvegicus OX=10116 GN=Ptdss2 PE=1 SV=1	Ptdss2
VIAAT	15	14	818.36	0.0609725	57370	Vesicular inhibitory amino acid transporter OS=Rattus norvegicus OX=10116 GN=Slc32a1 PE=1 SV=1	Slc32a1
GRIA3	7	3	359.53	0.0613621	100309	Glutamate receptor 3 OS=Rattus norvegicus OX=10116 GN=Gria3 PE=1 SV=1	Gria3
PLRKT	2	2	88.5	0.0617459	17301	Plasminogen receptor (KT) OS=Rattus norvegicus OX=10116 GN=Plgrkt PE=1 SV=1	Plgrkt
LRP1	23	22	950.02	0.0619951	504558	Prolow-density lipoprotein receptor-related protein 1 OS=Rattus norvegicus OX=10116 GN=Lrp1 PE=1 SV=1	Lrp1
DCTN4	11	11	463.4	0.0621631	53055	Dynactin subunit 4 OS=Rattus norvegicus OX=10116 GN=Dctn4 PE=1 SV=1	Dctn4
DC1L1	13	12	600.04	0.0622969	56757	Cytoplasmic dynein 1 light intermediate chain 1 OS=Rattus norvegicus OX=10116 GN=Dync1li1 PE=1 SV=1	Dync1li1
TIM13	4	4	218.05	0.0623787	10451	Mitochondrial import inner membrane translocase subunit Tim13 OS=Rattus norvegicus OX=10116 GN=Timm13 PE=3 SV=1	Timm13
PFKAP	39	33	2999.35	0.0627208	85665	ATP-dependent 6-phosphofructokinase, platelet type OS=Rattus norvegicus OX=10116 GN=Pfkp PE=1 SV=2	Pfkp
XPO1	10	10	425.67	0.0629013	122959	Exportin-1 OS=Rattus norvegicus OX=10116 GN=Xpo1 PE=1 SV=1	Xpo1
MYADM	5	5	226.01	0.0638046	35125	Myeloid-associated differentiation marker OS=Rattus norvegicus OX=10116 GN=Myadm PE=1 SV=1	Myadm
TS101	4	4	173.42	0.0638619	44050	Tumor susceptibility gene 101 protein OS=Rattus norvegicus OX=10116 GN=Tsg101 PE=1 SV=1	Tsg101
PPP5	12	12	606.6	0.0645437	56880	Serine/threonine-protein phosphatase 5 OS=Rattus norvegicus OX=10116 GN=Ppp5c PE=1 SV=1	Ppp5c
HPCL4	13	6	841.34	0.0648783	22231	Hippocalcin-like protein 4 OS=Rattus norvegicus OX=10116 GN=Hpcal4 PE=2 SV=2	Hpcal4
LHPP	5	5	220.24	0.0655256	29172	Phospholysine phosphohistidine inorganic pyrophosphate phosphatase OS=Rattus norvegicus OX=10116 GN=Lhpp PE=2 SV=1	Lhpp
PSB7	3	3	154	0.0656125	29908	Proteasome subunit beta type-7 OS=Rattus norvegicus OX=10116 GN=Psmb7 PE=1 SV=1	Psmb7
COQ3	2	2	121.2	0.0664178	38684	Ubiquinone biosynthesis O-methyltransferase, mitochondrial OS=Rattus norvegicus OX=10116 GN=Coq3 PE=2 SV=2	Coq3
HMCS2	2	1	85.75	0.066522	56850	Hydroxymethylglutaryl-CoA synthase, mitochondrial OS=Rattus norvegicus OX=10116 GN=Hmgcs2 PE=1 SV=2	Hmgcs2
ABHGA	3	3	96.69	0.0667095	62998	Phosphatidylserine lipase ABHD16A OS=Rattus norvegicus OX=10116 GN=Abhd16a PE=2 SV=1	Abhd16a
ROA2	21	17	1275.07	0.067359	37455	Heterogeneous nuclear ribonucleoproteins A2/B1 OS=Rattus norvegicus OX=10116 GN=Hnrnpa2b1 PE=1 SV=1	Hnrnpa2b1
COQ9	4	4	119.19	0.0680309	35123	Ubiquinone biosynthesis protein COQ9, mitochondrial OS=Rattus norvegicus OX=10116 GN=Coq9 PE=1 SV=2	Coq9
GDN	2	2	83.56	0.069003	44035	Glia-derived nexin OS=Rattus norvegicus OX=10116 GN=Serpine2 PE=1 SV=1	Serpine2
TOM22	3	3	202.39	0.0690379	15481	Mitochondrial import receptor subunit TOM22 homolog OS=Rattus norvegicus OX=10116 GN=Tomm22 PE=1 SV=1	Tomm22
PRAF3	2	2	84.82	0.0692615	21534	PRA1 family protein 3 OS=Rattus norvegicus OX=10116 GN=Arl6ip5 PE=1 SV=1	Arl6ip5
RASM	3	3	68.32	0.0694967	23872	Ras-related protein M-Ras OS=Rattus norvegicus OX=10116 GN=Mras PE=1 SV=2	Mras
RB27B	6	6	193.02	0.0699069	24604	Ras-related protein Rab-27B OS=Rattus norvegicus OX=10116 GN=Rab27b PE=2 SV=3	Rab27b
MBNL2	1	1	36.96	0.0706074	40130	Muscleblind-like protein 2 OS=Rattus norvegicus OX=10116 GN=Mbnl2 PE=1 SV=1	Mbnl2
MUG1	16	2	838.07	0.0718397	165221	Murinoglobulin-1 OS=Rattus norvegicus OX=10116 GN=Mug1 PE=2 SV=1	Mug1
COR1B	5	5	275.61	0.072817	53811	Coronin-1B OS=Rattus norvegicus OX=10116 GN=Coro1b PE=1 SV=1	Coro1b
RHG44	5	5	205.19	0.0742315	89058	Rho GTPase-activating protein 44 OS=Rattus norvegicus OX=10116 GN=Arhgap44 PE=1 SV=2	Arhgap44
NUDT4	3	1	96.38	0.0742367	20125	Diphosphoinositol polyphosphate phosphohydrolase 2 OS=Rattus norvegicus OX=10116 GN=Nudt4 PE=2 SV=1	Nudt4
EXOC6	2	2	50.5	0.0745538	93118	Exocyst complex component 6 OS=Rattus norvegicus OX=10116 GN=Exoc6 PE=1 SV=2	Exoc6
VGF	8	8	340.4	0.0760021	68138	Neurosecretory protein VGF OS=Rattus norvegicus OX=10116 GN=Vgf PE=1 SV=3	Vgf
WDR44	8	8	293.1	0.0761118	100885	WD repeat-containing protein 44 OS=Rattus norvegicus OX=10116 GN=Wdr44 PE=1 SV=1	Wdr44
KPCT	3	1	102.78	0.0764372	81697	Protein kinase C theta type OS=Rattus norvegicus OX=10116 GN=Prkcq PE=1 SV=2	Prkcq
HNRPK	17	17	1088.55	0.0765598	50944	Heterogeneous nuclear ribonucleoprotein K OS=Rattus norvegicus OX=10116 GN=Hnrnpk PE=1 SV=1	Hnrnpk
GPDM	15	15	643.45	0.077196	80921	Glycerol-3-phosphate dehydrogenase, mitochondrial OS=Rattus norvegicus OX=10116 GN=Gpd2 PE=1 SV=1	Gpd2
KCNQ2	5	5	144.8	0.0777411	93890	Potassium voltage-gated channel subfamily KQT member 2 OS=Rattus norvegicus OX=10116 GN=Kcnq2 PE=1 SV=1	Kcnq2
AGRG1	1	1	40.89	0.0779235	77203	Adhesion G-protein coupled receptor G1 OS=Rattus norvegicus OX=10116 GN=Adgrg1 PE=1 SV=1	Adgrg1
EIF3C	5	5	225.5	0.0782538	105369	Eukaryotic translation initiation factor 3 subunit C OS=Rattus norvegicus OX=10116 GN=Eif3c PE=1 SV=1	Eif3c
SCAM5	3	3	131.58	0.0789026	26081	Secretory carrier-associated membrane protein 5 OS=Rattus norvegicus OX=10116 GN=Scamp5 PE=2 SV=1	Scamp5
GSTA4	5	4	123.75	0.0793392	25493	Glutathione S-transferase alpha-4 OS=Rattus norvegicus OX=10116 GN=Gsta4 PE=1 SV=2	Gsta4
TECR	6	4	160.45	0.0795814	36099	Very-long-chain enoyl-CoA reductase OS=Rattus norvegicus OX=10116 GN=Tecr PE=1 SV=1	Tecr
GRIA2	19	14	990.86	0.0797085	98625	Glutamate receptor 2 OS=Rattus norvegicus OX=10116 GN=Gria2 PE=1 SV=2	Gria2
CSPG5	4	4	202.96	0.0799811	60920	Chondroitin sulfate proteoglycan 5 OS=Rattus norvegicus OX=10116 GN=Cspg5 PE=1 SV=1	Cspg5
SKP1	10	10	403.46	0.0803774	18660	S-phase kinase-associated protein 1 OS=Rattus norvegicus OX=10116 GN=Skp1 PE=1 SV=3	Skp1
RAB6A	10	9	486.82	0.0807337	23575	Ras-related protein Rab-6A OS=Rattus norvegicus OX=10116 GN=Rab6a PE=1 SV=2	Rab6a
MCCA	8	8	234.24	0.0812126	79279	Methylcrotonoyl-CoA carboxylase subunit alpha, mitochondrial OS=Rattus norvegicus OX=10116 GN=Mccc1 PE=1 SV=1	Mccc1
HNRPL	13	12	682.48	0.0817071	67860	Heterogeneous nuclear ribonucleoprotein L OS=Rattus norvegicus OX=10116 GN=Hnrnpl PE=1 SV=2	Hnrnpl
PPIF	4	4	156.09	0.0817156	21796	Peptidyl-prolyl cis-trans isomerase F, mitochondrial OS=Rattus norvegicus OX=10116 GN=Ppif PE=1 SV=2	Ppif
BCR	6	5	169.78	0.0822521	120038	Breakpoint cluster region protein OS=Rattus norvegicus OX=10116 GN=Bcr PE=1 SV=3	Bcr
PFKAL	22	15	1037.18	0.0830002	85284	ATP-dependent 6-phosphofructokinase, liver type OS=Rattus norvegicus OX=10116 GN=Pfkl PE=1 SV=3	Pfkl
CPNE7	6	5	246.68	0.0833899	61939	Copine-7 OS=Rattus norvegicus OX=10116 GN=Cpne7 PE=1 SV=1	Cpne7
SCN4B	2	2	52.67	0.0836296	25231	Sodium channel subunit beta-4 OS=Rattus norvegicus OX=10116 GN=Scn4b PE=1 SV=1	Scn4b
CUL5	14	13	531.63	0.0836549	90832	Cullin-5 OS=Rattus norvegicus OX=10116 GN=Cul5 PE=1 SV=3	Cul5
DCE1	14	12	811.83	0.0837294	66598	Glutamate decarboxylase 1 OS=Rattus norvegicus OX=10116 GN=Gad1 PE=2 SV=1	Gad1
GOGA4	2	1	66.9	0.083948	260032	Golgin subfamily A member 4 OS=Rattus norvegicus OX=10116 GN=Golga4 PE=1 SV=2	Golga4
PDIA6	9	9	516.66	0.0839669	48143	Protein disulfide-isomerase A6 OS=Rattus norvegicus OX=10116 GN=Pdia6 PE=1 SV=2	Pdia6
CAC1E	6	6	176.97	0.0843217	251954	Voltage-dependent R-type calcium channel subunit alpha-1E OS=Rattus norvegicus OX=10116 GN=Cacna1e PE=1 SV=1	Cacna1e
LANC1	10	9	444.82	0.0847055	45210	Glutathione S-transferase LANCL1 OS=Rattus norvegicus OX=10116 GN=Lancl1 PE=1 SV=2	Lancl1
TIM10	2	2	80	0.0850678	10326	Mitochondrial import inner membrane translocase subunit Tim10 OS=Rattus norvegicus OX=10116 GN=Timm10 PE=3 SV=1	Timm10
H2B1	11	11	809.96	0.0854584	13982	Histone H2B type 1 OS=Rattus norvegicus OX=10116 PE=1 SV=2	#VALUE!
SC6A8	2	1	54.92	0.0854832	70585	Sodium- and chloride-dependent creatine transporter 1 OS=Rattus norvegicus OX=10116 GN=Slc6a8 PE=2 SV=1	Slc6a8
GPSM1	11	11	347.19	0.0857437	74394	G-protein-signaling modulator 1 OS=Rattus norvegicus OX=10116 GN=Gpsm1 PE=1 SV=2	Gpsm1
THIC	7	7	340.15	0.0865063	41082	Acetyl-CoA acetyltransferase, cytosolic OS=Rattus norvegicus OX=10116 GN=Acat2 PE=1 SV=1	Acat2
OCRL	6	6	180.75	0.0875204	104340	Inositol polyphosphate 5-phosphatase OCRL OS=Rattus norvegicus OX=10116 GN=Ocrl PE=1 SV=1	Ocrl
ARP3	16	16	858.49	0.0876333	47327	Actin-related protein 3 OS=Rattus norvegicus OX=10116 GN=Actr3 PE=1 SV=1	Actr3
TYB4	1	1	49.18	0.088336	5050	Thymosin beta-4 OS=Rattus norvegicus OX=10116 GN=Tmsb4x PE=1 SV=2	Tmsb4x
ACPH	6	6	202.56	0.0885666	81331	Acylamino-acid-releasing enzyme OS=Rattus norvegicus OX=10116 GN=Apeh PE=1 SV=1	Apeh
MIRO2	4	4	148.74	0.0887641	69109	Mitochondrial Rho GTPase 2 OS=Rattus norvegicus OX=10116 GN=Rhot2 PE=1 SV=1	Rhot2
ODBB	4	3	161.68	0.0887688	42796	2-oxoisovalerate dehydrogenase subunit beta, mitochondrial OS=Rattus norvegicus OX=10116 GN=Bckdhb PE=1 SV=3	Bckdhb
STX1B	26	24	2405.51	0.0887729	33224	Syntaxin-1B OS=Rattus norvegicus OX=10116 GN=Stx1b PE=1 SV=1	Stx1b
AP3M2	9	7	333.73	0.0890492	46844	AP-3 complex subunit mu-2 OS=Rattus norvegicus OX=10116 GN=Ap3m2 PE=2 SV=1	Ap3m2
CHKB	1	1	48.66	0.0901967	45071	Choline/ethanolamine kinase OS=Rattus norvegicus OX=10116 GN=Chkb PE=1 SV=3	Chkb
NDUV2	11	11	747.98	0.0902668	27361	NADH dehydrogenase [ubiquinone] flavoprotein 2, mitochondrial OS=Rattus norvegicus OX=10116 GN=Ndufv2 PE=1 SV=2	Ndufv2
NU2M	1	1	34.86	0.0902964	38627	NADH-ubiquinone oxidoreductase chain 2 OS=Rattus norvegicus OX=10116 GN=Mtnd2 PE=3 SV=3	Mtnd2
GLOD4	10	10	479.18	0.0903768	33246	Glyoxalase domain-containing protein 4 OS=Rattus norvegicus OX=10116 GN=Glod4 PE=1 SV=1	Glod4
MAGI2	5	4	108.08	0.09054	140984	Membrane-associated guanylate kinase, WW and PDZ domain-containing protein 2 OS=Rattus norvegicus OX=10116 GN=Magi2 PE=1 SV=1	Magi2
RENBP	4	3	140.43	0.0905454	49572	N-acylglucosamine 2-epimerase OS=Rattus norvegicus OX=10116 GN=Renbp PE=2 SV=2	Renbp
GNAZ	15	14	826.73	0.091095	40854	Guanine nucleotide-binding protein G(z) subunit alpha OS=Rattus norvegicus OX=10116 GN=Gnaz PE=2 SV=3	Gnaz
SDC4	1	1	42.09	0.0912704	21948	Syndecan-4 OS=Rattus norvegicus OX=10116 GN=Sdc4 PE=1 SV=1	Sdc4
AGO2	1	1	30.66	0.0916495	97256	Protein argonaute-2 OS=Rattus norvegicus OX=10116 GN=Ago2 PE=1 SV=2	Ago2
FBRL	1	1	51.91	0.0920535	34201	rRNA 2'-O-methyltransferase fibrillarin OS=Rattus norvegicus OX=10116 GN=Fbl PE=1 SV=2	Fbl
AL1L1	10	9	376.31	0.0926637	98812	Cytosolic 10-formyltetrahydrofolate dehydrogenase OS=Rattus norvegicus OX=10116 GN=Aldh1l1 PE=1 SV=3	Aldh1l1
PSB4	1	1	72.68	0.0942075	29178	Proteasome subunit beta type-4 OS=Rattus norvegicus OX=10116 GN=Psmb4 PE=1 SV=2	Psmb4
MAOX	10	10	490.35	0.0950596	63962	NADP-dependent malic enzyme OS=Rattus norvegicus OX=10116 GN=Me1 PE=1 SV=2	Me1
PHYIP	14	11	731.53	0.095597	37530	Phytanoyl-CoA hydroxylase-interacting protein OS=Rattus norvegicus OX=10116 GN=Phyhip PE=2 SV=1	Phyhip
MICU1	1	1	69.48	0.0961221	54160	Calcium uptake protein 1, mitochondrial OS=Rattus norvegicus OX=10116 GN=Micu1 PE=2 SV=1	Micu1
NONO	10	9	429.32	0.0961633	54891	Non-POU domain-containing octamer-binding protein OS=Rattus norvegicus OX=10116 GN=Nono PE=1 SV=3	Nono
DYN3	31	15	1719.58	0.0964948	97853	Dynamin-3 OS=Rattus norvegicus OX=10116 GN=Dnm3 PE=1 SV=2	Dnm3
DCE2	20	18	1183.97	0.0979191	65360	Glutamate decarboxylase 2 OS=Rattus norvegicus OX=10116 GN=Gad2 PE=1 SV=1	Gad2
PRP19	4	4	122.03	0.0982939	55204	Pre-mRNA-processing factor 19 OS=Rattus norvegicus OX=10116 GN=Prpf19 PE=1 SV=2	Prpf19
JUPI1	3	3	106.84	0.0983084	15566	Jupiter microtubule associated homolog 1 OS=Rattus norvegicus OX=10116 GN=JPT1 PE=1 SV=3	JPT1
OPLA	1	1	40.04	0.0985091	137634	5-oxoprolinase OS=Rattus norvegicus OX=10116 GN=Oplah PE=1 SV=2	Oplah
LRC8A	4	3	161.29	0.0988093	94102	Volume-regulated anion channel subunit LRRC8A OS=Rattus norvegicus OX=10116 GN=Lrrc8a PE=1 SV=1	Lrrc8a
TFR1	1	1	32.09	0.100231	85822	Transferrin receptor protein 1 OS=Rattus norvegicus OX=10116 GN=Tfrc PE=1 SV=2	Tfrc
CPNE9	7	6	372.55	0.101479	61772	Copine-9 OS=Rattus norvegicus OX=10116 GN=Cpne9 PE=2 SV=1	Cpne9
HNRPF	4	3	195.89	0.101883	45701	Heterogeneous nuclear ribonucleoprotein F OS=Rattus norvegicus OX=10116 GN=Hnrnpf PE=1 SV=3	Hnrnpf
FSCN1	21	21	1552.68	0.102706	54457	Fascin OS=Rattus norvegicus OX=10116 GN=Fscn1 PE=1 SV=2	Fscn1
PPME1	11	11	534.32	0.103792	42289	Protein phosphatase methylesterase 1 OS=Rattus norvegicus OX=10116 GN=Ppme1 PE=1 SV=2	Ppme1
KPCE	15	14	536.6	0.104057	83425	Protein kinase C epsilon type OS=Rattus norvegicus OX=10116 GN=Prkce PE=1 SV=1	Prkce
RPN2	6	6	347.86	0.10412	69035	Dolichyl-diphosphooligosaccharide--protein glycosyltransferase subunit 2 OS=Rattus norvegicus OX=10116 GN=Rpn2 PE=2 SV=2	Rpn2
NDUF4	3	2	109.66	0.104323	20146	NADH dehydrogenase [ubiquinone] 1 alpha subcomplex assembly factor 4 OS=Rattus norvegicus OX=10116 GN=Ndufaf4 PE=1 SV=1	Ndufaf4
UBP15	4	3	116.87	0.104591	109185	Ubiquitin carboxyl-terminal hydrolase 15 OS=Rattus norvegicus OX=10116 GN=Usp15 PE=1 SV=1	Usp15
RGS8	2	2	111.36	0.104922	20936	Regulator of G-protein signaling 8 OS=Rattus norvegicus OX=10116 GN=Rgs8 PE=1 SV=2	Rgs8
PENK	2	2	123.28	0.104986	30912	Proenkephalin-A OS=Rattus norvegicus OX=10116 GN=Penk PE=1 SV=1	Penk
PLXA3	3	3	92.3	0.105474	207849	Plexin-A3 OS=Rattus norvegicus OX=10116 GN=Plxna3 PE=3 SV=1	Plxna3
CYGB	3	3	137.61	0.105598	21483	Cytoglobin OS=Rattus norvegicus OX=10116 GN=Cygb PE=1 SV=1	Cygb
HCD2	11	11	707.85	0.105604	27229	3-hydroxyacyl-CoA dehydrogenase type-2 OS=Rattus norvegicus OX=10116 GN=Hsd17b10 PE=1 SV=3	Hsd17b10
PTPRS	7	7	354.89	0.106416	211798	Receptor-type tyrosine-protein phosphatase S OS=Rattus norvegicus OX=10116 GN=Ptprs PE=1 SV=2	Ptprs
NDUAA	18	18	1088.22	0.106454	40468	NADH dehydrogenase [ubiquinone] 1 alpha subcomplex subunit 10, mitochondrial OS=Rattus norvegicus OX=10116 GN=Ndufa10 PE=1 SV=1	Ndufa10
TPIS	26	26	2125.23	0.106556	26832	Triosephosphate isomerase OS=Rattus norvegicus OX=10116 GN=Tpi1 PE=1 SV=2	Tpi1
AT1B2	9	9	710.25	0.106664	33391	Sodium/potassium-transporting ATPase subunit beta-2 OS=Rattus norvegicus OX=10116 GN=Atp1b2 PE=1 SV=1	Atp1b2
TM9S2	2	2	81.01	0.107386	75536	Transmembrane 9 superfamily member 2 OS=Rattus norvegicus OX=10116 GN=Tm9sf2 PE=2 SV=1	Tm9sf2
RALB	5	2	292.41	0.107422	23303	Ras-related protein Ral-B OS=Rattus norvegicus OX=10116 GN=Ralb PE=2 SV=1	Ralb
NRN1	3	3	93.59	0.107538	15279	Neuritin OS=Rattus norvegicus OX=10116 GN=Nrn1 PE=1 SV=1	Nrn1
EFTS	5	5	223.88	0.107939	35156	Elongation factor Ts, mitochondrial OS=Rattus norvegicus OX=10116 GN=Tsfm PE=2 SV=1	Tsfm
HNRPQ	10	8	339.6	0.108024	59674	Heterogeneous nuclear ribonucleoprotein Q OS=Rattus norvegicus OX=10116 GN=Syncrip PE=2 SV=1	Syncrip
EIF3G	3	3	136.87	0.108217	35629	Eukaryotic translation initiation factor 3 subunit G OS=Rattus norvegicus OX=10116 GN=Eif3g PE=1 SV=1	Eif3g
DNJB6	1	1	79.05	0.10826	38898	DnaJ homolog subfamily B member 6 OS=Rattus norvegicus OX=10116 GN=Dnajb6 PE=1 SV=1	Dnajb6
RGRF2	4	2	94.84	0.108366	135741	Ras-specific guanine nucleotide-releasing factor 2 OS=Rattus norvegicus OX=10116 GN=Rasgrf2 PE=1 SV=1	Rasgrf2
INO1	6	6	219.72	0.109004	60845	Inositol-3-phosphate synthase 1 OS=Rattus norvegicus OX=10116 GN=Isyna1 PE=3 SV=2	Isyna1
RL5	5	5	230.69	0.109271	34437	60S ribosomal protein L5 OS=Rattus norvegicus OX=10116 GN=Rpl5 PE=1 SV=3	Rpl5
RL17	4	4	195.37	0.10966	21383	60S ribosomal protein L17 OS=Rattus norvegicus OX=10116 GN=Rpl17 PE=2 SV=3	Rpl17
ENSA	4	4	188.83	0.110526	13327	Alpha-endosulfine OS=Rattus norvegicus OX=10116 GN=Ensa PE=1 SV=1	Ensa
DGKB	16	15	723.67	0.110689	90229	Diacylglycerol kinase beta OS=Rattus norvegicus OX=10116 GN=Dgkb PE=1 SV=1	Dgkb
ODPB	20	20	1622.67	0.110695	38957	Pyruvate dehydrogenase E1 component subunit beta, mitochondrial OS=Rattus norvegicus OX=10116 GN=Pdhb PE=1 SV=2	Pdhb
SC22B	8	7	374.82	0.110947	24725	Vesicle-trafficking protein SEC22b OS=Rattus norvegicus OX=10116 GN=Sec22b PE=1 SV=3	Sec22b
DDX1	17	17	749	0.111914	82445	ATP-dependent RNA helicase DDX1 OS=Rattus norvegicus OX=10116 GN=Ddx1 PE=1 SV=1	Ddx1
G3P	48	48	3920.15	0.112011	35805	Glyceraldehyde-3-phosphate dehydrogenase OS=Rattus norvegicus OX=10116 GN=Gapdh PE=1 SV=3	Gapdh
PCS1N	7	6	429.72	0.112419	27398	ProSAAS OS=Rattus norvegicus OX=10116 GN=Pcsk1n PE=1 SV=1	Pcsk1n
ACBP	4	4	289	0.112577	10021	Acyl-CoA-binding protein OS=Rattus norvegicus OX=10116 GN=Dbi PE=1 SV=3	Dbi
TALDO	11	10	502.84	0.113062	37436	Transaldolase OS=Rattus norvegicus OX=10116 GN=Taldo1 PE=1 SV=2	Taldo1
UBP7	5	5	147.47	0.113721	128349	Ubiquitin carboxyl-terminal hydrolase 7 OS=Rattus norvegicus OX=10116 GN=Usp7 PE=1 SV=1	Usp7
PCP4	4	4	329.62	0.113951	6803	Calmodulin regulator protein PCP4 OS=Rattus norvegicus OX=10116 GN=Pcp4 PE=1 SV=2	Pcp4
HIBCH	9	9	378.27	0.114225	42997	3-hydroxyisobutyryl-CoA hydrolase, mitochondrial OS=Rattus norvegicus OX=10116 GN=Hibch PE=1 SV=2	Hibch
B3AT	2	2	60.16	0.114452	103107	Band 3 anion transport protein OS=Rattus norvegicus OX=10116 GN=Slc4a1 PE=1 SV=3	Slc4a1
RAB4B	7	5	303.23	0.114547	23614	Ras-related protein Rab-4B OS=Rattus norvegicus OX=10116 GN=Rab4b PE=2 SV=1	Rab4b
CAMKV	20	18	1242.68	0.114894	54072	CaM kinase-like vesicle-associated protein OS=Rattus norvegicus OX=10116 GN=Camkv PE=1 SV=1	Camkv
GDPD1	5	5	189.58	0.114921	35788	Lysophospholipase D GDPD1 OS=Rattus norvegicus OX=10116 GN=Gdpd1 PE=2 SV=1	Gdpd1
7B2	3	3	149.4	0.115303	23669	Neuroendocrine protein 7B2 OS=Rattus norvegicus OX=10116 GN=Scg5 PE=1 SV=1	Scg5
ACSF2	11	9	604.41	0.115787	67843	Medium-chain acyl-CoA ligase ACSF2, mitochondrial OS=Rattus norvegicus OX=10116 GN=Acsf2 PE=2 SV=1	Acsf2
SNX5	5	5	149.57	0.115939	46764	Sorting nexin-5 OS=Rattus norvegicus OX=10116 GN=Snx5 PE=1 SV=1	Snx5
THIM	6	6	208.97	0.116412	41844	3-ketoacyl-CoA thiolase, mitochondrial OS=Rattus norvegicus OX=10116 GN=Acaa2 PE=1 SV=1	Acaa2
SODC	3	3	111.57	0.11707	15902	Superoxide dismutase [Cu-Zn] OS=Rattus norvegicus OX=10116 GN=Sod1 PE=1 SV=2	Sod1
PDC6I	18	17	908.04	0.117381	96570	Programmed cell death 6-interacting protein OS=Rattus norvegicus OX=10116 GN=Pdcd6ip PE=1 SV=2	Pdcd6ip
GLCTK	1	1	33.09	0.11784	55153	Glycerate kinase OS=Rattus norvegicus OX=10116 GN=Glyctk PE=1 SV=1	Glyctk
TIM23	1	1	41.62	0.117991	21893	Mitochondrial import inner membrane translocase subunit Tim23 OS=Rattus norvegicus OX=10116 GN=Timm23 PE=2 SV=1	Timm23
2ABD	6	1	351.69	0.118238	51950	Serine/threonine-protein phosphatase 2A 55 kDa regulatory subunit B delta isoform OS=Rattus norvegicus OX=10116 GN=Ppp2r2d PE=2 SV=1	Ppp2r2d
ILK	3	3	125.78	0.118557	51340	Integrin-linked protein kinase OS=Rattus norvegicus OX=10116 GN=Ilk PE=2 SV=1	Ilk
TIM44	5	5	233.51	0.11858	51028	Mitochondrial import inner membrane translocase subunit TIM44 OS=Rattus norvegicus OX=10116 GN=Timm44 PE=1 SV=1	Timm44
HAP28	6	6	362.86	0.11891	20593	28 kDa heat- and acid-stable phosphoprotein OS=Rattus norvegicus OX=10116 GN=Pdap1 PE=1 SV=1	Pdap1
SNX27	11	10	558.03	0.118954	60976	Sorting nexin-27 OS=Rattus norvegicus OX=10116 GN=Snx27 PE=1 SV=2	Snx27
AOFB	15	13	659.5	0.119661	58421	Amine oxidase [flavin-containing] B OS=Rattus norvegicus OX=10116 GN=Maob PE=1 SV=3	Maob
SEP15	3	3	106.54	0.120023	17812	Selenoprotein F OS=Rattus norvegicus OX=10116 GN=Selenof PE=1 SV=3	Selenof
SET	5	4	263.21	0.120084	33386	Protein SET OS=Rattus norvegicus OX=10116 GN=Set PE=2 SV=2	Set
MDGA2	1	1	37.89	0.120614	106652	MAM domain-containing glycosylphosphatidylinositol anchor protein 2 OS=Rattus norvegicus OX=10116 GN=Mdga2 PE=2 SV=1	Mdga2
OST48	6	6	220.68	0.121257	48865	Dolichyl-diphosphooligosaccharide--protein glycosyltransferase 48 kDa subunit OS=Rattus norvegicus OX=10116 GN=Ddost PE=2 SV=1	Ddost
PLPR4	4	4	197.13	0.121742	83309	2-lysophosphatidate phosphatase PLPPR4 OS=Rattus norvegicus OX=10116 GN=Plppr4 PE=1 SV=1	Plppr4
2AAB	5	5	419.01	0.121927	65964	Serine/threonine-protein phosphatase 2A 65 kDa regulatory subunit A beta isoform OS=Rattus norvegicus OX=10116 GN=Ppp2r1b PE=2 SV=1	Ppp2r1b
RS2	8	7	351.36	0.122293	31212	40S ribosomal protein S2 OS=Rattus norvegicus OX=10116 GN=Rps2 PE=1 SV=1	Rps2
GRIA1	12	8	485.89	0.122422	101514	Glutamate receptor 1 OS=Rattus norvegicus OX=10116 GN=Gria1 PE=1 SV=2	Gria1
IGSF1	2	2	95.45	0.122586	147198	Immunoglobulin superfamily member 1 OS=Rattus norvegicus OX=10116 GN=Igsf1 PE=1 SV=1	Igsf1
ENOG	29	18	2689.27	0.123163	47111	Gamma-enolase OS=Rattus norvegicus OX=10116 GN=Eno2 PE=1 SV=2	Eno2
MPP3	7	7	281.67	0.12403	66547	MAGUK p55 subfamily member 3 OS=Rattus norvegicus OX=10116 GN=Mpp3 PE=1 SV=3	Mpp3
GET3	7	7	321.4	0.124087	38797	ATPase Get3 OS=Rattus norvegicus OX=10116 GN=Get3 PE=1 SV=1	Get3
HMGB1	10	9	662.05	0.124128	24878	High mobility group protein B1 OS=Rattus norvegicus OX=10116 GN=Hmgb1 PE=1 SV=2	Hmgb1
CAZA2	17	13	1062.39	0.12433	32947	F-actin-capping protein subunit alpha-2 OS=Rattus norvegicus OX=10116 GN=Capza2 PE=1 SV=1	Capza2
EMAL2	7	7	225.86	0.124712	70666	Echinoderm microtubule-associated protein-like 2 OS=Rattus norvegicus OX=10116 GN=Eml2 PE=1 SV=1	Eml2
ACSL4	5	3	152.31	0.125166	79014	Long-chain-fatty-acid--CoA ligase 4 OS=Rattus norvegicus OX=10116 GN=Acsl4 PE=1 SV=2	Acsl4
PGTB2	4	4	140.76	0.125873	36832	Geranylgeranyl transferase type-2 subunit beta OS=Rattus norvegicus OX=10116 GN=Rabggtb PE=1 SV=1	Rabggtb
CYB5	3	3	144.46	0.126096	15346	Cytochrome b5 OS=Rattus norvegicus OX=10116 GN=Cyb5a PE=1 SV=2	Cyb5a
SEC13	3	3	117.58	0.12681	35525	Protein SEC13 homolog OS=Rattus norvegicus OX=10116 GN=Sec13 PE=1 SV=1	Sec13
ACTC	29	9	1826.89	0.12682	41992	Actin, alpha cardiac muscle 1 OS=Rattus norvegicus OX=10116 GN=Actc1 PE=2 SV=1	Actc1
DC1L2	10	9	547.84	0.127064	54711	Cytoplasmic dynein 1 light intermediate chain 2 OS=Rattus norvegicus OX=10116 GN=Dync1li2 PE=1 SV=1	Dync1li2
ST4A1	5	5	172.08	0.127083	33032	Sulfotransferase 4A1 OS=Rattus norvegicus OX=10116 GN=Sult4a1 PE=1 SV=1	Sult4a1
TMED2	2	2	66.8	0.127408	22718	Transmembrane emp24 domain-containing protein 2 OS=Rattus norvegicus OX=10116 GN=Tmed2 PE=1 SV=1	Tmed2
NPTXR	5	5	272.35	0.127792	52338	Neuronal pentraxin receptor OS=Rattus norvegicus OX=10116 GN=Nptxr PE=1 SV=1	Nptxr
MARE1	7	3	307.95	0.128063	29985	Microtubule-associated protein RP/EB family member 1 OS=Rattus norvegicus OX=10116 GN=Mapre1 PE=1 SV=3	Mapre1
KCMA1	3	3	61.85	0.128352	134288	Calcium-activated potassium channel subunit alpha-1 OS=Rattus norvegicus OX=10116 GN=Kcnma1 PE=1 SV=3	Kcnma1
BCKD	2	2	64.57	0.128649	46445	[3-methyl-2-oxobutanoate dehydrogenase [lipoamide]] kinase, mitochondrial OS=Rattus norvegicus OX=10116 GN=Bckdk PE=1 SV=2	Bckdk
GLRA3	2	2	63.46	0.128785	53637	Glycine receptor subunit alpha-3 OS=Rattus norvegicus OX=10116 GN=Glra3 PE=1 SV=1	Glra3
AN32A	8	7	325.57	0.129334	28547	Acidic leucine-rich nuclear phosphoprotein 32 family member A OS=Rattus norvegicus OX=10116 GN=Anp32a PE=2 SV=1	Anp32a
C1TC	16	15	640.45	0.129573	100932	C-1-tetrahydrofolate synthase, cytoplasmic OS=Rattus norvegicus OX=10116 GN=Mthfd1 PE=1 SV=3	Mthfd1
CK054	3	3	116.01	0.129673	34970	Ester hydrolase C11orf54 homolog OS=Rattus norvegicus OX=10116 PE=1 SV=1	#VALUE!
OSGEP	3	3	106.16	0.129849	36333	Probable tRNA N6-adenosine threonylcarbamoyltransferase OS=Rattus norvegicus OX=10116 GN=Osgep PE=2 SV=2	Osgep
UBE4A	1	1	31.39	0.130089	122301	Ubiquitin conjugation factor E4 A OS=Rattus norvegicus OX=10116 GN=Ube4a PE=2 SV=1	Ube4a
DPYL4	31	29	2028.13	0.130271	61047	Dihydropyrimidinase-related protein 4 (Fragment) OS=Rattus norvegicus OX=10116 GN=Dpysl4 PE=1 SV=1	Dpysl4
UBP11	5	4	170.44	0.13031	105172	Ubiquitin carboxyl-terminal hydrolase 11 OS=Rattus norvegicus OX=10116 GN=Usp11 PE=1 SV=1	Usp11
RET1	2	2	101.36	0.130489	15824	Retinol-binding protein 1 OS=Rattus norvegicus OX=10116 GN=Rbp1 PE=1 SV=2	Rbp1
TM38A	1	1	36.54	0.130651	33254	Trimeric intracellular cation channel type A OS=Rattus norvegicus OX=10116 GN=Tmem38a PE=2 SV=1	Tmem38a
ACL6B	1	1	56.12	0.13145	46861	Actin-like protein 6B OS=Rattus norvegicus OX=10116 GN=Actl6b PE=1 SV=2	Actl6b
VGLU1	7	5	332.81	0.131696	61625	Vesicular glutamate transporter 1 OS=Rattus norvegicus OX=10116 GN=Slc17a7 PE=1 SV=1	Slc17a7
SYUA	6	4	627.11	0.131902	14506	Alpha-synuclein OS=Rattus norvegicus OX=10116 GN=Snca PE=1 SV=1	Snca
AGRL1	6	6	242.72	0.131981	166509	Adhesion G protein-coupled receptor L1 OS=Rattus norvegicus OX=10116 GN=Adgrl1 PE=1 SV=1	Adgrl1
RGS7	9	8	447.89	0.132272	55656	Regulator of G-protein signaling 7 OS=Rattus norvegicus OX=10116 GN=Rgs7 PE=1 SV=2	Rgs7
ASAP1	5	5	180	0.132979	127009	Arf-GAP with SH3 domain, ANK repeat and PH domain-containing protein 1 OS=Rattus norvegicus OX=10116 GN=Asap1 PE=1 SV=2	Asap1
GLSK	23	22	1620.09	0.133066	73976	Glutaminase kidney isoform, mitochondrial OS=Rattus norvegicus OX=10116 GN=Gls PE=1 SV=2	Gls
PCYOX	10	10	394.18	0.133237	56252	Prenylcysteine oxidase OS=Rattus norvegicus OX=10116 GN=Pcyox1 PE=1 SV=1	Pcyox1
GCYB1	15	15	569.62	0.133387	70412	Guanylate cyclase soluble subunit beta-1 OS=Rattus norvegicus OX=10116 GN=Gucy1b1 PE=1 SV=2	Gucy1b1
KCRU	22	15	1151.95	0.133399	46999	Creatine kinase U-type, mitochondrial OS=Rattus norvegicus OX=10116 GN=Ckmt1 PE=1 SV=1	Ckmt1
RSSA	9	9	383.84	0.133625	32803	40S ribosomal protein SA OS=Rattus norvegicus OX=10116 GN=Rpsa PE=1 SV=3	Rpsa
PLPP3	5	5	184.91	0.13365	35295	Phospholipid phosphatase 3 OS=Rattus norvegicus OX=10116 GN=Plpp3 PE=1 SV=1	Plpp3
PSMD2	22	21	1081.43	0.133691	100124	26S proteasome non-ATPase regulatory subunit 2 OS=Rattus norvegicus OX=10116 GN=Psmd2 PE=1 SV=1	Psmd2
KPRA	4	3	227.73	0.133728	39411	Phosphoribosyl pyrophosphate synthase-associated protein 1 OS=Rattus norvegicus OX=10116 GN=Prpsap1 PE=1 SV=1	Prpsap1
S22AN	4	4	127.33	0.134398	74159	Solute carrier family 22 member 23 OS=Rattus norvegicus OX=10116 GN=Slc22a23 PE=2 SV=2	Slc22a23
HNRDL	5	4	205.87	0.134968	35272	Heterogeneous nuclear ribonucleoprotein D-like OS=Rattus norvegicus OX=10116 GN=Hnrnpdl PE=1 SV=1	Hnrnpdl
SYT2	18	8	1049.97	0.135234	47179	Synaptotagmin-2 OS=Rattus norvegicus OX=10116 GN=Syt2 PE=1 SV=1	Syt2
PCCA	13	13	537.48	0.135423	81571	Propionyl-CoA carboxylase alpha chain, mitochondrial OS=Rattus norvegicus OX=10116 GN=Pcca PE=1 SV=3	Pcca
DYH1	2	1	50.35	0.135759	514692	Dynein axonemal heavy chain 1 OS=Rattus norvegicus OX=10116 GN=Dnah1 PE=2 SV=2	Dnah1
AP2M1	23	22	1336.18	0.135963	49623	AP-2 complex subunit mu OS=Rattus norvegicus OX=10116 GN=Ap2m1 PE=1 SV=1	Ap2m1
PHLB1	2	2	62.09	0.136508	93484	Pleckstrin homology-like domain family B member 1 (Fragment) OS=Rattus norvegicus OX=10116 GN=Phldb1 PE=1 SV=2	Phldb1
NU5M	4	4	212.29	0.136637	68572	NADH-ubiquinone oxidoreductase chain 5 OS=Rattus norvegicus OX=10116 GN=Mtnd5 PE=3 SV=3	Mtnd5
LAT1	4	4	215.12	0.136683	55867	Large neutral amino acids transporter small subunit 1 OS=Rattus norvegicus OX=10116 GN=Slc7a5 PE=1 SV=2	Slc7a5
TRY1	3	3	257.89	0.137037	25943	Anionic trypsin-1 OS=Rattus norvegicus OX=10116 GN=Prss1 PE=1 SV=1	Prss1
COR1A	9	9	386.05	0.137121	51033	Coronin-1A OS=Rattus norvegicus OX=10116 GN=Coro1a PE=1 SV=3	Coro1a
H2A1C	7	1	455.56	0.13776	14097	Histone H2A type 1-C OS=Rattus norvegicus OX=10116 PE=1 SV=2	#VALUE!
GPDA	15	13	774.82	0.138049	37428	Glycerol-3-phosphate dehydrogenase [NAD(+)], cytoplasmic OS=Rattus norvegicus OX=10116 GN=Gpd1 PE=1 SV=4	Gpd1
SPE39	2	2	58.64	0.13806	53272	Spermatogenesis-defective protein 39 homolog OS=Rattus norvegicus OX=10116 GN=Vipas39 PE=1 SV=1	Vipas39
3HIDH	6	5	428.25	0.138108	35280	3-hydroxyisobutyrate dehydrogenase, mitochondrial OS=Rattus norvegicus OX=10116 GN=Hibadh PE=1 SV=3	Hibadh
HSP74	40	38	2453.2	0.1387	93997	Heat shock 70 kDa protein 4 OS=Rattus norvegicus OX=10116 GN=Hspa4 PE=1 SV=1	Hspa4
PGCB	15	15	603.08	0.138979	95997	Brevican core protein OS=Rattus norvegicus OX=10116 GN=Bcan PE=1 SV=2	Bcan
HIKES	2	2	102.35	0.139012	21605	Protein Hikeshi OS=Rattus norvegicus OX=10116 GN=Hikeshi PE=2 SV=2	Hikeshi
RL14	4	4	185.9	0.139126	23324	60S ribosomal protein L14 OS=Rattus norvegicus OX=10116 GN=Rpl14 PE=1 SV=3	Rpl14
FRS1L	2	2	71.78	0.139248	32436	DOMON domain-containing protein FRRS1L OS=Rattus norvegicus OX=10116 GN=Frrs1l PE=1 SV=1	Frrs1l
CNOT9	2	2	70.71	0.139371	33580	CCR4-NOT transcription complex subunit 9 OS=Rattus norvegicus OX=10116 GN=Cnot9 PE=1 SV=1	Cnot9
NGEF	12	11	586.55	0.139587	80957	Ephexin-1 OS=Rattus norvegicus OX=10116 GN=Ngef PE=1 SV=2	Ngef
PERI	5	2	190.52	0.139925	53517	Peripherin OS=Rattus norvegicus OX=10116 GN=Prph PE=1 SV=1	Prph
CRYM	14	13	788.41	0.140643	33533	Ketimine reductase mu-crystallin OS=Rattus norvegicus OX=10116 GN=Crym PE=1 SV=1	Crym
PP2AA	16	1	820.2	0.140668	35585	Serine/threonine-protein phosphatase 2A catalytic subunit alpha isoform OS=Rattus norvegicus OX=10116 GN=Ppp2ca PE=1 SV=1	Ppp2ca
PLPR3	1	1	77.49	0.14085	76738	Phospholipid phosphatase-related protein type 3 OS=Rattus norvegicus OX=10116 GN=Plppr3 PE=2 SV=1	Plppr3
CNTN1	46	45	3248.09	0.140946	113423	Contactin-1 OS=Rattus norvegicus OX=10116 GN=Cntn1 PE=1 SV=2	Cntn1
EIF3B	8	7	260.02	0.141324	90854	Eukaryotic translation initiation factor 3 subunit B OS=Rattus norvegicus OX=10116 GN=Eif3b PE=1 SV=1	Eif3b
SNF8	1	1	62.25	0.142138	28866	Vacuolar-sorting protein SNF8 OS=Rattus norvegicus OX=10116 GN=Snf8 PE=1 SV=1	Snf8
MTAP2	88	87	5435.28	0.142402	202288	Microtubule-associated protein 2 OS=Rattus norvegicus OX=10116 GN=Map2 PE=1 SV=3	Map2
GLPK	7	7	246.9	0.143427	57440	Glycerol kinase OS=Rattus norvegicus OX=10116 GN=Gk PE=2 SV=1	Gk
PRKN	20	19	1163.23	0.144276	51675	E3 ubiquitin-protein ligase parkin OS=Rattus norvegicus OX=10116 GN=Prkn PE=1 SV=1	Prkn
SYT5	11	5	605.93	0.144689	43100	Synaptotagmin-5 OS=Rattus norvegicus OX=10116 GN=Syt5 PE=1 SV=1	Syt5
ACOT8	1	1	30.46	0.144775	35980	Acyl-coenzyme A thioesterase 8 OS=Rattus norvegicus OX=10116 GN=Acot8 PE=1 SV=1	Acot8
GMPR1	4	4	129.13	0.145529	37464	GMP reductase 1 OS=Rattus norvegicus OX=10116 GN=Gmpr PE=2 SV=1	Gmpr
ATPB	44	44	4146.16	0.145934	56318	ATP synthase subunit beta, mitochondrial OS=Rattus norvegicus OX=10116 GN=Atp5f1b PE=1 SV=2	Atp5f1b
ACTN4	37	15	2252.81	0.146994	104849	Alpha-actinin-4 OS=Rattus norvegicus OX=10116 GN=Actn4 PE=1 SV=2	Actn4
DJB11	2	2	112.51	0.147029	40470	DnaJ homolog subfamily B member 11 OS=Rattus norvegicus OX=10116 GN=Dnajb11 PE=2 SV=1	Dnajb11
TRXR1	8	8	406.95	0.147052	54637	Thioredoxin reductase 1, cytoplasmic OS=Rattus norvegicus OX=10116 GN=Txnrd1 PE=1 SV=5	Txnrd1
MYG1	5	4	165.94	0.148012	42862	MYG1 exonuclease OS=Rattus norvegicus OX=10116 GN=Myg1 PE=1 SV=1	Myg1
IF2A	9	7	418.36	0.148797	36085	Eukaryotic translation initiation factor 2 subunit 1 OS=Rattus norvegicus OX=10116 GN=Eif2s1 PE=1 SV=2	Eif2s1
ATCAY	5	5	154.93	0.148856	42091	Caytaxin OS=Rattus norvegicus OX=10116 GN=Atcay PE=1 SV=1	Atcay
PPIB	9	9	514.42	0.148962	23788	Peptidyl-prolyl cis-trans isomerase B OS=Rattus norvegicus OX=10116 GN=Ppib PE=1 SV=3	Ppib
TERA	39	39	2336.43	0.149226	89293	Transitional endoplasmic reticulum ATPase OS=Rattus norvegicus OX=10116 GN=Vcp PE=1 SV=3	Vcp
UCHL1	21	21	1506.33	0.149442	24822	Ubiquitin carboxyl-terminal hydrolase isozyme L1 OS=Rattus norvegicus OX=10116 GN=Uchl1 PE=1 SV=2	Uchl1
STK39	6	6	233.93	0.149604	60013	STE20/SPS1-related proline-alanine-rich protein kinase OS=Rattus norvegicus OX=10116 GN=Stk39 PE=1 SV=2	Stk39
L1CAM	19	19	833.45	0.15003	140846	Neural cell adhesion molecule L1 OS=Rattus norvegicus OX=10116 GN=L1cam PE=1 SV=3	L1cam
GNAI3	14	2	629.81	0.151172	40496	Guanine nucleotide-binding protein G(i) subunit alpha-3 OS=Rattus norvegicus OX=10116 GN=Gnai3 PE=1 SV=3	Gnai3
ARF1	18	1	1193.56	0.151766	20684	ADP-ribosylation factor 1 OS=Rattus norvegicus OX=10116 GN=Arf1 PE=1 SV=2	Arf1
BZW1	3	3	68.56	0.152016	48013	Basic leucine zipper and W2 domain-containing protein 1 OS=Rattus norvegicus OX=10116 GN=Bzw1 PE=1 SV=1	Bzw1
PSA6	8	7	453.85	0.152114	27382	Proteasome subunit alpha type-6 OS=Rattus norvegicus OX=10116 GN=Psma6 PE=1 SV=1	Psma6
NU4M	5	5	210.18	0.152203	51748	NADH-ubiquinone oxidoreductase chain 4 OS=Rattus norvegicus OX=10116 GN=Mtnd4 PE=3 SV=3	Mtnd4
MP2K1	19	12	1167.56	0.152248	43437	Dual specificity mitogen-activated protein kinase kinase 1 OS=Rattus norvegicus OX=10116 GN=Map2k1 PE=1 SV=2	Map2k1
ATPD	5	5	286.15	0.152629	17584	ATP synthase subunit delta, mitochondrial OS=Rattus norvegicus OX=10116 GN=Atp5f1d PE=1 SV=2	Atp5f1d
ATPK	5	5	201.43	0.152688	10446	ATP synthase subunit f, mitochondrial OS=Rattus norvegicus OX=10116 GN=Atp5mf PE=1 SV=1	Atp5mf
FKBP8	6	6	329.45	0.154674	43528	Peptidyl-prolyl cis-trans isomerase FKBP8 OS=Rattus norvegicus OX=10116 GN=Fkbp8 PE=2 SV=1	Fkbp8
NPM	6	6	362.45	0.155006	32540	Nucleophosmin OS=Rattus norvegicus OX=10116 GN=Npm1 PE=1 SV=1	Npm1
NCALD	12	5	682.77	0.15572	22231	Neurocalcin-delta OS=Rattus norvegicus OX=10116 GN=Ncald PE=1 SV=3	Ncald
PLEC	96	90	4098.32	0.155772	533214	Plectin OS=Rattus norvegicus OX=10116 GN=Plec PE=1 SV=2	Plec
DIAP1	7	7	230.03	0.156201	140321	Protein diaphanous homolog 1 OS=Rattus norvegicus OX=10116 GN=Diaph1 PE=1 SV=3	Diaph1
UBE2N	9	9	380.07	0.156248	17113	Ubiquitin-conjugating enzyme E2 N OS=Rattus norvegicus OX=10116 GN=Ube2n PE=1 SV=1	Ube2n
C2D1A	3	3	96.93	0.156404	103523	Coiled-coil and C2 domain-containing protein 1A OS=Rattus norvegicus OX=10116 GN=Cc2d1a PE=1 SV=2	Cc2d1a
ISOC1	4	3	223.51	0.156458	31982	Isochorismatase domain-containing protein 1 OS=Rattus norvegicus OX=10116 GN=Isoc1 PE=1 SV=1	Isoc1
GBRA1	7	4	253.88	0.156766	51721	Gamma-aminobutyric acid receptor subunit alpha-1 OS=Rattus norvegicus OX=10116 GN=Gabra1 PE=1 SV=1	Gabra1
MECP2	7	7	386.18	0.157011	53015	Methyl-CpG-binding protein 2 OS=Rattus norvegicus OX=10116 GN=Mecp2 PE=1 SV=1	Mecp2
LIPA3	19	18	791.18	0.157067	133347	Liprin-alpha-3 OS=Rattus norvegicus OX=10116 GN=Ppfia3 PE=1 SV=2	Ppfia3
NEXN	5	5	166.04	0.157192	78345	Nexilin OS=Rattus norvegicus OX=10116 GN=Nexn PE=1 SV=1	Nexn
RHOB	9	7	531.64	0.157381	22109	Rho-related GTP-binding protein RhoB OS=Rattus norvegicus OX=10116 GN=Rhob PE=1 SV=1	Rhob
FABP7	4	4	246.07	0.157409	14854	Fatty acid-binding protein, brain OS=Rattus norvegicus OX=10116 GN=Fabp7 PE=1 SV=2	Fabp7
SAM50	15	14	658.7	0.157733	51927	Sorting and assembly machinery component 50 homolog OS=Rattus norvegicus OX=10116 GN=Samm50 PE=1 SV=1	Samm50
SYDC	13	12	490.97	0.157783	57090	Aspartate--tRNA ligase, cytoplasmic OS=Rattus norvegicus OX=10116 GN=Dars1 PE=1 SV=1	Dars1
ANXA4	5	5	185.33	0.157996	35826	Annexin A4 OS=Rattus norvegicus OX=10116 GN=Anxa4 PE=1 SV=3	Anxa4
PHOCN	4	4	147.33	0.158196	26016	MOB-like protein phocein OS=Rattus norvegicus OX=10116 GN=Mob4 PE=1 SV=1	Mob4
RL10A	8	8	357.61	0.158617	24816	60S ribosomal protein L10a OS=Rattus norvegicus OX=10116 GN=Rpl10a PE=1 SV=2	Rpl10a
ETFB	11	11	593.38	0.158664	27670	Electron transfer flavoprotein subunit beta OS=Rattus norvegicus OX=10116 GN=Etfb PE=1 SV=3	Etfb
GSH1	11	11	435.47	0.158835	72573	Glutamate--cysteine ligase catalytic subunit OS=Rattus norvegicus OX=10116 GN=Gclc PE=1 SV=2	Gclc
MOBP	6	5	341.11	0.158965	19091	Myelin-associated oligodendrocyte basic protein OS=Rattus norvegicus OX=10116 GN=Mobp PE=1 SV=1	Mobp
RUVB1	11	11	514.48	0.160565	50182	RuvB-like 1 OS=Rattus norvegicus OX=10116 GN=Ruvbl1 PE=1 SV=1	Ruvbl1
PANK4	7	6	250.31	0.161118	86188	4'-phosphopantetheine phosphatase OS=Rattus norvegicus OX=10116 GN=Pank4 PE=1 SV=1	Pank4
PTN9	5	4	130.71	0.161463	67919	Tyrosine-protein phosphatase non-receptor type 9 OS=Rattus norvegicus OX=10116 GN=Ptpn9 PE=2 SV=1	Ptpn9
PTN23	7	7	261.27	0.161592	163351	Tyrosine-protein phosphatase non-receptor type 23 (Fragment) OS=Rattus norvegicus OX=10116 GN=Ptpn23 PE=1 SV=2	Ptpn23
CYC	10	10	869.02	0.162093	11598	Cytochrome c, somatic OS=Rattus norvegicus OX=10116 GN=Cycs PE=1 SV=2	Cycs
SHAN2	4	4	244.14	0.162891	158586	SH3 and multiple ankyrin repeat domains protein 2 OS=Rattus norvegicus OX=10116 GN=Shank2 PE=1 SV=2	Shank2
ALDOA	42	38	3041.47	0.163588	39327	Fructose-bisphosphate aldolase A OS=Rattus norvegicus OX=10116 GN=Aldoa PE=1 SV=2	Aldoa
KIME	1	1	31.66	0.163644	41961	Mevalonate kinase OS=Rattus norvegicus OX=10116 GN=Mvk PE=1 SV=1	Mvk
AP2B1	46	22	3032.67	0.163996	104486	AP-2 complex subunit beta OS=Rattus norvegicus OX=10116 GN=Ap2b1 PE=1 SV=1	Ap2b1
MARE3	16	14	805.48	0.164282	31946	Microtubule-associated protein RP/EB family member 3 OS=Rattus norvegicus OX=10116 GN=Mapre3 PE=1 SV=1	Mapre3
TTYH1	7	7	499.97	0.164422	49001	Protein tweety homolog 1 OS=Rattus norvegicus OX=10116 GN=Ttyh1 PE=1 SV=1	Ttyh1
LCMT1	3	3	96.54	0.164559	38305	Leucine carboxyl methyltransferase 1 OS=Rattus norvegicus OX=10116 GN=Lcmt1 PE=2 SV=1	Lcmt1
GCYA1	12	12	449.24	0.165055	77517	Guanylate cyclase soluble subunit alpha-1 OS=Rattus norvegicus OX=10116 GN=Gucy1a1 PE=1 SV=1	Gucy1a1
HEM2	2	2	66.3	0.166337	36008	Delta-aminolevulinic acid dehydratase OS=Rattus norvegicus OX=10116 GN=Alad PE=1 SV=1	Alad
HBB2	25	3	1768.31	0.166621	15972	Hemoglobin subunit beta-2 OS=Rattus norvegicus OX=10116 PE=1 SV=2	#VALUE!
NB5R3	9	9	472.54	0.166736	34153	NADH-cytochrome b5 reductase 3 OS=Rattus norvegicus OX=10116 GN=Cyb5r3 PE=1 SV=2	Cyb5r3
M4K3	1	1	81.06	0.166905	98616	Mitogen-activated protein kinase kinase kinase kinase 3 OS=Rattus norvegicus OX=10116 GN=Map4k3 PE=1 SV=2	Map4k3
KCJ10	3	3	126.18	0.167058	42453	ATP-sensitive inward rectifier potassium channel 10 OS=Rattus norvegicus OX=10116 GN=Kcnj10 PE=2 SV=1	Kcnj10
SNX1	11	11	495.31	0.168126	59008	Sorting nexin-1 OS=Rattus norvegicus OX=10116 GN=Snx1 PE=1 SV=1	Snx1
DDAH2	8	6	315.98	0.168301	29669	N(G),N(G)-dimethylarginine dimethylaminohydrolase 2 OS=Rattus norvegicus OX=10116 GN=Ddah2 PE=1 SV=1	Ddah2
KDIS	2	2	89.72	0.16837	195594	Kinase D-interacting substrate of 220 kDa OS=Rattus norvegicus OX=10116 GN=Kidins220 PE=1 SV=2	Kidins220
SCOT1	12	12	719.42	0.168749	56168	Succinyl-CoA:3-ketoacid coenzyme A transferase 1, mitochondrial OS=Rattus norvegicus OX=10116 GN=Oxct1 PE=1 SV=1	Oxct1
NCAN	6	6	335.32	0.169424	135460	Neurocan core protein OS=Rattus norvegicus OX=10116 GN=Ncan PE=1 SV=1	Ncan
LYPA2	5	5	163.89	0.170231	24791	Acyl-protein thioesterase 2 OS=Rattus norvegicus OX=10116 GN=Lypla2 PE=1 SV=1	Lypla2
PALM	15	15	1044.37	0.17064	41901	Paralemmin-1 OS=Rattus norvegicus OX=10116 GN=Palm PE=1 SV=1	Palm
AIF1	1	1	39.71	0.170642	16817	Allograft inflammatory factor 1 OS=Rattus norvegicus OX=10116 GN=Aif1 PE=2 SV=1	Aif1
KAD1	6	5	360.39	0.170871	21570	Adenylate kinase isoenzyme 1 OS=Rattus norvegicus OX=10116 GN=Ak1 PE=1 SV=3	Ak1
RABP1	4	4	162.44	0.170894	15582	Cellular retinoic acid-binding protein 1 OS=Rattus norvegicus OX=10116 GN=Crabp1 PE=1 SV=3	Crabp1
CLD11	3	3	233.79	0.171064	22031	Claudin-11 OS=Rattus norvegicus OX=10116 GN=Cldn11 PE=1 SV=1	Cldn11
GSTT2	5	5	175.78	0.171416	27422	Glutathione S-transferase theta-2 OS=Rattus norvegicus OX=10116 GN=Gstt2 PE=1 SV=3	Gstt2
EIF3A	11	11	369.79	0.171482	163097	Eukaryotic translation initiation factor 3 subunit A OS=Rattus norvegicus OX=10116 GN=Eif3a PE=2 SV=2	Eif3a
CATB	7	6	432.68	0.173194	37446	Cathepsin B OS=Rattus norvegicus OX=10116 GN=Ctsb PE=1 SV=2	Ctsb
ACBD6	3	3	79.51	0.173491	30791	Acyl-CoA-binding domain-containing protein 6 OS=Rattus norvegicus OX=10116 GN=Acbd6 PE=1 SV=1	Acbd6
REM2	2	2	46.64	0.173578	37252	GTP-binding protein REM 2 OS=Rattus norvegicus OX=10116 GN=Rem2 PE=1 SV=2	Rem2
SYUB	6	4	419.4	0.173621	14495	Beta-synuclein OS=Rattus norvegicus OX=10116 GN=Sncb PE=1 SV=1	Sncb
SARNP	5	4	149.48	0.173686	23590	SAP domain-containing ribonucleoprotein OS=Rattus norvegicus OX=10116 GN=Sarnp PE=1 SV=3	Sarnp
BDH	11	11	532.71	0.173703	38177	D-beta-hydroxybutyrate dehydrogenase, mitochondrial OS=Rattus norvegicus OX=10116 GN=Bdh1 PE=1 SV=2	Bdh1
SC6A1	7	7	299.22	0.17423	66957	Sodium- and chloride-dependent GABA transporter 1 OS=Rattus norvegicus OX=10116 GN=Slc6a1 PE=1 SV=1	Slc6a1
PPM1E	9	9	363.39	0.174517	83386	Protein phosphatase 1E OS=Rattus norvegicus OX=10116 GN=Ppm1e PE=1 SV=1	Ppm1e
LGR5	2	1	53.08	0.174539	99894	Leucine-rich repeat-containing G-protein coupled receptor 5 OS=Rattus norvegicus OX=10116 GN=Lgr5 PE=3 SV=1	Lgr5
NDKB	13	5	810.98	0.174691	17272	Nucleoside diphosphate kinase B OS=Rattus norvegicus OX=10116 GN=Nme2 PE=1 SV=1	Nme2
TIM9	2	2	95.43	0.175493	10369	Mitochondrial import inner membrane translocase subunit Tim9 OS=Rattus norvegicus OX=10116 GN=Timm9 PE=1 SV=3	Timm9
NRCAM	23	23	1181.33	0.17559	133828	Neuronal cell adhesion molecule OS=Rattus norvegicus OX=10116 GN=Nrcam PE=1 SV=2	Nrcam
CSN3	5	5	241.57	0.175694	47828	COP9 signalosome complex subunit 3 OS=Rattus norvegicus OX=10116 GN=Cops3 PE=1 SV=1	Cops3
ANXA5	8	8	386.35	0.176036	35722	Annexin A5 OS=Rattus norvegicus OX=10116 GN=Anxa5 PE=1 SV=3	Anxa5
AL7A1	14	13	661.88	0.176278	58711	Alpha-aminoadipic semialdehyde dehydrogenase OS=Rattus norvegicus OX=10116 GN=Aldh7a1 PE=1 SV=2	Aldh7a1
ATP5H	11	11	672.28	0.176366	18752	ATP synthase subunit d, mitochondrial OS=Rattus norvegicus OX=10116 GN=Atp5pd PE=1 SV=3	Atp5pd
MK09	4	2	113.8	0.176405	47986	Mitogen-activated protein kinase 9 OS=Rattus norvegicus OX=10116 GN=Mapk9 PE=1 SV=1	Mapk9
PRUN2	3	3	87.12	0.176531	36956	Protein prune homolog 2 OS=Rattus norvegicus OX=10116 GN=Prune2 PE=1 SV=1	Prune2
RMXRL	9	3	326.79	0.177339	42178	RNA-binding motif protein, X chromosome retrogene-like OS=Rattus norvegicus OX=10116 GN=Rbmxrtl PE=1 SV=1	Rbmxrtl
MLP3A	5	3	190.65	0.177367	14263	Microtubule-associated proteins 1A/1B light chain 3A OS=Rattus norvegicus OX=10116 GN=Map1lc3a PE=1 SV=1	Map1lc3a
BIN1	27	26	1723.81	0.177442	64493	Myc box-dependent-interacting protein 1 OS=Rattus norvegicus OX=10116 GN=Bin1 PE=1 SV=1	Bin1
NF1	12	11	492.99	0.178171	316880	Neurofibromin OS=Rattus norvegicus OX=10116 GN=Nf1 PE=1 SV=1	Nf1
[truncated: 1,687 more rows]

## Sheet: Table S4
Differentially Expressed Proteins (DEPs) in parkin-overexpressing nucleus accumbens as compared to wild-type control.
[truncated: 2,240 more rows]

[truncated: 3 more sheets: Table S5, Table S6, Table S7]
